# Supplementary material for: Weather parameters and biotic factors synergistically shape the phyllosphere microbiome of pomelo (Citrus maxima (Burm.) Merr.) across annual cycle
Source: Front Plant Sci. 2025 Apr 3;16:1532188. doi: 10.3389/fpls.2025.1532188 (PMC12003388; doi:10.3389/fpls.2025.1532188)
Supplement: Supplementary file 2 [file DataSheet1.xlsx]

## Sheet: bacterial genus level
The relative abundance (RA, %) of bacterial genera associated with leaves of pomelo as detected with 16S rRNA fragment amplicon high-throughput sequencing
		Dec., 2022						Feb., 2023						May, 2023						Aug., 2023
Taxonomy	average	site1-1	site1-2	site1-3	site2-1	site2-2	site2-3	site1-1	site1-2	site1-3	site2-1	site2-2	site2-3	site1-1	site1-2	site1-3	site2-1	site2-2	site2-3	site1-1	site1-2	site1-3	site2-1	site2-2	site2-3
Methylobacterium-Methylorubrum	32.08	53.9	56.03	55.32	35.22	24.82	30.97	48.23	47.28	45.63	32.39	33.33	34.04	13.71	4.96	15.6	1.42	5.91	0.24	56.26	59.1	54.14	10.64	12.29	38.53	k__Bacteria;p__Proteobacteria;c__Alphaproteobacteria;o__Rhizobiales;f__Beijerinckiaceae;g__Methylobacterium-Methylorubrum;
Pseudomonas	16.23	0	0	0.47	0.71	1.18	1.89	1.18	1.42	0.71	26	21.99	21.75	37.12	76.6	9.22	39.01	13.24	91.96	0.24	0	0.24	19.15	19.15	6.38	k__Bacteria;p__Proteobacteria;c__Gammaproteobacteria;o__Pseudomonadales;f__Pseudomonadaceae;g__Pseudomonas;
Hymenobacter	5.44	16.31	13.95	16.08	6.15	4.96	4.96	15.13	16.55	16.55	3.55	6.86	4.02	0	0	0.47	0	0.47	0	1.18	0.95	1.89	0	0	0.47	k__Bacteria;p__Bacteroidota;c__Bacteroidia;o__Cytophagales;f__Hymenobacteraceae;g__Hymenobacter;
Sphingomonas	4.46	6.86	6.86	6.62	6.62	5.44	5.91	4.49	5.44	5.44	3.55	4.02	3.55	0.95	0.71	1.18	1.89	3.78	0.47	8.04	9.46	9.46	1.65	1.18	3.55	k__Bacteria;p__Proteobacteria;c__Alphaproteobacteria;o__Sphingomonadales;f__Sphingomonadaceae;g__Sphingomonas;
Massilia	3.45	2.36	1.89	2.6	9.69	8.98	6.38	0.24	0.47	0.24	7.8	5.91	8.04	2.36	0.71	3.31	0.71	3.31	0	0.71	0.95	1.18	5.2	4.73	4.96	k__Bacteria;p__Proteobacteria;c__Gammaproteobacteria;o__Burkholderiales;f__Oxalobacteraceae;g__Massilia;
Methylocella	2.89	5.91	6.15	5.2	2.6	2.13	1.18	8.04	7.09	7.8	3.78	3.78	4.02	1.42	0.24	1.65	0.24	1.65	0	2.13	1.65	2.13	0	0	0.47	k__Bacteria;p__Proteobacteria;c__Alphaproteobacteria;o__Rhizobiales;f__Beijerinckiaceae;g__Methylocella;
Acinetobacter	1.82	0	0	0	0.24	0	0.24	0	0	0	0	0	0.24	0.24	0.47	0.47	0	0.47	0	0	0.24	0	16.31	16.31	8.51	k__Bacteria;p__Proteobacteria;c__Gammaproteobacteria;o__Pseudomonadales;f__Moraxellaceae;g__Acinetobacter;
Amnibacterium	1.21	0.71	0.71	0.71	2.84	5.2	3.78	1.42	0.95	0.95	1.65	2.36	2.13	0	0	0.24	0	0.47	0	1.18	1.42	1.65	0.47	0	0.24	k__Bacteria;p__Actinobacteriota;c__Actinobacteria;o__Micrococcales;f__Microbacteriaceae;g__Amnibacterium;
Curtobacterium	1.08	0.47	0.95	0.24	0.95	3.78	0.71	0.95	0.95	0.95	2.84	3.07	3.55	0.24	0	0.47	0.24	1.42	0	0.71	0.95	1.42	0.47	0.24	0.47	k__Bacteria;p__Actinobacteriota;c__Actinobacteria;o__Micrococcales;f__Microbacteriaceae;g__Curtobacterium;
Bacillus	0.93	0	0	0	0.71	0.47	1.18	0	0	0.24	0	0.24	0	0.71	0.24	2.84	1.42	3.07	0	0	0	0	4.49	4.49	2.13	k__Bacteria;p__Firmicutes;c__Bacilli;o__Bacillales;f__Bacillaceae;g__Bacillus;
Ralstonia	0.86	0	0	0	0	0	0	0	0	0	0	0	0	7.57	2.36	3.31	1.89	1.89	2.84	0	0	0	0.24	0.24	0.24	k__Bacteria;p__Proteobacteria;c__Gammaproteobacteria;o__Burkholderiales;f__Burkholderiaceae;g__Ralstonia;
Cutibacterium	0.85	0	0	0	0.95	0.47	0.95	0	0	0	0	0	0	3.31	0.71	5.67	4.49	3.31	0	0	0.24	0.24	0	0	0	k__Bacteria;p__Actinobacteriota;c__Actinobacteria;o__Propionibacteriales;f__Propionibacteriaceae;g__Cutibacterium;
Brevundimonas	0.83	0	0.24	0.24	0.24	0	0	0.24	0	0.24	0.95	0.71	0.71	0.47	0.47	0.24	0.24	2.6	0	0	0.24	0	4.26	4.73	3.07	k__Bacteria;p__Proteobacteria;c__Alphaproteobacteria;o__Caulobacterales;f__Caulobacteraceae;g__Brevundimonas;
Pantoea	0.79	0.24	0.71	0.24	0.71	0	0.95	0	0	0	0	0	0	0.71	0.71	0.24	0.47	1.42	0	0.24	0	0	3.31	3.07	5.91	k__Bacteria;p__Proteobacteria;c__Gammaproteobacteria;o__Enterobacterales;f__Erwiniaceae;g__Pantoea;
Chryseobacterium	0.65	0	0	0	0.24	0	5.44	0	0	0	0	0	0	0.71	0.71	0.24	0	0	0	0	0	0	3.78	3.55	0.95	k__Bacteria;p__Bacteroidota;c__Bacteroidia;o__Flavobacteriales;f__Weeksellaceae;g__Chryseobacterium;
Delftia	0.53	0	0	0	0	0	0	0	0	0	0	0	0	3.07	1.18	4.02	0.24	2.84	0.71	0	0	0	0.24	0.24	0.24	k__Bacteria;p__Proteobacteria;c__Gammaproteobacteria;o__Burkholderiales;f__Comamonadaceae;g__Delftia;
Melittangium	0.49	0	0	0	0.24	0.71	0.24	0	0	0	0	0	0	0.24	0	0	0	0	0	2.6	3.07	4.49	0	0	0.24	k__Bacteria;p__Myxococcota;c__Myxococcia;o__Myxococcales;f__Myxococcaceae;g__Melittangium;
Acidiphilium	0.47	0.95	0	0.71	0	0.24	0.24	1.89	1.89	1.89	0.47	0.95	0.47	0	0	0	0	0	0	0.95	0.24	0.47	0	0	0	k__Bacteria;p__Proteobacteria;c__Alphaproteobacteria;o__Acetobacterales;f__Acetobacteraceae;g__Acidiphilium;
Thauera	0.46	0	0	0	0	0	0	0	0	0	0	0	0	1.42	0.47	3.78	3.78	1.65	0	0	0	0	0	0	0	k__Bacteria;p__Proteobacteria;c__Gammaproteobacteria;o__Burkholderiales;f__Rhodocyclaceae;g__Thauera;
Candidatus_Liberibacter	0.43	0	0.24	0.47	0.47	0.71	8.27	0	0	0	0	0	0	0	0	0	0	0	0	0	0	0	0.24	0	0	k__Bacteria;p__Proteobacteria;c__Alphaproteobacteria;o__Rhizobiales;f__Rhizobiaceae;g__Candidatus_Liberibacter;
Sphingobacterium	0.4	0	0	0	0	0	0.47	0	0	0	0	0	0	0.24	0	0.24	0.47	0.24	0.24	0	0	0	3.55	2.84	1.42	k__Bacteria;p__Bacteroidota;c__Bacteroidia;o__Sphingobacteriales;f__Sphingobacteriaceae;g__Sphingobacterium;
Actinomycetospora	0.39	0.71	0.47	0.24	0.47	1.65	0.24	0.95	0.47	0.71	0.95	0.71	0.71	0	0	0	0	0	0	0.47	0.47	0.24	0	0	0	k__Bacteria;p__Actinobacteriota;c__Actinobacteria;o__Pseudonocardiales;f__Pseudonocardiaceae;g__Actinomycetospora;
Deinococcus	0.38	0	0.24	0.24	0.71	0.24	1.89	0.71	0.71	0.71	0.47	0.71	0.47	0.47	0	0.47	0	0	0	0.47	0.24	0.47	0	0	0	k__Bacteria;p__Deinococcota;c__Deinococci;o__Deinococcales;f__Deinococcaceae;g__Deinococcus;
Exiguobacterium	0.35	0	0	0	0	0	0	0	0	0	0	0	0	0	0	0	0	0.24	0	0	0	0	3.31	3.55	1.42	k__Bacteria;p__Firmicutes;c__Bacilli;o__Exiguobacterales;f__Exiguobacteraceae;g__Exiguobacterium;
Candidatus_Uzinura	0.33	0.47	0.47	0.24	0.24	1.18	5.44	0	0	0	0	0	0	0	0	0	0	0	0	0	0	0	0	0	0	k__Bacteria;p__Bacteroidota;c__Bacteroidia;o__Flavobacteriales;f__Blattabacteriaceae;g__Candidatus_Uzinura;
Jatrophihabitans	0.33	0.47	0.24	0.24	0.47	1.89	0.47	0.47	0.47	0.47	0	0.47	0.47	0	0	0	0	0.24	0	0.71	0.71	0.24	0	0	0	k__Bacteria;p__Actinobacteriota;c__Actinobacteria;o__Frankiales;f__Frankiaceae;g__Jatrophihabitans;
Stenotrophomonas	0.31	0	0	0	0	0	0	0	0	0	0	0.24	0	0.24	0.24	0	0	0.71	0.24	0.47	0	0	1.65	1.65	1.89	k__Bacteria;p__Proteobacteria;c__Gammaproteobacteria;o__Xanthomonadales;f__Xanthomonadaceae;g__Stenotrophomonas;
Bradyrhizobium	0.3	0.47	0	0.24	0	0	0	0	0	0	0	0	0	0	0	0.47	0.47	0.71	0	0	0	0	0.95	1.42	2.36	k__Bacteria;p__Proteobacteria;c__Alphaproteobacteria;o__Rhizobiales;f__Xanthobacteraceae;g__Bradyrhizobium;
Sphingobium	0.3	0.24	0.24	0.24	0.24	0.24	0	0	0	0	0.24	0	0	0	0	0	0	0.47	0	0.24	0	0	1.42	1.18	2.36	k__Bacteria;p__Proteobacteria;c__Alphaproteobacteria;o__Sphingomonadales;f__Sphingomonadaceae;g__Sphingobium;
Staphylococcus	0.29	0	0	0	0.47	0.24	0.71	0	0	0	0	0	0	0.95	0.71	0.71	1.42	1.42	0.24	0	0	0	0	0	0	k__Bacteria;p__Firmicutes;c__Bacilli;o__Staphylococcales;f__Staphylococcaceae;g__Staphylococcus;
Comamonas	0.29	0	0.24	0	0	0	0.47	0	0	0	0	0.24	0	1.18	0.47	0.24	0.24	0	0	0	0	0	1.18	1.65	0.95	k__Bacteria;p__Proteobacteria;c__Gammaproteobacteria;o__Burkholderiales;f__Comamonadaceae;g__Comamonas;
Azoarcus	0.27	0	0	0	0	0	0	0	0	0	0	0	0	0.24	0	2.36	2.84	0.95	0	0	0	0	0	0	0	k__Bacteria;p__Proteobacteria;c__Gammaproteobacteria;o__Burkholderiales;f__Rhodocyclaceae;g__Azoarcus;
Corynebacterium	0.19	0	0	0	0.24	0.24	0	0	0	0	0	0	0	0.47	0	1.18	1.42	0.71	0	0	0	0	0.24	0	0	k__Bacteria;p__Actinobacteriota;c__Actinobacteria;o__Corynebacteriales;f__Corynebacteriaceae;g__Corynebacterium;
Allorhizobium-Neorhizobium-Pararhizobium-Rhizobium	0.19	0	0.24	0	0.24	0.47	0.71	0	0	0	0	0	0	0.24	0	0.24	0	0.24	0.24	0.24	0	0	0.71	0.47	0.47	k__Bacteria;p__Proteobacteria;c__Alphaproteobacteria;o__Rhizobiales;f__Rhizobiaceae;g__Allorhizobium-Neorhizobium-Pararhizobium-Rhizobium;
Pseudoxanthomonas	0.19	0.24	0.24	0.24	0	0	0	0	0	0	0.24	0.24	0	0	0	0.47	1.18	1.65	0	0	0	0	0	0	0	k__Bacteria;p__Proteobacteria;c__Gammaproteobacteria;o__Xanthomonadales;f__Xanthomonadaceae;g__Pseudoxanthomonas;
Streptomyces	0.18	0	0	0	0	0	0.24	0	0	0	0	0	0	0	0	0.47	0.95	2.36	0	0	0	0	0	0	0.24	k__Bacteria;p__Actinobacteriota;c__Actinobacteria;o__Streptomycetales;f__Streptomycetaceae;g__Streptomyces;
Brevibacillus	0.18	0	0	0	0	0	0	0	0	0	0	0	0	0	0	0	0	0.24	0	0	0	0	1.65	1.65	0.71	k__Bacteria;p__Firmicutes;c__Bacilli;o__Brevibacillales;f__Brevibacillaceae;g__Brevibacillus;
Spirosoma	0.18	0.47	0.24	0.47	0.24	0	0	0.24	0.71	0.47	0	0.24	0	0.24	0	0	0	0.24	0	0.24	0.24	0.24	0	0	0	k__Bacteria;p__Bacteroidota;c__Bacteroidia;o__Cytophagales;f__Spirosomaceae;g__Spirosoma;
Leucobacter	0.17	0	0	0	0	0	0	0	0	0	0	0	0	0.24	0	2.36	0.71	0.47	0	0	0	0	0.24	0	0	k__Bacteria;p__Actinobacteriota;c__Actinobacteria;o__Micrococcales;f__Microbacteriaceae;g__Leucobacter;
Prevotella_9	0.16	0	0	0	0	0	0	0	0	0	0	0	0	0.47	0.24	1.42	1.42	0.24	0	0	0	0	0	0	0	k__Bacteria;p__Bacteroidota;c__Bacteroidia;o__Bacteroidales;f__Prevotellaceae;g__Prevotella_9;
Ensifer	0.15	0	0	0	0	0	0	0	0	0	0	0	0	0.24	0	0.71	0.95	1.18	0	0	0	0	0.24	0.24	0	k__Bacteria;p__Proteobacteria;c__Alphaproteobacteria;o__Rhizobiales;f__Rhizobiaceae;g__Ensifer;
Microbacterium	0.15	0	0	0	0.24	0.24	0.71	0	0	0	0	0	0	0.47	0	0.71	0	0	0	0	0	0	0.24	0.47	0.47	k__Bacteria;p__Actinobacteriota;c__Actinobacteria;o__Micrococcales;f__Microbacteriaceae;g__Microbacterium;
Serratia	0.14	0	0	0	0	0	0	0	0	0	0	0	0	0.47	0	0.47	0	0.24	0	0	0	0	0.71	0.71	0.71	k__Bacteria;p__Proteobacteria;c__Gammaproteobacteria;o__Enterobacterales;f__Yersiniaceae;g__Serratia;
Nocardioides	0.14	0	0	0	0	0.47	0	0.24	0	0	0	0	0	0	0.24	0.24	0.24	1.89	0	0	0	0	0	0	0	k__Bacteria;p__Actinobacteriota;c__Actinobacteria;o__Propionibacteriales;f__Nocardioidaceae;g__Nocardioides;
Burkholderia-Caballeronia-Paraburkholderia	0.13	0	0	0	0	0.24	0	0	0	0	0	0	0	0.95	0.24	0.71	0.24	0.24	0	0	0.24	0	0	0	0.24	k__Bacteria;p__Proteobacteria;c__Gammaproteobacteria;o__Burkholderiales;f__Burkholderiaceae;g__Burkholderia-Caballeronia-Paraburkholderia;
Ilumatobacter	0.13	0	0	0	0	0	0	0	0	0	0	0	0	0.71	0.24	0.24	1.42	0.47	0	0	0	0	0	0	0	k__Bacteria;p__Actinobacteriota;c__Acidimicrobiia;o__Microtrichales;f__Ilumatobacteraceae;g__Ilumatobacter;
Limnobacter	0.12	0	0	0	0	0	0	0	0	0	0	0	0	0	0.24	0.71	1.42	0.47	0	0	0	0	0	0	0	k__Bacteria;p__Proteobacteria;c__Gammaproteobacteria;o__Burkholderiales;f__Burkholderiaceae;g__Limnobacter;
Solibacillus	0.12	0	0	0	0	0	0	0	0	0	0	0	0	0	0	0	0	0	0	0	0	0	1.18	1.18	0.47	k__Bacteria;p__Firmicutes;c__Bacilli;o__Bacillales;f__Planococcaceae;g__Solibacillus;
Pedobacter	0.12	0	0	0.24	0	0	0	0.24	0	0	0.47	0.47	0.24	0.24	0	0	0	0	0	0	0.24	0	0.71	0	0	k__Bacteria;p__Bacteroidota;c__Bacteroidia;o__Sphingobacteriales;f__Sphingobacteriaceae;g__Pedobacter;
Vibrio	0.12	0	0	0	0	0	0	0	0	0	0	0	0	0.47	0.24	0	0	1.65	0	0	0	0	0.24	0.24	0	k__Bacteria;p__Proteobacteria;c__Gammaproteobacteria;o__Enterobacterales;f__Vibrionaceae;g__Vibrio;
Truepera	0.11	0	0	0	0	0	0	0	0	0	0	0	0	0.47	0	0.95	0.95	0.24	0	0	0	0	0	0	0	k__Bacteria;p__Deinococcota;c__Deinococci;o__Deinococcales;f__Trueperaceae;g__Truepera;
Klenkia	0.11	0	0	0	0.24	0.24	0	0.24	0.47	0.24	0.24	0.47	0.47	0	0	0	0	0	0	0	0	0	0	0	0	k__Bacteria;p__Actinobacteriota;c__Actinobacteria;o__Frankiales;f__Geodermatophilaceae;g__Klenkia;
Escherichia-Shigella	0.1	0	0	0	0	0	1.89	0	0	0	0	0	0	0	0	0	0	0	0	0	0	0.24	0	0.24	0	k__Bacteria;p__Proteobacteria;c__Gammaproteobacteria;o__Enterobacterales;f__Enterobacteriaceae;g__Escherichia-Shigella;
Planococcus	0.1	0	0	0	0	0	0	0	0	0	0	0	0	0	0	0	0.47	0.24	0	0	0	0	0.47	0.95	0.24	k__Bacteria;p__Firmicutes;c__Bacilli;o__Bacillales;f__Planococcaceae;g__Planococcus;
Variovorax	0.1	0	0	0	0	0	0.24	0	0	0	0.24	0.24	0.24	0.71	0	0.24	0	0.47	0	0	0	0	0	0	0	k__Bacteria;p__Proteobacteria;c__Gammaproteobacteria;o__Burkholderiales;f__Comamonadaceae;g__Variovorax;
Paenibacillus	0.1	0	0	0	0	0	0	0	0	0	0	0	0	0	0.24	0.24	0	0	0	0	0	0	1.18	0.24	0.47	k__Bacteria;p__Firmicutes;c__Bacilli;o__Paenibacillales;f__Paenibacillaceae;g__Paenibacillus;
Mucilaginibacter	0.09	0	0.24	0	0	0	0.71	0	0	0	0	0	0	0	0	0	0	0.24	0	0.24	0	0.71	0	0	0	k__Bacteria;p__Bacteroidota;c__Bacteroidia;o__Sphingobacteriales;f__Sphingobacteriaceae;g__Mucilaginibacter;
Lysinibacillus	0.09	0	0	0	0	0	0	0	0	0	0	0	0	0	0	0	0	0	0	0	0	0	0.71	0.95	0.47	k__Bacteria;p__Firmicutes;c__Bacilli;o__Bacillales;f__Planococcaceae;g__Lysinibacillus;
Actinoplanes	0.09	0	0	0	0.24	0	0	0	0	0	0	0	0	0	0	0.24	0.24	1.42	0	0	0	0	0	0	0	k__Bacteria;p__Actinobacteriota;c__Actinobacteria;o__Micromonosporales;f__Micromonosporaceae;g__Actinoplanes;
Ochrobactrum	0.09	0	0	0	0	0	0	0	0	0	0	0	0	0.47	0	0	0	0.24	0	0.24	0	0	0.24	0.71	0.24	k__Bacteria;p__Proteobacteria;c__Alphaproteobacteria;o__Rhizobiales;f__Rhizobiaceae;g__Ochrobactrum;
Kineococcus	0.09	0	0.47	0	0.24	0.24	0	0	0	0.24	0	0	0.24	0	0	0.47	0	0	0	0.24	0	0	0	0	0	k__Bacteria;p__Actinobacteriota;c__Actinobacteria;o__Kineosporiales;f__Kineosporiaceae;g__Kineococcus;
Gilliamella	0.08	0	0	0	0	0	0	0	0	0	0	0	0	0	0	0	0	1.89	0	0	0	0	0	0	0	k__Bacteria;p__Proteobacteria;c__Gammaproteobacteria;o__Enterobacterales;f__Orbaceae;g__Gilliamella;
Acetoanaerobium	0.08	0	0	0	0	0	0	0	0	0	0	0	0	0	0	0.71	0.95	0	0.24	0	0	0	0	0	0	k__Bacteria;p__Firmicutes;c__Clostridia;o__Peptostreptococcales-Tissierellales;f__Peptostreptococcaceae;g__Acetoanaerobium;
Noviherbaspirillum	0.08	0	0	0	0	0	0	0	0	0	0	0	0	0	0	0	0	0.24	0	0	0	0	0.71	0.71	0.24	k__Bacteria;p__Proteobacteria;c__Gammaproteobacteria;o__Burkholderiales;f__Oxalobacteraceae;g__Noviherbaspirillum;
Glutamicibacter	0.08	0	0	0	0	0	0	0	0	0	0	0	0	0	0	0.24	0	0.95	0	0	0	0	0.24	0.24	0.24	k__Bacteria;p__Actinobacteriota;c__Actinobacteria;o__Micrococcales;f__Micrococcaceae;g__Glutamicibacter;
Caedibacter	0.08	0.24	0	0	0.95	0	0.24	0.24	0	0.24	0	0	0	0	0	0	0	0	0	0	0	0	0	0	0	k__Bacteria;p__Proteobacteria;c__Alphaproteobacteria;o__Caedibacterales;f__Caedibacteraceae;g__Caedibacter;
Streptococcus	0.08	0	0	0	0.24	0	0	0	0	0	0	0	0	0	0	0.71	0.47	0.47	0	0	0	0	0	0	0	k__Bacteria;p__Firmicutes;c__Bacilli;o__Lactobacillales;f__Streptococcaceae;g__Streptococcus;
Friedmanniella	0.08	0	0	0	0	0.47	0.24	0.47	0	0	0.24	0.24	0.24	0	0	0	0	0	0	0	0	0	0	0	0	k__Bacteria;p__Actinobacteriota;c__Actinobacteria;o__Propionibacteriales;f__Propionibacteriaceae;g__Friedmanniella;
Blastococcus	0.07	0	0	0	0.24	0	0	0	0	0	0	0	0	0.24	0	0.24	0	0.95	0	0	0	0	0	0	0	k__Bacteria;p__Actinobacteriota;c__Actinobacteria;o__Frankiales;f__Geodermatophilaceae;g__Blastococcus;
Devosia	0.07	0	0	0	0	0.24	0	0	0	0	0.24	0	0	0.24	0	0	0.24	0.47	0	0	0	0	0.24	0	0	k__Bacteria;p__Proteobacteria;c__Alphaproteobacteria;o__Rhizobiales;f__Devosiaceae;g__Devosia;
Bosea	0.07	0	0	0	0	0	0	0	0	0	0	0	0	0.24	0	0.47	0	0	0.24	0	0	0	0	0.47	0.24	k__Bacteria;p__Proteobacteria;c__Alphaproteobacteria;o__Rhizobiales;f__Beijerinckiaceae;g__Bosea;
Enhydrobacter	0.07	0	0	0	0.47	0	0	0	0	0	0	0	0	0.24	0	0	0	0.24	0.24	0	0	0	0	0.47	0	k__Bacteria;p__Proteobacteria;c__Gammaproteobacteria;o__Pseudomonadales;f__Moraxellaceae;g__Enhydrobacter;
Lactobacillus	0.07	0	0	0	0	0	0.47	0	0	0	0	0	0	0.47	0	0	0.24	0.47	0	0	0	0	0	0	0	k__Bacteria;p__Firmicutes;c__Bacilli;o__Lactobacillales;f__Lactobacillaceae;g__Lactobacillus;
Blautia	0.06	0	0	0	0	0	0	0	0	0	0	0	0	0	0	0.71	0.71	0	0	0	0	0	0	0	0	k__Bacteria;p__Firmicutes;c__Clostridia;o__Lachnospirales;f__Lachnospiraceae;g__Blautia;
Faecalibacterium	0.06	0	0	0	0	0	0	0	0	0	0	0	0	0	0.24	0.24	0.71	0.24	0	0	0	0	0	0	0	k__Bacteria;p__Firmicutes;c__Clostridia;o__Oscillospirales;f__Ruminococcaceae;g__Faecalibacterium;
Flavisolibacter	0.06	0	0	0	0	0	0	0	0	0	0	0	0	1.18	0	0	0	0.24	0	0	0	0	0	0	0	k__Bacteria;p__Bacteroidota;c__Bacteroidia;o__Chitinophagales;f__Chitinophagaceae;g__Flavisolibacter;
Bacteroides	0.06	0	0	0	0	0	0	0	0	0	0	0	0	0	0	0.95	0.24	0.24	0	0	0	0	0	0	0	k__Bacteria;p__Bacteroidota;c__Bacteroidia;o__Bacteroidales;f__Bacteroidaceae;g__Bacteroides;
Paracoccus	0.06	0	0	0	0.24	0.24	0.24	0	0	0	0	0	0	0	0	0	0.47	0.24	0	0	0	0	0	0	0	k__Bacteria;p__Proteobacteria;c__Alphaproteobacteria;o__Rhodobacterales;f__Rhodobacteraceae;g__Paracoccus;
Bdellovibrio	0.06	0	0	0	0	0.24	0.24	0	0	0.24	0.24	0.24	0.24	0	0	0	0	0	0	0	0	0	0	0	0	k__Bacteria;p__Bdellovibrionota;c__Bdellovibrionia;o__Bdellovibrionales;f__Bdellovibrionaceae;g__Bdellovibrio;
Mesorhizobium	0.06	0	0	0	0.24	0	0	0	0	0	0	0	0	0.24	0	0	0.24	0.47	0	0	0	0.24	0	0	0	k__Bacteria;p__Proteobacteria;c__Alphaproteobacteria;o__Rhizobiales;f__Rhizobiaceae;g__Mesorhizobium;
Mycobacterium	0.05	0	0	0.24	0	0	0	0	0	0	0	0	0	0	0	0	0.24	0.71	0	0	0	0	0	0	0	k__Bacteria;p__Actinobacteriota;c__Actinobacteria;o__Corynebacteriales;f__Mycobacteriaceae;g__Mycobacterium;
Peredibacter	0.05	0	0	0	0	0	0	0	0	0	0	0	0	0	0	0	0	0	0	0	0	0	0.24	0.71	0.24	k__Bacteria;p__Bdellovibrionota;c__Bdellovibrionia;o__Bacteriovoracales;f__Bacteriovoracaceae;g__Peredibacter;
Pseudopedobacter	0.05	0	0	0	0	0	0	0	0	0	0	0	0	0	0	0	0	0	0	0	0	0	0.24	0.24	0.71	k__Bacteria;p__Bacteroidota;c__Bacteroidia;o__Sphingobacteriales;f__Sphingobacteriaceae;g__Pseudopedobacter;
Abditibacterium	0.05	0	0	0	0	0	0.24	0	0.24	0.24	0	0.24	0	0	0	0	0	0	0	0	0	0.24	0	0	0	k__Bacteria;p__Abditibacteriota;c__Abditibacteria;o__Abditibacteriales;f__Abditibacteriaceae;g__Abditibacterium;
Rhodococcus	0.05	0	0	0	0	0	0	0	0	0	0.24	0.24	0.47	0	0	0	0	0	0	0	0	0	0.24	0	0	k__Bacteria;p__Actinobacteriota;c__Actinobacteria;o__Corynebacteriales;f__Nocardiaceae;g__Rhodococcus;
Lawsonella	0.05	0	0	0	0	0	0	0	0	0	0	0	0	0.47	0	0	0.47	0.24	0	0	0	0	0	0	0	k__Bacteria;p__Actinobacteriota;c__Actinobacteria;o__Corynebacteriales;f__Corynebacteriaceae;g__Lawsonella;
Pontibacter	0.05	0	0	0	0	0	0	0	0	0	0	0	0	0	0	0	0	0	0	0	0	0	0.47	0.47	0.24	k__Bacteria;p__Bacteroidota;c__Bacteroidia;o__Cytophagales;f__Hymenobacteraceae;g__Pontibacter;
Agromyces	0.05	0	0	0	0	0	0	0	0.24	0.47	0	0	0.47	0	0	0	0	0	0	0	0	0	0	0	0	k__Bacteria;p__Actinobacteriota;c__Actinobacteria;o__Micrococcales;f__Microbacteriaceae;g__Agromyces;
unidentified_Gaiellales	0.05	0	0	0	0	0	0	0	0	0	0	0	0	0.24	0	0.47	0.24	0.24	0	0	0	0	0	0	0	k__Bacteria;p__Actinobacteriota;c__Thermoleophilia;o__Gaiellales;f__unidentified_Gaiellales;g__unidentified_Gaiellales;
Domibacillus	0.04	0	0	0	0.24	0	0	0	0	0	0	0	0	0	0	0	0	0	0	0	0	0	0	0.71	0	k__Bacteria;p__Firmicutes;c__Bacilli;o__Bacillales;f__Planococcaceae;g__Domibacillus;
Pasteuria	0.04	0	0	0	0	0	0	0	0	0	0	0	0	0	0.24	0.71	0	0	0	0	0	0	0	0	0	k__Bacteria;p__Firmicutes;c__Bacilli;o__Thermoactinomycetales;f__Thermoactinomycetaceae;g__Pasteuria;
Thermicanus	0.04	0	0.24	0	0	0	0	0	0	0	0	0	0	0	0	0.71	0	0	0	0	0	0	0	0	0	k__Bacteria;p__Firmicutes;c__Bacilli;o__Thermicanales;f__Thermicanaceae;g__Thermicanus;
Flavobacterium	0.04	0	0	0	0	0	0	0	0	0	0	0	0	0.24	0	0.71	0	0	0	0	0	0	0	0	0	k__Bacteria;p__Bacteroidota;c__Bacteroidia;o__Flavobacteriales;f__Flavobacteriaceae;g__Flavobacterium;
Duganella	0.04	0	0	0	0	0	0.24	0	0	0	0	0	0	0	0	0	0	0.47	0	0	0	0	0	0	0.24	k__Bacteria;p__Proteobacteria;c__Gammaproteobacteria;o__Burkholderiales;f__Oxalobacteraceae;g__Duganella;
Novosphingobium	0.04	0	0	0	0	0	0	0	0	0	0	0	0	0	0	0.47	0	0.47	0	0	0	0	0	0	0	k__Bacteria;p__Proteobacteria;c__Alphaproteobacteria;o__Sphingomonadales;f__Sphingomonadaceae;g__Novosphingobium;
Roseomonas	0.04	0	0	0	0	0	0	0.24	0	0	0	0.47	0	0	0	0	0	0	0	0	0	0	0	0.24	0	k__Bacteria;p__Proteobacteria;c__Alphaproteobacteria;o__Acetobacterales;f__Acetobacteraceae;g__Roseomonas;
Acidothermus	0.04	0	0	0	0	0	0	0	0	0	0	0	0	0.24	0	0	0.24	0.47	0	0	0	0	0	0	0	k__Bacteria;p__Actinobacteriota;c__Actinobacteria;o__Frankiales;f__Acidothermaceae;g__Acidothermus;
Taibaiella	0.04	0	0	0	0	0	0	0	0	0	0	0	0	0	0	0	0	0	0	0	0	0	0.47	0.24	0.24	k__Bacteria;p__Bacteroidota;c__Bacteroidia;o__Chitinophagales;f__Chitinophagaceae;g__Taibaiella;
Caulobacter	0.04	0	0	0	0	0	0	0	0	0.24	0	0	0	0	0	0	0	0.24	0	0	0	0	0.24	0	0.24	k__Bacteria;p__Proteobacteria;c__Alphaproteobacteria;o__Caulobacterales;f__Caulobacteraceae;g__Caulobacter;
Rothia	0.03	0	0	0	0	0	0	0	0	0	0	0	0	0	0	0	0	0.71	0	0	0	0	0	0	0	k__Bacteria;p__Actinobacteriota;c__Actinobacteria;o__Micrococcales;f__Micrococcaceae;g__Rothia;
Prevotella_7	0.03	0	0	0	0	0	0	0	0	0	0	0	0	0.71	0	0	0	0	0	0	0	0	0	0	0	k__Bacteria;p__Bacteroidota;c__Bacteroidia;o__Bacteroidales;f__Prevotellaceae;g__Prevotella_7;
Galbitalea	0.03	0	0	0	0	0	0	0	0	0	0	0	0	0	0	0.71	0	0	0	0	0	0	0	0	0	k__Bacteria;p__Actinobacteriota;c__Actinobacteria;o__Micrococcales;f__Microbacteriaceae;g__Galbitalea;
Vogesella	0.03	0	0	0	0	0	0	0	0	0	0	0	0	0	0	0.47	0.24	0	0	0	0	0	0	0	0	k__Bacteria;p__Proteobacteria;c__Gammaproteobacteria;o__Burkholderiales;f__Chromobacteriaceae;g__Vogesella;
Neisseria	0.03	0	0	0	0.47	0	0	0	0	0	0	0	0	0.24	0	0	0	0	0	0	0	0	0	0	0	k__Bacteria;p__Proteobacteria;c__Gammaproteobacteria;o__Burkholderiales;f__Neisseriaceae;g__Neisseria;
Microvirga	0.03	0	0	0	0.24	0	0	0	0	0	0	0	0	0	0	0	0	0	0	0	0	0	0.47	0	0	k__Bacteria;p__Proteobacteria;c__Alphaproteobacteria;o__Rhizobiales;f__Beijerinckiaceae;g__Microvirga;
Aeromicrobium	0.03	0	0	0	0	0	0	0	0	0	0	0	0	0	0	0.24	0.47	0	0	0	0	0	0	0	0	k__Bacteria;p__Actinobacteriota;c__Actinobacteria;o__Propionibacteriales;f__Nocardioidaceae;g__Aeromicrobium;
Brevibacterium	0.03	0	0	0	0	0	0	0	0	0	0	0	0	0.24	0	0	0	0.47	0	0	0	0	0	0	0	k__Bacteria;p__Actinobacteriota;c__Actinobacteria;o__Micrococcales;f__Brevibacteriaceae;g__Brevibacterium;
Rubrobacter	0.03	0	0	0	0.47	0	0	0	0	0	0	0	0	0.24	0	0	0	0	0	0	0	0	0	0	0	k__Bacteria;p__Actinobacteriota;c__Rubrobacteria;o__Rubrobacterales;f__Rubrobacteriaceae;g__Rubrobacter;
Dyella	0.03	0	0	0	0	0	0	0	0	0	0	0	0	0	0.24	0.47	0	0	0	0	0	0	0	0	0	k__Bacteria;p__Proteobacteria;c__Gammaproteobacteria;o__Xanthomonadales;f__Rhodanobacteraceae;g__Dyella;
Phenylobacterium	0.03	0	0	0	0	0	0	0	0	0	0	0	0	0.24	0	0	0	0.24	0	0	0	0	0	0.24	0	k__Bacteria;p__Proteobacteria;c__Alphaproteobacteria;o__Caulobacterales;f__Caulobacteraceae;g__Phenylobacterium;
Legionella	0.03	0	0	0	0	0.24	0	0	0	0.24	0	0	0	0	0	0	0	0	0	0.24	0	0	0	0	0	k__Bacteria;p__Proteobacteria;c__Gammaproteobacteria;o__Legionellales;f__Legionellaceae;g__Legionella;
Hyphomicrobium	0.03	0	0	0	0	0	0	0	0	0	0	0	0	0	0.24	0.24	0.24	0	0	0	0	0	0	0	0	k__Bacteria;p__Proteobacteria;c__Alphaproteobacteria;o__Rhizobiales;f__Hyphomicrobiaceae;g__Hyphomicrobium;
Bryobacter	0.03	0	0	0	0	0	0	0.24	0	0.24	0	0	0	0	0	0.24	0	0	0	0	0	0	0	0	0	k__Bacteria;p__Acidobacteriota;c__Acidobacteriae;o__Bryobacterales;f__Bryobacteraceae;g__Bryobacter;
Nitrosomonas	0.03	0	0	0	0	0	0	0	0	0	0	0	0	0	0	0.24	0.47	0	0	0	0	0	0	0	0	k__Bacteria;p__Proteobacteria;c__Gammaproteobacteria;o__Burkholderiales;f__Nitrosomonadaceae;g__Nitrosomonas;
[Eubacterium]_hallii_group	0.03	0	0	0	0	0	0	0	0	0	0	0	0	0.47	0	0.24	0	0	0	0	0	0	0	0	0	k__Bacteria;p__Firmicutes;c__Clostridia;o__Lachnospirales;f__Lachnospiraceae;g__[Eubacterium]_hallii_group;
Clostridium_sensu_stricto_1	0.03	0	0	0	0.24	0	0	0	0	0	0.24	0	0.24	0	0	0	0	0	0	0	0	0	0	0	0	k__Bacteria;p__Firmicutes;c__Clostridia;o__Clostridiales;f__Clostridiaceae;g__Clostridium_sensu_stricto_1;
Nitrincola	0.03	0	0	0	0	0	0	0	0	0	0	0	0	0	0	0.47	0.24	0	0	0	0	0	0	0	0	k__Bacteria;p__Proteobacteria;c__Gammaproteobacteria;o__Pseudomonadales;f__Nitrincolaceae;g__Nitrincola;
Azohydromonas	0.03	0	0	0	0	0	0	0	0	0	0	0	0	0	0	0	0	0.24	0	0	0	0	0.24	0.24	0	k__Bacteria;p__Proteobacteria;c__Gammaproteobacteria;o__Burkholderiales;f__Comamonadaceae;g__Azohydromonas;
[Eubacterium]_ruminantium_group	0.03	0	0	0	0	0	0	0	0	0	0	0	0	0	0	0.47	0.24	0	0	0	0	0	0	0	0	k__Bacteria;p__Firmicutes;c__Clostridia;o__Lachnospirales;f__Lachnospiraceae;g__[Eubacterium]_ruminantium_group;
Geobacillus	0.03	0	0	0	0	0	0	0	0	0	0	0	0	0	0	0.24	0.24	0.24	0	0	0	0	0	0	0	k__Bacteria;p__Firmicutes;c__Bacilli;o__Bacillales;f__Bacillaceae;g__Geobacillus;
Pseudonocardia	0.03	0	0	0	0	0.24	0	0	0	0	0.24	0	0.24	0	0	0	0	0	0	0	0	0	0	0	0	k__Bacteria;p__Actinobacteriota;c__Actinobacteria;o__Pseudonocardiales;f__Pseudonocardiaceae;g__Pseudonocardia;
Romboutsia	0.02	0	0	0	0	0	0	0	0	0	0	0	0	0	0	0.47	0	0	0	0	0	0	0	0	0	k__Bacteria;p__Firmicutes;c__Clostridia;o__Peptostreptococcales-Tissierellales;f__Peptostreptococcaceae;g__Romboutsia;
Aquabacterium	0.02	0	0	0	0	0	0	0	0.24	0	0	0	0.24	0	0	0	0	0	0	0	0	0	0	0	0	k__Bacteria;p__Proteobacteria;c__Gammaproteobacteria;o__Burkholderiales;f__Comamonadaceae;g__Aquabacterium;
Aureimonas	0.02	0	0	0	0	0	0	0	0	0	0	0	0	0	0	0	0	0	0	0.24	0	0	0	0	0.24	k__Bacteria;p__Proteobacteria;c__Alphaproteobacteria;o__Rhizobiales;f__Rhizobiaceae;g__Aureimonas;
Rhodopseudomonas	0.02	0	0	0	0	0	0	0	0	0	0	0.24	0	0	0	0	0	0	0	0	0	0	0	0	0.24	k__Bacteria;p__Proteobacteria;c__Alphaproteobacteria;o__Rhizobiales;f__Xanthobacteraceae;g__Rhodopseudomonas;
Lactococcus	0.02	0	0	0	0	0	0	0	0	0	0	0	0	0	0	0.24	0	0	0	0	0.24	0	0	0	0	k__Bacteria;p__Firmicutes;c__Bacilli;o__Lactobacillales;f__Streptococcaceae;g__Lactococcus;
Actinomyces	0.02	0	0	0	0.24	0	0	0	0	0	0	0	0	0	0	0	0	0.24	0	0	0	0	0	0	0	k__Bacteria;p__Actinobacteriota;c__Actinobacteria;o__Actinomycetales;f__Actinomycetaceae;g__Actinomyces;
Rubellimicrobium	0.02	0	0	0	0	0.24	0	0	0	0	0	0	0	0	0	0	0.24	0	0	0	0	0	0	0	0	k__Bacteria;p__Proteobacteria;c__Alphaproteobacteria;o__Rhodobacterales;f__Rhodobacteraceae;g__Rubellimicrobium;
Lachnospiraceae_NK4A136_group	0.02	0	0	0	0	0	0	0	0	0	0	0	0	0	0	0.24	0.24	0	0	0	0	0	0	0	0	k__Bacteria;p__Firmicutes;c__Clostridia;o__Lachnospirales;f__Lachnospiraceae;g__Lachnospiraceae_NK4A136_group;
Arthrobacter	0.02	0	0	0	0	0	0	0	0	0	0	0	0	0.24	0.24	0	0	0	0	0	0	0	0	0	0	k__Bacteria;p__Actinobacteriota;c__Actinobacteria;o__Micrococcales;f__Micrococcaceae;g__Arthrobacter;
Lechevalieria	0.02	0	0	0	0	0	0	0	0	0	0	0	0	0	0	0	0.47	0	0	0	0	0	0	0	0	k__Bacteria;p__Actinobacteriota;c__Actinobacteria;o__Pseudonocardiales;f__Pseudonocardiaceae;g__Lechevalieria;
unidentified_Sphingomonadaceae	0.02	0	0	0	0	0	0	0	0	0	0	0	0	0	0	0	0	0.47	0	0	0	0	0	0	0	k__Bacteria;p__Proteobacteria;c__Alphaproteobacteria;o__Sphingomonadales;f__Sphingomonadaceae;g__unidentified_Sphingomonadaceae;
Lactiplantibacillus	0.02	0	0	0	0	0	0	0	0	0	0	0	0	0	0	0.47	0	0	0	0	0	0	0	0	0	k__Bacteria;p__Firmicutes;c__Bacilli;o__Lactobacillales;f__Lactobacillaceae;g__Lactiplantibacillus;
Enterococcus	0.02	0	0	0	0	0	0	0	0	0.24	0	0	0	0	0	0	0	0	0	0	0	0	0	0.24	0	k__Bacteria;p__Firmicutes;c__Bacilli;o__Lactobacillales;f__Enterococcaceae;g__Enterococcus;
Quadrisphaera	0.02	0	0	0	0	0	0	0	0	0	0.24	0	0	0	0	0	0	0	0	0	0	0.24	0	0	0	k__Bacteria;p__Actinobacteriota;c__Actinobacteria;o__Kineosporiales;f__Kineosporiaceae;g__Quadrisphaera;
Lysobacter	0.02	0	0	0	0	0	0	0	0	0	0	0	0	0	0	0.47	0	0	0	0	0	0	0	0	0	k__Bacteria;p__Proteobacteria;c__Gammaproteobacteria;o__Xanthomonadales;f__Xanthomonadaceae;g__Lysobacter;
Shinella	0.02	0	0	0	0	0	0	0	0	0	0	0	0	0.47	0	0	0	0	0	0	0	0	0	0	0	k__Bacteria;p__Proteobacteria;c__Alphaproteobacteria;o__Rhizobiales;f__Rhizobiaceae;g__Shinella;
unidentified_Frankiales	0.02	0	0	0	0.47	0	0	0	0	0	0	0	0	0	0	0	0	0	0	0	0	0	0	0	0	k__Bacteria;p__Actinobacteriota;c__Actinobacteria;o__Frankiales;f__unidentified_Frankiales;g__unidentified_Frankiales;
Sporosarcina	0.02	0	0	0	0	0	0	0	0	0	0	0	0.47	0	0	0	0	0	0	0	0	0	0	0	0	k__Bacteria;p__Firmicutes;c__Bacilli;o__Bacillales;f__Planococcaceae;g__Sporosarcina;
Kocuria	0.02	0	0	0	0	0	0	0	0	0	0	0	0	0	0	0.24	0.24	0	0	0	0	0	0	0	0	k__Bacteria;p__Actinobacteriota;c__Actinobacteria;o__Micrococcales;f__Micrococcaceae;g__Kocuria;
Brachybacterium	0.02	0	0	0	0	0	0	0	0	0	0	0	0	0	0	0	0	0	0	0	0.24	0	0.24	0	0	k__Bacteria;p__Actinobacteriota;c__Actinobacteria;o__Micrococcales;f__Dermabacteraceae;g__Brachybacterium;
Longimicrobium	0.02	0	0	0	0	0	0	0	0	0	0	0	0	0	0	0.47	0	0	0	0	0	0	0	0	0	k__Bacteria;p__Gemmatimonadota;c__Longimicrobia;o__Longimicrobiales;f__Longimicrobiaceae;g__Longimicrobium;
Dialister	0.02	0	0	0	0	0	0	0	0	0	0	0	0	0	0	0	0.24	0	0.24	0	0	0	0	0	0	k__Bacteria;p__Firmicutes;c__Negativicutes;o__Veillonellales-Selenomonadales;f__Veillonellaceae;g__Dialister;
Acholeplasma	0.02	0	0	0	0	0	0	0	0	0	0	0	0	0	0	0	0.24	0.24	0	0	0	0	0	0	0	k__Bacteria;p__Firmicutes;c__Bacilli;o__Acholeplasmatales;f__Acholeplasmataceae;g__Acholeplasma;
Afipia	0.02	0	0	0	0	0	0	0	0	0	0	0	0	0	0	0	0.24	0	0	0	0	0	0	0.24	0	k__Bacteria;p__Proteobacteria;c__Alphaproteobacteria;o__Rhizobiales;f__Xanthobacteraceae;g__Afipia;
Pedomicrobium	0.02	0	0	0	0	0	0	0	0	0	0	0	0	0	0	0.24	0.24	0	0	0	0	0	0	0	0	k__Bacteria;p__Proteobacteria;c__Alphaproteobacteria;o__Rhizobiales;f__Hyphomicrobiaceae;g__Pedomicrobium;
Dyadobacter	0.02	0	0	0	0	0	0	0	0	0	0	0.24	0	0	0	0	0	0	0	0	0	0	0	0	0.24	k__Bacteria;p__Bacteroidota;c__Bacteroidia;o__Cytophagales;f__Spirosomaceae;g__Dyadobacter;
Bifidobacterium	0.02	0	0	0	0	0	0	0	0	0	0	0	0	0	0.24	0	0	0.24	0	0	0	0	0	0	0	k__Bacteria;p__Actinobacteriota;c__Actinobacteria;o__Bifidobacteriales;f__Bifidobacteriaceae;g__Bifidobacterium;
Agathobacter	0.02	0	0	0	0	0	0	0	0	0	0	0	0	0	0	0.24	0.24	0	0	0	0	0	0	0	0	k__Bacteria;p__Firmicutes;c__Clostridia;o__Lachnospirales;f__Lachnospiraceae;g__Agathobacter;
Anoxynatronum	0.02	0	0	0	0	0	0	0	0	0	0	0	0	0	0.24	0	0.24	0	0	0	0	0	0	0	0	k__Bacteria;p__Firmicutes;c__Clostridia;o__Peptostreptococcales-Tissierellales;f__unidentified_Peptostreptococcales-Tissierellales;g__Anoxynatronum;
Arcticibacter	0.02	0	0	0	0	0	0	0	0	0	0	0	0	0	0	0	0	0	0	0	0	0	0	0.24	0.24	k__Bacteria;p__Bacteroidota;c__Bacteroidia;o__Sphingobacteriales;f__Sphingobacteriaceae;g__Arcticibacter;
Ligilactobacillus	0.02	0	0	0	0	0	0.24	0	0	0	0	0	0	0	0	0	0	0.24	0	0	0	0	0	0	0	k__Bacteria;p__Firmicutes;c__Bacilli;o__Lactobacillales;f__Lactobacillaceae;g__Ligilactobacillus;
Adhaeribacter	0.02	0	0	0	0.24	0	0	0	0	0	0	0	0	0	0	0	0	0	0	0	0	0	0.24	0	0	k__Bacteria;p__Bacteroidota;c__Bacteroidia;o__Cytophagales;f__Hymenobacteraceae;g__Adhaeribacter;
Carnobacterium	0.01	0	0	0	0	0	0	0	0	0	0	0	0	0	0	0.24	0	0	0	0	0	0	0	0	0	k__Bacteria;p__Firmicutes;c__Bacilli;o__Lactobacillales;f__Carnobacteriaceae;g__Carnobacterium;
Micrococcus	0.01	0	0	0	0	0	0	0	0	0	0	0	0	0	0	0	0.24	0	0	0	0	0	0	0	0	k__Bacteria;p__Actinobacteriota;c__Actinobacteria;o__Micrococcales;f__Micrococcaceae;g__Micrococcus;
unidentified_Microbacteriaceae	0.01	0	0	0	0	0	0	0	0	0	0	0	0	0	0	0	0	0.24	0	0	0	0	0	0	0	k__Bacteria;p__Actinobacteriota;c__Actinobacteria;o__Micrococcales;f__Microbacteriaceae;g__unidentified_Microbacteriaceae;
[Eubacterium]_eligens_group	0.01	0	0	0	0	0	0	0	0	0	0	0	0	0	0	0	0	0.24	0	0	0	0	0	0	0	k__Bacteria;p__Firmicutes;c__Clostridia;o__Lachnospirales;f__Lachnospiraceae;g__[Eubacterium]_eligens_group;
Belnapia	0.01	0	0	0	0.24	0	0	0	0	0	0	0	0	0	0	0	0	0	0	0	0	0	0	0	0	k__Bacteria;p__Proteobacteria;c__Alphaproteobacteria;o__Acetobacterales;f__Acetobacteraceae;g__Belnapia;
Terriglobus	0.01	0	0	0	0	0	0	0	0	0	0	0	0	0	0	0	0	0	0	0	0	0.24	0	0	0	k__Bacteria;p__Acidobacteriota;c__Acidobacteriae;o__Acidobacteriales;f__Acidobacteriaceae_(Subgroup_1);g__Terriglobus;
Methyloversatilis	0.01	0	0	0	0	0.24	0	0	0	0	0	0	0	0	0	0	0	0	0	0	0	0	0	0	0	k__Bacteria;p__Proteobacteria;c__Gammaproteobacteria;o__Burkholderiales;f__Rhodocyclaceae;g__Methyloversatilis;
Marmoricola	0.01	0	0	0	0	0	0	0	0	0	0	0	0	0	0	0	0	0	0	0.24	0	0	0	0	0	k__Bacteria;p__Actinobacteriota;c__Actinobacteria;o__Propionibacteriales;f__Nocardioidaceae;g__Marmoricola;
Sanguibacter-Flavimobilis	0.01	0	0	0	0	0	0	0	0	0	0	0	0	0	0	0	0	0	0	0	0	0	0.24	0	0	k__Bacteria;p__Actinobacteriota;c__Actinobacteria;o__Micrococcales;f__Sanguibacteraceae;g__Sanguibacter-Flavimobilis;
Ohtaekwangia	0.01	0	0	0	0	0	0	0	0	0	0	0	0	0	0	0.24	0	0	0	0	0	0	0	0	0	k__Bacteria;p__Bacteroidota;c__Bacteroidia;o__Cytophagales;f__Microscillaceae;g__Ohtaekwangia;
[Ruminococcus]_gauvreauii_group	0.01	0	0	0	0	0	0	0	0	0	0	0	0	0	0	0	0.24	0	0	0	0	0	0	0	0	k__Bacteria;p__Firmicutes;c__Clostridia;o__Lachnospirales;f__Lachnospiraceae;g__[Ruminococcus]_gauvreauii_group;
Dongia	0.01	0	0	0	0	0	0	0	0	0	0	0	0	0	0	0	0	0.24	0	0	0	0	0	0	0	k__Bacteria;p__Proteobacteria;c__Alphaproteobacteria;o__Dongiales;f__Dongiaceae;g__Dongia;
Lachnospira	0.01	0	0	0	0	0	0	0	0	0	0	0	0	0	0	0.24	0	0	0	0	0	0	0	0	0	k__Bacteria;p__Firmicutes;c__Clostridia;o__Lachnospirales;f__Lachnospiraceae;g__Lachnospira;
Salinivibrio	0.01	0	0	0	0	0	0	0	0	0	0	0	0	0	0	0	0	0.24	0	0	0	0	0	0	0	k__Bacteria;p__Proteobacteria;c__Gammaproteobacteria;o__Enterobacterales;f__Vibrionaceae;g__Salinivibrio;
Pelagibacterium	0.01	0	0	0	0	0	0	0	0	0	0	0	0	0	0	0	0	0	0	0	0	0	0.24	0	0	k__Bacteria;p__Proteobacteria;c__Alphaproteobacteria;o__Rhizobiales;f__Devosiaceae;g__Pelagibacterium;
Oceanobacillus	0.01	0	0	0	0	0	0	0	0	0	0	0	0	0	0	0	0	0.24	0	0	0	0	0	0	0	k__Bacteria;p__Firmicutes;c__Bacilli;o__Bacillales;f__Bacillaceae;g__Oceanobacillus;
Dorea	0.01	0	0	0	0	0	0	0	0	0	0	0	0	0	0	0	0.24	0	0	0	0	0	0	0	0	k__Bacteria;p__Firmicutes;c__Clostridia;o__Lachnospirales;f__Lachnospiraceae;g__Dorea;
Angustibacter	0.01	0	0	0	0	0	0	0	0	0	0	0.24	0	0	0	0	0	0	0	0	0	0	0	0	0	k__Bacteria;p__Actinobacteriota;c__Actinobacteria;o__Kineosporiales;f__Kineosporiaceae;g__Angustibacter;
Tepidimonas	0.01	0	0	0	0	0	0	0	0	0	0	0	0	0	0	0.24	0	0	0	0	0	0	0	0	0	k__Bacteria;p__Proteobacteria;c__Gammaproteobacteria;o__Burkholderiales;f__Comamonadaceae;g__Tepidimonas;
Elizabethkingia	0.01	0	0	0	0	0	0	0	0	0	0	0	0	0.24	0	0	0	0	0	0	0	0	0	0	0	k__Bacteria;p__Bacteroidota;c__Bacteroidia;o__Flavobacteriales;f__Weeksellaceae;g__Elizabethkingia;
Subdoligranulum	0.01	0	0	0	0	0	0	0	0	0	0	0	0	0	0	0	0.24	0	0	0	0	0	0	0	0	k__Bacteria;p__Firmicutes;c__Clostridia;o__Oscillospirales;f__Ruminococcaceae;g__Subdoligranulum;
Gemella	0.01	0	0	0	0	0	0	0	0	0	0	0	0	0	0	0	0	0.24	0	0	0	0	0	0	0	k__Bacteria;p__Firmicutes;c__Bacilli;o__Staphylococcales;f__Gemellaceae;g__Gemella;
Cloacibacterium	0.01	0	0	0	0	0	0	0	0	0	0	0	0	0	0	0.24	0	0	0	0	0	0	0	0	0	k__Bacteria;p__Bacteroidota;c__Bacteroidia;o__Flavobacteriales;f__Weeksellaceae;g__Cloacibacterium;
Nosocomiicoccus	0.01	0	0	0	0	0	0	0	0	0	0	0	0	0	0	0.24	0	0	0	0	0	0	0	0	0	k__Bacteria;p__Firmicutes;c__Bacilli;o__Staphylococcales;f__Staphylococcaceae;g__Nosocomiicoccus;
Saccharopolyspora	0.01	0	0	0	0.24	0	0	0	0	0	0	0	0	0	0	0	0	0	0	0	0	0	0	0	0	k__Bacteria;p__Actinobacteriota;c__Actinobacteria;o__Pseudonocardiales;f__Pseudonocardiaceae;g__Saccharopolyspora;
Prevotella	0.01	0	0	0	0.24	0	0	0	0	0	0	0	0	0	0	0	0	0	0	0	0	0	0	0	0	k__Bacteria;p__Bacteroidota;c__Bacteroidia;o__Bacteroidales;f__Prevotellaceae;g__Prevotella;
Ornithinimicrobium	0.01	0	0	0	0	0	0	0	0	0	0	0	0	0	0	0	0.24	0	0	0	0	0	0	0	0	k__Bacteria;p__Actinobacteriota;c__Actinobacteria;o__Micrococcales;f__Intrasporangiaceae;g__Ornithinimicrobium;
Leptotrichia	0.01	0	0	0	0.24	0	0	0	0	0	0	0	0	0	0	0	0	0	0	0	0	0	0	0	0	k__Bacteria;p__Fusobacteriota;c__Fusobacteriia;o__Fusobacteriales;f__Leptotrichiaceae;g__Leptotrichia;
Companilactobacillus	0.01	0	0	0	0.24	0	0	0	0	0	0	0	0	0	0	0	0	0	0	0	0	0	0	0	0	k__Bacteria;p__Firmicutes;c__Bacilli;o__Lactobacillales;f__Lactobacillaceae;g__Companilactobacillus;
Fibrobacter	0.01	0	0	0	0	0	0	0	0.24	0	0	0	0	0	0	0	0	0	0	0	0	0	0	0	0	k__Bacteria;p__Fibrobacterota;c__Fibrobacteria;o__Fibrobacterales;f__Fibrobacteraceae;g__Fibrobacter;
Rikenellaceae_RC9_gut_group	0.01	0	0	0	0	0	0	0	0	0	0	0	0	0	0	0	0	0.24	0	0	0	0	0	0	0	k__Bacteria;p__Bacteroidota;c__Bacteroidia;o__Bacteroidales;f__Rikenellaceae;g__Rikenellaceae_RC9_gut_group;
Azospirillum	0.01	0	0	0	0	0	0	0	0	0	0	0	0	0	0	0	0	0	0	0	0	0	0.24	0	0	k__Bacteria;p__Proteobacteria;c__Alphaproteobacteria;o__Azospirillales;f__Azospirillaceae;g__Azospirillum;
Nubsella	0.01	0	0	0	0	0	0	0	0	0	0	0	0	0	0	0	0	0	0	0	0	0	0	0.24	0	k__Bacteria;p__Bacteroidota;c__Bacteroidia;o__Sphingobacteriales;f__Sphingobacteriaceae;g__Nubsella;
Larkinella	0.01	0	0	0	0	0	0	0	0	0	0	0	0	0	0	0	0	0	0	0	0	0.24	0	0	0	k__Bacteria;p__Bacteroidota;c__Bacteroidia;o__Cytophagales;f__Spirosomaceae;g__Larkinella;
Phyllobacterium	0.01	0	0	0	0	0	0	0	0	0	0.24	0	0	0	0	0	0	0	0	0	0	0	0	0	0	k__Bacteria;p__Proteobacteria;c__Alphaproteobacteria;o__Rhizobiales;f__Rhizobiaceae;g__Phyllobacterium;
[Ruminococcus]_torques_group	0.01	0	0	0	0	0	0	0	0	0	0	0	0	0	0	0.24	0	0	0	0	0	0	0	0	0	k__Bacteria;p__Firmicutes;c__Clostridia;o__Lachnospirales;f__Lachnospiraceae;g__[Ruminococcus]_torques_group;
Cavicella	0.01	0	0	0	0	0	0	0	0	0	0	0	0	0	0	0	0	0	0	0.24	0	0	0	0	0	k__Bacteria;p__Proteobacteria;c__Gammaproteobacteria;o__Pseudomonadales;f__Moraxellaceae;g__Cavicella;
Marvinbryantia	0.01	0	0	0	0	0	0	0	0	0	0	0	0	0	0	0.24	0	0	0	0	0	0	0	0	0	k__Bacteria;p__Firmicutes;c__Clostridia;o__Lachnospirales;f__Lachnospiraceae;g__Marvinbryantia;
Ruminococcus	0.01	0	0	0	0	0	0	0	0	0	0	0	0	0	0	0	0	0.24	0	0	0	0	0	0	0	k__Bacteria;p__Firmicutes;c__Clostridia;o__Oscillospirales;f__Ruminococcaceae;g__Ruminococcus;
unidentified_Microscillaceae	0.01	0	0	0	0	0	0.24	0	0	0	0	0	0	0	0	0	0	0	0	0	0	0	0	0	0	k__Bacteria;p__Bacteroidota;c__Bacteroidia;o__Cytophagales;f__Microscillaceae;g__unidentified_Microscillaceae;
Desulfomicrobium	0.01	0	0	0	0	0	0	0	0	0	0	0	0	0	0	0	0.24	0	0	0	0	0	0	0	0	k__Bacteria;p__Desulfobacterota;c__Desulfovibrionia;o__Desulfovibrionales;f__Desulfomicrobiaceae;g__Desulfomicrobium;
Peptoniphilus	0.01	0	0	0	0	0	0	0	0	0	0	0	0	0	0.24	0	0	0	0	0	0	0	0	0	0	k__Bacteria;p__Firmicutes;c__Clostridia;o__Peptostreptococcales-Tissierellales;f__Family_XI;g__Peptoniphilus;
Lacticaseibacillus	0.01	0	0	0	0	0	0	0	0	0	0	0	0	0	0	0.24	0	0	0	0	0	0	0	0	0	k__Bacteria;p__Firmicutes;c__Bacilli;o__Lactobacillales;f__Lactobacillaceae;g__Lacticaseibacillus;
Paraprevotella	0.01	0	0	0	0	0	0	0	0	0	0	0	0	0	0.24	0	0	0	0	0	0	0	0	0	0	k__Bacteria;p__Bacteroidota;c__Bacteroidia;o__Bacteroidales;f__Prevotellaceae;g__Paraprevotella;
Parabacteroides	0.01	0	0	0	0	0	0	0	0	0	0	0	0	0	0	0	0	0.24	0	0	0	0	0	0	0	k__Bacteria;p__Bacteroidota;c__Bacteroidia;o__Bacteroidales;f__Tannerellaceae;g__Parabacteroides;
Rheinheimera	0.01	0	0	0	0	0	0	0	0	0	0	0	0	0	0	0.24	0	0	0	0	0	0	0	0	0	k__Bacteria;p__Proteobacteria;c__Gammaproteobacteria;o__Enterobacterales;f__Alteromonadaceae;g__Rheinheimera;
Parafilimonas	0.01	0	0	0	0	0	0	0	0	0	0	0	0	0	0	0	0	0	0	0	0	0.24	0	0	0	k__Bacteria;p__Bacteroidota;c__Bacteroidia;o__Chitinophagales;f__Chitinophagaceae;g__Parafilimonas;
Hirschia	0.01	0	0	0	0	0	0	0	0	0	0	0	0	0.24	0	0	0	0	0	0	0	0	0	0	0	k__Bacteria;p__Proteobacteria;c__Alphaproteobacteria;o__Caulobacterales;f__Hyphomonadaceae;g__Hirschia;
Lachnoclostridium	0.01	0	0	0	0	0	0	0	0	0	0	0	0	0	0	0	0.24	0	0	0	0	0	0	0	0	k__Bacteria;p__Firmicutes;c__Clostridia;o__Lachnospirales;f__Lachnospiraceae;g__Lachnoclostridium;
Candidatus_Alysiosphaera	0.01	0	0	0	0	0	0	0	0	0	0	0	0	0	0	0	0.24	0	0	0	0	0	0	0	0	k__Bacteria;p__Proteobacteria;c__Alphaproteobacteria;o__Tistrellales;f__Geminicoccaceae;g__Candidatus_Alysiosphaera;
Christensenellaceae_R-7_group	0.01	0	0	0	0	0	0	0	0	0	0	0	0	0	0	0	0	0.24	0	0	0	0	0	0	0	k__Bacteria;p__Firmicutes;c__Clostridia;o__Christensenellales;f__Christensenellaceae;g__Christensenellaceae_R-7_group;
Tessaracoccus	0.01	0	0	0	0	0	0	0	0	0	0	0	0	0	0	0	0	0.24	0	0	0	0	0	0	0	k__Bacteria;p__Actinobacteriota;c__Actinobacteria;o__Propionibacteriales;f__Propionibacteriaceae;g__Tessaracoccus;
Edaphobaculum	0.01	0	0	0	0	0	0	0	0	0	0	0	0	0	0	0	0	0	0	0	0	0	0.24	0	0	k__Bacteria;p__Bacteroidota;c__Bacteroidia;o__Chitinophagales;f__Chitinophagaceae;g__Edaphobaculum;
Conexibacter	0.01	0	0	0	0	0	0	0	0	0	0	0	0	0	0	0	0.24	0	0	0	0	0	0	0	0	k__Bacteria;p__Actinobacteriota;c__Thermoleophilia;o__Solirubrobacterales;f__Solirubrobacteraceae;g__Conexibacter;
Nakamurella	0.01	0	0	0	0	0	0	0	0	0	0	0.24	0	0	0	0	0	0	0	0	0	0	0	0	0	k__Bacteria;p__Actinobacteriota;c__Actinobacteria;o__Frankiales;f__Nakamurellaceae;g__Nakamurella;
Bryocella	0.01	0	0	0	0	0	0	0	0	0	0	0.24	0	0	0	0	0	0	0	0	0	0	0	0	0	k__Bacteria;p__Acidobacteriota;c__Acidobacteriae;o__Acidobacteriales;f__Acidobacteriaceae_(Subgroup_1);g__Bryocella;
Megasphaera	0.01	0	0	0	0	0	0	0	0	0	0	0	0	0	0.24	0	0	0	0	0	0	0	0	0	0	k__Bacteria;p__Firmicutes;c__Negativicutes;o__Veillonellales-Selenomonadales;f__Veillonellaceae;g__Megasphaera;
Anaerocella	0.01	0	0	0	0	0	0	0	0	0	0	0	0	0	0	0.24	0	0	0	0	0	0	0	0	0	k__Bacteria;p__Bacteroidota;c__Bacteroidia;o__Bacteroidales;f__Rikenellaceae;g__Anaerocella;
Fusobacterium	0.01	0	0	0	0	0	0	0	0	0	0	0	0	0	0.24	0	0	0	0	0	0	0	0	0	0	k__Bacteria;p__Fusobacteriota;c__Fusobacteriia;o__Fusobacteriales;f__Fusobacteriaceae;g__Fusobacterium;
Sedimentibacter	0.01	0	0	0	0	0	0	0	0	0	0	0	0	0	0	0.24	0	0	0	0	0	0	0	0	0	k__Bacteria;p__Firmicutes;c__Clostridia;o__Peptostreptococcales-Tissierellales;f__Sedimentibacteraceae;g__Sedimentibacter;
Planktomarina	0.01	0	0	0	0	0	0.24	0	0	0	0	0	0	0	0	0	0	0	0	0	0	0	0	0	0	k__Bacteria;p__Proteobacteria;c__Alphaproteobacteria;o__Rhodobacterales;f__Rhodobacteraceae;g__Planktomarina;
Candidatus_Competibacter	0.01	0	0	0	0	0	0.24	0	0	0	0	0	0	0	0	0	0	0	0	0	0	0	0	0	0	k__Bacteria;p__Proteobacteria;c__Gammaproteobacteria;o__Competibacterales;f__Competibacteraceae;g__Candidatus_Competibacter;
Cohnella	0.01	0	0	0	0	0	0	0	0	0	0	0	0	0	0	0	0	0	0	0	0	0	0	0.24	0	k__Bacteria;p__Firmicutes;c__Bacilli;o__Paenibacillales;f__Paenibacillaceae;g__Cohnella;
Candidatus_Puniceispirillum	0.01	0	0	0	0	0	0.24	0	0	0	0	0	0	0	0	0	0	0	0	0	0	0	0	0	0	k__Bacteria;p__Proteobacteria;c__Alphaproteobacteria;o__Puniceispirillales;f__SAR116_clade;g__Candidatus_Puniceispirillum;
Chryseolinea	0.01	0	0	0	0	0	0	0	0	0	0	0	0	0	0	0	0	0.24	0	0	0	0	0	0	0	k__Bacteria;p__Bacteroidota;c__Bacteroidia;o__Cytophagales;f__Microscillaceae;g__Chryseolinea;
Nitrospira	0.01	0	0	0	0.24	0	0	0	0	0	0	0	0	0	0	0	0	0	0	0	0	0	0	0	0	k__Bacteria;p__Nitrospirota;c__Nitrospiria;o__Nitrospirales;f__Nitrospiraceae;g__Nitrospira;
Kineosporia	0.01	0	0	0	0	0	0	0	0	0	0	0	0	0	0	0.24	0	0	0	0	0	0	0	0	0	k__Bacteria;p__Actinobacteriota;c__Actinobacteria;o__Kineosporiales;f__Kineosporiaceae;g__Kineosporia;
Tepidiphilus	0.01	0	0	0	0	0	0	0	0	0	0	0	0	0	0	0.24	0	0	0	0	0	0	0	0	0	k__Bacteria;p__Proteobacteria;c__Gammaproteobacteria;o__Burkholderiales;f__Hydrogenophilaceae;g__Tepidiphilus;
Butyricicoccus	0.01	0	0	0	0	0	0	0	0	0	0	0	0	0	0	0.24	0	0	0	0	0	0	0	0	0	k__Bacteria;p__Firmicutes;c__Clostridia;o__Oscillospirales;f__Butyricicoccaceae;g__Butyricicoccus;
Cnuella	0.01	0	0	0	0.24	0	0	0	0	0	0	0	0	0	0	0	0	0	0	0	0	0	0	0	0	k__Bacteria;p__Bacteroidota;c__Bacteroidia;o__Chitinophagales;f__Chitinophagaceae;g__Cnuella;
Propionibacterium	0.01	0	0	0	0	0	0	0	0	0	0	0	0	0.24	0	0	0	0	0	0	0	0	0	0	0	k__Bacteria;p__Actinobacteriota;c__Actinobacteria;o__Propionibacteriales;f__Propionibacteriaceae;g__Propionibacterium;
Candidatus_Portiera	0.01	0	0	0	0	0	0	0	0	0	0	0	0	0	0	0	0	0	0	0.24	0	0	0	0	0	k__Bacteria;p__Proteobacteria;c__Gammaproteobacteria;o__Pseudomonadales;f__Halomonadaceae;g__Candidatus_Portiera;
Fictibacillus	0.01	0	0	0	0	0	0	0	0	0	0	0	0	0	0	0	0	0	0	0	0	0	0.24	0	0	k__Bacteria;p__Firmicutes;c__Bacilli;o__Bacillales;f__Bacillaceae;g__Fictibacillus;
Hyphomonas	0.01	0	0	0	0	0	0	0	0	0	0	0	0	0	0	0	0.24	0	0	0	0	0	0	0	0	k__Bacteria;p__Proteobacteria;c__Alphaproteobacteria;o__Caulobacterales;f__Hyphomonadaceae;g__Hyphomonas;
Labrys	0.01	0	0	0	0	0.24	0	0	0	0	0	0	0	0	0	0	0	0	0	0	0	0	0	0	0	k__Bacteria;p__Proteobacteria;c__Alphaproteobacteria;o__Rhizobiales;f__Labraceae;g__Labrys;
Lachnospiraceae_ND3007_group	0.01	0	0	0	0	0	0	0	0	0	0	0	0	0	0	0	0.24	0	0	0	0	0	0	0	0	k__Bacteria;p__Firmicutes;c__Clostridia;o__Lachnospirales;f__Lachnospiraceae;g__Lachnospiraceae_ND3007_group;
unidentified_Sandaracinaceae	0.01	0	0	0	0.24	0	0	0	0	0	0	0	0	0	0	0	0	0	0	0	0	0	0	0	0	k__Bacteria;p__Myxococcota;c__Polyangia;o__Polyangiales;f__Sandaracinaceae;g__unidentified_Sandaracinaceae;
Others	12.14	8.99	8.74	8.51	20.34	30.97	9.46	13.95	14.19	14.42	12.29	10.16	12.06	8.05	3.78	12.54	14.19	16.32	1.89	21.04	18.91	19.15	3.31	3.32	4.97	Others

## Sheet: fungal genus level
The relative abundance (RA, %) of fungal genera associated with leaves of pomelo as detected with ITS fragment amplicon high-throughput sequencing
		Dec., 2022						Feb., 2023						May, 2023						Aug., 2023
Taxonomy	average	site1-1	site1-2	site1-3	site2-1	site2-2	site2-3	site1-1	site1-2	site1-3	site2-1	site2-2	site2-3	site1-1	site1-2	site1-3	site2-1	site2-2	site2-3	site1-1	site1-2	site1-3	site2-1	site2-2	site2-3
Fungi_gen_Incertae_sedis	38.4823	24.2601	25.429	27.3467	26.4939	27.1636	62.3827	32.0431	38.1185	38.4243	58.0857	52.4449	48.7032	47.1744	47.0892	47.4074	61.426	59.7621	59.9804	14.3139	12.4191	15.0752	34.1646	31.6562	32.2116	k__Fungi;p__Fungi_phy_Incertae_sedis;c__Fungi_cls_Incertae_sedis;o__Fungi_ord_Incertae_sedis;f__Fungi_fam_Incertae_sedis;g__Fungi_gen_Incertae_sedis;
Acrodontium	5.85642	11.5726	12.4982	12.6687	6.68067	7.28177	1.21467	10.1042	9.75894	9.80678	6.4082	7.16945	5.10618	3.19058	3.32786	3.1469	6.26677	6.01094	6.62035	0.767487	0.488779	0.551176	3.44849	3.00131	3.46305	k__Fungi;p__Ascomycota;c__Dothideomycetes;o__Mycosphaerellales;f__Mycosphaerellaceae;g__Acrodontium;
Hyphozyma	4.60197	0.443021	1.11275	0.975478	6.24805	6.09206	7.59583	0.47006	0.578215	0.366064	2.07783	2.23174	1.65561	4.09326	4.02047	3.84367	2.61653	3.10739	2.58533	0.825724	1.67641	2.02999	17.0865	19.1269	19.5886	k__Fungi;p__Ascomycota;c__Leotiomycetes;o__Thelebolales;f__Pseudeurotiaceae;g__Hyphozyma;
Inocybe	4.03962	13.6421	16.1463	13.6359	1.75544	1.79288	0.210071	3.23634	3.07619	3.00131	0.0415982	0.0311987	0.440941	0.022879	0.0249589	0.022879	0	0.00416	0.0187192	12.6355	13.6317	12.9682	0.22671	0.131034	0.253749	k__Fungi;p__Basidiomycota;c__Agaricomycetes;o__Agaricales;f__Inocybaceae;g__Inocybe;
Uwebraunia	3.58031	0.00416	0.045758	0.0644772	0.0769567	0.093596	0.068637	0.00208	0.00624	0.00208	0.0103996	0	0.00416	13.1638	13.0286	11.1941	0.262069	0.23919	0.343185	0.715489	0.630213	0.809085	14.5989	16.3793	14.185	k__Fungi;p__Ascomycota;c__Dothideomycetes;o__Capnodiales;f__Dissoconiaceae;g__Uwebraunia;
Nigrospora	3.37387	0.68845	1.12107	0.898521	13.6775	14.1746	4.36573	0.243349	0.158073	0.220471	5.23721	6.16277	4.22846	0.299507	0.422222	0.578215	3.63152	5.22681	3.62112	0.730048	0.655172	1.30618	4.92731	4.42605	3.97263	k__Fungi;p__Ascomycota;c__Sordariomycetes;o__Trichosphaeriales;f__Trichosphaeriaceae;g__Nigrospora;
Amphinema	3.07983	0.23919	0.368144	0.0103996	0.0249589	0.00416	0.0332786	22.409	17.1073	20.5142	2.62693	3.1781	1.34986	0.212151	0.0644772	0.0873562	1.07947	0.946359	0.898521	0.122715	0.293267	0.732128	0.661411	0.559496	0.393103	k__Fungi;p__Basidiomycota;c__Agaricomycetes;o__Atheliales;f__Tylosporaceae;g__Amphinema;
Coniosporium	2.92565	10.6512	10.8634	10.202	0.70301	0.848603	0.0519978	5.26633	5.13322	5.37241	0.393103	0.334865	0.22879	0.351505	0.24127	0.203831	0.0145594	0.045758	0.305747	6.20229	5.85079	6.69107	0.193432	0.0499178	0.0166393	k__Fungi;p__Ascomycota;c__Eurotiomycetes;o__Chaetothyriales;f__Herpotrichiellaceae;g__Coniosporium;
Zasmidium	2.90728	0.411822	0.305747	0.311986	0.131034	0.124795	0.170553	0.370224	0.46382	0.4555	0.091516	0.147674	0.0956759	0.124795	0.101916	0.091516	0.0478379	0.103996	0.0561576	16.4999	16.3419	13.8002	6.44356	6.63699	6.44564	k__Fungi;p__Ascomycota;c__Dothideomycetes;o__Mycosphaerellales;f__Mycosphaerellaceae;g__Zasmidium;
Golubevia	2.20765	2.7122	1.58905	3.1677	0.045758	0.0623973	0.00624	0.295347	0.289108	0.199671	0.00208	0	0	8.95193	9.56759	5.34329	0.0395183	0.135194	0.145594	7.4128	7.85166	5.00634	0.0436781	0.112315	0.00416	k__Fungi;p__Basidiomycota;c__Exobasidiomycetes;o__Golubeviales;f__Golubeviaceae;g__Golubevia;
Cyphellophora	1.79592	4.86075	4.55084	3.98095	0.91932	0.958839	1.18763	3.08659	3.55873	3.38193	0.892281	0.954679	0.607334	1.08987	1.22299	1.18763	0.311986	0.22255	0.251669	2.30246	2.93475	4.34909	0.145594	0.0436781	0.0998357	k__Fungi;p__Ascomycota;c__Eurotiomycetes;o__Chaetothyriales;f__Cyphellophoraceae;g__Cyphellophora;
Zeloasperisporium	1.76636	0.492939	0.488779	0.413902	18.7338	15.4891	0.505418	0.149754	0.135194	0.166393	0.0395183	0.0561576	0.0332786	0	0	0	0	0.0103996	0.0187192	0.00624	0.0124795	0.0436781	1.05659	3.14274	1.3977	k__Fungi;p__Ascomycota;c__Dothideomycetes;o__Zeloasperisporiales;f__Zeloasperisporiaceae;g__Zeloasperisporium;
Zymoseptoria	1.41824	1.06491	0.763327	1.20843	5.18106	5.1041	0.0748768	0.646852	0.626053	0.642692	2.68724	3.49009	2.09863	0.314066	0.436781	0.403503	2.45845	2.50005	2.83492	0.353585	0.251669	0.359824	0.166393	0.0998357	0.270388	k__Fungi;p__Ascomycota;c__Dothideomycetes;o__Mycosphaerellales;f__Mycosphaerellaceae;g__Zymoseptoria;
Strelitziana	1.32421	6.9885	6.61619	7.51264	0.657252	0.798686	0.205911	2.93059	2.30246	2.79748	0.0353585	0.0436781	0.0291187	0.00208	0.0145594	0.0145594	0	0.068637	0.00416	0.185112	0.203831	0.370224	0	0	0	k__Fungi;p__Ascomycota;c__Eurotiomycetes;o__Chaetothyriales;f__Strelitzianaceae;g__Strelitziana;
Phaeosphaeria	1.14308	1.72217	1.41018	1.41018	2.10903	2.2255	3.2509	1.00252	0.952599	1.16267	0.407662	0.45134	0.280788	0.397263	0.4555	0.357745	0.345265	0.345265	0.540777	2.70388	2.59781	2.64981	0.112315	0.199671	0.343185	k__Fungi;p__Ascomycota;c__Dothideomycetes;o__Pleosporales;f__Phaeosphaeriaceae;g__Phaeosphaeria;
Neonectria	1.07185	1.68681	1.76792	1.15851	0.0270388	0.0145594	0.00624	0.00624	0.0124795	0.00416	0	0	0	0	0	0	0	0	0	7.62287	7.62079	5.77591	0	0.0145594	0.00624	k__Fungi;p__Ascomycota;c__Sordariomycetes;o__Hypocreales;f__Nectriaceae;g__Neonectria;
Clavulina	0.93466	0.946359	1.39978	1.16475	1.93016	1.52873	3.85823	0.954679	0.811165	1.04204	0.00416	0.0311987	0.0103996	0.00624	0.0145594	0.00208	0	0	0	0.322386	1.10027	1.79288	2.59573	1.59945	1.31658	k__Fungi;p__Basidiomycota;c__Agaricomycetes;o__Cantharellales;f__Hydnaceae;g__Clavulina;
Symmetrospora	0.932926	0.0353585	0.00624	0.0894361	0.534537	0.721729	1.32906	0.0103996	0.0124795	0.0145594	0.0374384	0.0727969	0.0187192	0.0644772	0.068637	0.124795	0.517898	0.357745	0.70509	0.00832	0.00208	0.00208	5.45768	5.69479	6.50388	k__Fungi;p__Basidiomycota;c__Cystobasidiomycetes;o__Cystobasidiomycetes_ord_Incertae_sedis;f__Symmetrosporaceae;g__Symmetrospora;
Fusarium	0.84531	0.944279	0.846523	0.634373	0.888122	0.994197	0.819485	0.0603174	0.0665571	0.0332786	0.23295	0.361904	0.22879	0.603174	0.607334	0.642692	0.962998	0.592774	0.730048	2.67268	3.68144	2.64773	0.420142	0.405583	0.210071	k__Fungi;p__Ascomycota;c__Sordariomycetes;o__Hypocreales;f__Nectriaceae;g__Fusarium;
Sporobolomyces	0.725369	0	0	0	0	0.00208	0.0124795	0.0103996	0.00416	0.00416	2.31078	2.42934	1.55577	0.243349	0.311986	0.395183	2.82868	1.93016	2.76836	0	0.0270388	0	0.434701	1.04827	1.09195	k__Fungi;p__Basidiomycota;c__Microbotryomycetes;o__Sporidiobolales;f__Sporidiobolaceae;g__Sporobolomyces;
Vishniacozyma	0.669384	0.376464	0.272468	0.399343	0.174712	0.0998357	0.45134	0.289108	0.197592	0.120635	0.295347	0.255829	0.205911	0.0499178	0.124795	0.203831	4.48429	3.76048	2.89108	0.23711	0.309907	0.116475	0.339025	0.131034	0.278708	k__Fungi;p__Basidiomycota;c__Tremellomycetes;o__Tremellales;f__Bulleribasidiaceae;g__Vishniacozyma;
Helotiales_gen_Incertae_sedis	0.61366	0.164313	0.197592	0.153913	0.00832	0.0145594	0.324466	1.23131	1.02124	1.22715	0.403503	0.172632	0.665571	0.108155	0.116475	0.135194	0.0748768	0.0790366	0.0561576	2.65397	2.87444	2.88692	0.0415982	0.0790366	0.0374384	k__Fungi;p__Ascomycota;c__Leotiomycetes;o__Helotiales;f__Helotiales_fam_Incertae_sedis;g__Helotiales_gen_Incertae_sedis;
Nectriaceae_gen_Incertae_sedis	0.61028	0.153913	0.137274	0.22463	0.0894361	0.068637	0.45342	0.122715	0.0748768	0.0291187	0.116475	0.143514	0.0665571	3.55041	3.45889	2.74756	0.307827	0.486699	0.609414	0.484619	0.297427	0.23087	0.23087	0.301587	0.259989	k__Fungi;p__Ascomycota;c__Sordariomycetes;o__Hypocreales;f__Nectriaceae;g__Nectriaceae_gen_Incertae_sedis;
Hannaella	0.516858	1.06491	0.549096	0.734208	0.243349	0.266228	0.863163	0.848603	1.05243	0.975478	0.251669	0.272468	0.218391	0.0811165	0.124795	0.122715	0.530377	0.353585	0.318226	1.12731	0.70301	1.60361	0.0187192	0.0187192	0.0623973	k__Fungi;p__Basidiomycota;c__Tremellomycetes;o__Tremellales;f__Bulleribasidiaceae;g__Hannaella;
Colletotrichum	0.439814	0.0207991	0.0415982	0.0519978	0.0561576	0.0623973	0.147674	0.0291187	0.0374384	0.0124795	0.112315	0.341105	0.0748768	2.62901	2.57077	1.94264	0.476299	0.900601	0.547016	0.0415982	0.124795	0.280788	0.0249589	0.00624	0.022879	k__Fungi;p__Ascomycota;c__Sordariomycetes;o__Glomerellales;f__Glomerellaceae;g__Colletotrichum;
Alternaria	0.438341	0.0332786	0.045758	0.0415982	0.122715	0.091516	0.376464	1.23755	1.24171	0.409742	1.34362	2.54789	0.879802	0.264149	0.318226	0.264149	0.314066	0.45758	0.382703	0	0.0998357	0.00832	0.00832	0.0187192	0.0124795	k__Fungi;p__Ascomycota;c__Dothideomycetes;o__Pleosporales;f__Pleosporaceae;g__Alternaria;
Epicoccum	0.434788	0.268308	0.318226	0.322386	0.70301	1.19387	0.590695	0.434701	0.361904	0.366064	0.353585	0.505418	0.201751	0.270388	0.210071	0.23087	1.52041	1.14811	1.34154	0.0249589	0.022879	0.0291187	0.0124795	0	0.00416	k__Fungi;p__Ascomycota;c__Dothideomycetes;o__Pleosporales;f__Didymellaceae;g__Epicoccum;
Chytridiomycetes_gen_Incertae_sedis	0.432101	0	0	0	0	0	0	0.143514	0.220471	0	2.89108	0	7.11537	0	0	0	0	0	0	0	0	0	0	0	0	k__Fungi;p__Chytridiomycota;c__Chytridiomycetes;o__Chytridiomycetes_ord_Incertae_sedis;f__Chytridiomycetes_fam_Incertae_sedis;g__Chytridiomycetes_gen_Incertae_sedis;
Halomyces	0.432015	0	0	0	0	0	0	0.0353585	0.093596	0	1.37274	0	8.86666	0	0	0	0	0	0	0	0	0	0	0	0	k__Fungi;p__Chytridiomycota;c__Rhizophydiomycetes;o__Rhizophydiales;f__Halomycetaceae;g__Halomyces;
Tetracladium	0.430368	0.0977558	0.108155	0.174712	0.00416	0.0124795	0.0187192	0.345265	0.207991	0.103996	2.50837	0.00624	5.76343	0.0145594	0.0249589	0.0395183	0.00208	0.00416	0.00416	0.382703	0.314066	0.149754	0	0.0415982	0	k__Fungi;p__Ascomycota;c__Leotiomycetes;o__Helotiales;f__Helotiaceae;g__Tetracladium;
Periconia	0.428635	0.220471	0.22671	0.174712	0.189272	0.293267	0.384783	0.422222	0.549096	0.482539	0.93596	0.92348	0.526217	1.59529	1.09819	0.829884	0.128954	0.401423	0.349425	0.149754	0.110235	0.193432	0.0166393	0.0291187	0.0561576	k__Fungi;p__Ascomycota;c__Dothideomycetes;o__Pleosporales;f__Periconiaceae;g__Periconia;
Trichomerium	0.428028	1.4185	0.971318	0.994197	0.501258	0.328626	0.0145594	1.4705	1.46634	1.67849	0.0499178	0.0311987	0.0207991	0.0207991	0.00416	0.00416	0.00416	0.00624	0.0103996	0.4555	0.318226	0.503338	0	0	0	k__Fungi;p__Ascomycota;c__Eurotiomycetes;o__Chaetothyriales;f__Trichomeriaceae;g__Trichomerium;
Meira	0.350378	0.998357	0.613573	0.996277	1.16267	1.86984	0.045758	0.00208	0.0187192	0.00416	0	0	0.00624	0.0727969	0.0540777	0.0540777	0.153913	0.0707169	0.280788	0.786206	0.752927	0.405583	0.0103996	0.0395183	0.0103996	k__Fungi;p__Basidiomycota;c__Exobasidiomycetes;o__Exobasidiales;f__Brachybasidiaceae;g__Meira;
Selenophoma	0.347605	0.0166393	0.00208	0.0353585	0.551176	0.495019	0.0332786	0.0436781	0.0374384	0.0207991	0.680131	0.798686	0.509578	0.0977558	0.110235	0.164313	0.771647	0.969238	1.25835	0	0	0	0.746688	0.567816	0.432621	k__Fungi;p__Ascomycota;c__Dothideomycetes;o__Dothideales;f__Saccotheciaceae;g__Selenophoma;
Dothideomycetes_gen_Incertae_sedis	0.323686	0.646852	0.657252	0.769567	2.3503	1.95512	0.0374384	0.0790366	0.0623973	0.0540777	0.0291187	0.0332786	0.0187192	0.0145594	0.0145594	0.068637	0.00416	0.0249589	0.00832	0.0415982	0.0374384	0.0707169	0.259989	0.207991	0.322386	k__Fungi;p__Ascomycota;c__Dothideomycetes;o__Dothideomycetes_ord_Incertae_sedis;f__Dothideomycetes_fam_Incertae_sedis;g__Dothideomycetes_gen_Incertae_sedis;
Xanthophyllomyces	0.314066	0	0	0	0	0	0	0	0.00416	0	0.00208	7.52927	0	0	0	0	0.00208	0	0	0	0	0	0	0	0	k__Fungi;p__Basidiomycota;c__Tremellomycetes;o__Cystofilobasidiales;f__Mrakiaceae;g__Xanthophyllomyces;
Letendraea	0.293094	0.218391	0.131034	0.093596	0.0956759	0.0623973	0.492939	0.126875	0.151833	0.0873562	0.0748768	0.045758	0.0374384	1.00252	0.619813	0.854843	0.719649	0.800765	0.578215	0.112315	0.245429	0.341105	0.0353585	0.0790366	0.0270388	k__Fungi;p__Ascomycota;c__Dothideomycetes;o__Pleosporales;f__Didymosphaeriaceae;g__Letendraea;
Pseudoanungitea	0.247856	0.336945	0.301587	0.309907	0.00832	0.0145594	0.0166393	1.30618	0.977558	1.15019	0.045758	0.0623973	0.0540777	0.0270388	0.0665571	0.0332786	0.00208	0.0540777	0.00208	0.4659	0.287028	0.415982	0.00208	0.00624	0.00208	k__Fungi;p__Ascomycota;c__Dothideomycetes;o__Venturiales;f__Venturiaceae;g__Pseudoanungitea;
Ascomycota_gen_Incertae_sedis	0.24283	0.911001	0.777886	0.45342	0.274548	0.22879	0.328626	0.183032	0.268308	0.22879	0.220471	0.203831	0.133114	0.0873562	0.106075	0.170553	0.0187192	0.330706	0.0998357	0.245429	0.0311987	0.137274	0.128954	0.0727969	0.187192	k__Fungi;p__Ascomycota;c__Ascomycota_cls_Incertae_sedis;o__Ascomycota_ord_Incertae_sedis;f__Ascomycota_fam_Incertae_sedis;g__Ascomycota_gen_Incertae_sedis;
Stachybotryaceae_gen_Incertae_sedis	0.234337	0.116475	0.131034	0.108155	0.00416	0.00416	0.0103996	0.022879	0.0270388	0.0103996	0	0.0103996	0	0.0249589	0.0436781	0.106075	0.0103996	0	0.00208	1.4497	1.52457	2.01127	0.00624	0	0	k__Fungi;p__Ascomycota;c__Sordariomycetes;o__Hypocreales;f__Stachybotryaceae;g__Stachybotryaceae_gen_Incertae_sedis;
Mycena	0.229917	1.07115	1.015	0.736288	0.0478379	0.0561576	0.00832	0.443021	0.565736	0.490859	0.0582375	0.0665571	0.124795	0.0665571	0.093596	0.093596	0	0.00208	0.00208	0.334865	0.0582375	0.176792	0.00416	0	0.00208	k__Fungi;p__Basidiomycota;c__Agaricomycetes;o__Agaricales;f__Mycenaceae;g__Mycena;
Moesziomyces	0.228617	0.00208	0.00624	0.00832	0.0291187	0.0707169	0.0145594	0	0	0	0	0	0	0.0831964	0.093596	0.0415982	0.0623973	0.0769567	0.0270388	1.58073	1.43306	1.52665	0.203831	0.160153	0.0665571	k__Fungi;p__Basidiomycota;c__Ustilaginomycetes;o__Ustilaginales;f__Ustilaginaceae;g__Moesziomyces;
Kockovaella	0.226277	1.15227	0.854843	0.856923	0.0395183	0.0249589	0.114395	0.178872	0.187192	0.143514	0.0207991	0.0291187	0.0103996	0.00624	0.0124795	0.00624	0.0145594	0.00416	0.022879	0.513738	0.569895	0.648932	0.0166393	0.00208	0	k__Fungi;p__Basidiomycota;c__Tremellomycetes;o__Tremellales;f__Cuniculitremaceae;g__Kockovaella;
Neoroussoella	0.194125	0.178872	0.0519978	0.0665571	0.540777	0.45966	0.128954	0.0187192	0.0207991	0.0207991	0.0207991	0.0561576	0.0311987	0.176792	0.174712	0.124795	0.351505	0.108155	0.270388	0.297427	0.361904	0.445101	0.110235	0.305747	0.336945	k__Fungi;p__Ascomycota;c__Dothideomycetes;o__Pleosporales;f__Roussoellaceae;g__Neoroussoella;
Septobasidium	0.185545	0.091516	0.0311987	0.0540777	0.203831	0.164313	0.0249589	0.0124795	0.0166393	0.0270388	0.0249589	0.0187192	0.0166393	0.00416	0.00832	0.0207991	0.0395183	0	0	1.09195	1.33946	1.07531	0.112315	0.0353585	0.0395183	k__Fungi;p__Basidiomycota;c__Pucciniomycetes;o__Septobasidiales;f__Septobasidiaceae;g__Septobasidium;
Tilletia	0.166306	0	0.00208	0	0	0	0	0	0	0	0	0	0	0	0	0.0103996	0	0	0	1.59737	1.30826	1.05867	0.0145594	0	0	k__Fungi;p__Basidiomycota;c__Exobasidiomycetes;o__Tilletiales;f__Tilletiaceae;g__Tilletia;
Rhizophagus	0.148454	0	0	0	0	0	0	0	0	0	0	0	0	0	0.0103996	3.51921	0.0270388	0.00416	0.00208	0	0	0	0	0	0	k__Fungi;p__Glomeromycota;c__Glomeromycetes;o__Glomerales;f__Glomeraceae;g__Rhizophagus;
Gyrographa	0.145074	0.956759	0.69677	0.736288	0.131034	0.0998357	0.0103996	0.0852763	0.0748768	0.0603174	0.00208	0.00624	0.00208	0	0.00624	0.00624	0.284948	0.0207991	0	0.0353585	0.203831	0.0623973	0	0	0	k__Fungi;p__Ascomycota;c__Arthoniomycetes;o__Arthoniales;f__Roccellaceae;g__Gyrographa;
Acremonium	0.144987	0.0769567	0.0665571	0.101916	0.0998357	0.0540777	0.526217	0.0166393	0.00416	0.0103996	0.517898	0.804925	0.112315	0.0561576	0.0894361	0.214231	0.151833	0.135194	0.101916	0.0831964	0.0478379	0.0748768	0.00208	0.0103996	0.120635	k__Fungi;p__Ascomycota;c__Sordariomycetes;o__Hypocreales;f__Hypocreales_fam_Incertae_sedis;g__Acremonium;
Hypocreales_gen_Incertae_sedis	0.141867	0.122715	0.139354	0.147674	0.0374384	0.0291187	0.0103996	0.0103996	0.00208	0.00416	0.0436781	0.0103996	0	0.0499178	0.0623973	1.0046	0.0166393	0.00624	0.0103996	0.69469	0.69053	0.305747	0.00208	0.00416	0	k__Fungi;p__Ascomycota;c__Sordariomycetes;o__Hypocreales;f__Hypocreales_fam_Incertae_sedis;g__Hypocreales_gen_Incertae_sedis;
Paraconiothyrium	0.137621	0.0124795	0.022879	0.0415982	0.068637	0.045758	0.0540777	0.536617	0.45966	0.505418	0.103996	0.118555	0.0561576	0.347345	0.149754	0.124795	0.00208	0.220471	0.0291187	0.0852763	0.0852763	0.00416	0.0270388	0.0270388	0.174712	k__Fungi;p__Ascomycota;c__Dothideomycetes;o__Pleosporales;f__Didymosphaeriaceae;g__Paraconiothyrium;
Penicillium	0.131034	0.210071	0.180952	0.114395	0.045758	0.118555	0.214231	0.110235	0.126875	0.0748768	0.274548	0.0249589	0.430541	0.0395183	0.174712	0.0644772	0.336945	0.0291187	0.0103996	0.322386	0.0374384	0.0436781	0.112315	0.0270388	0.0207991	k__Fungi;p__Ascomycota;c__Eurotiomycetes;o__Eurotiales;f__Aspergillaceae;g__Penicillium;
Diaporthaceae_gen_Incertae_sedis	0.129994	0	0	0.0353585	1.00876	0.665571	0.0374384	0.00416	0.00624	0	0.339025	0.334865	0.257909	0.0478379	0.0748768	0.0207991	0.022879	0.0124795	0.0207991	0.0166393	0.0103996	0.0332786	0.0644772	0.0540777	0.0519978	k__Fungi;p__Ascomycota;c__Sordariomycetes;o__Diaporthales;f__Diaporthaceae;g__Diaporthaceae_gen_Incertae_sedis;
Discosia	0.126181	0.0665571	0.0166393	0.022879	0.0124795	0.0124795	0.0249589	0.0727969	0.777886	0.0270388	0.309907	0.0145594	0.592774	0.0582375	0.0707169	0.0665571	0.0145594	0.0790366	0.251669	0.0873562	0.103996	0.314066	0.00208	0.00416	0.0249589	k__Fungi;p__Ascomycota;c__Sordariomycetes;o__Amphisphaeriales;f__Discosiaceae;g__Discosia;
Didymella	0.125661	0.191352	0.145594	0.137274	0.0124795	0.0103996	0.137274	0.424302	0.391023	0.420142	0.0145594	0.0332786	0.0207991	0.116475	0.0727969	0.112315	0.0207991	0.118555	0.110235	0.276628	0.0852763	0.155993	0.00624	0.00208	0	k__Fungi;p__Ascomycota;c__Dothideomycetes;o__Pleosporales;f__Didymellaceae;g__Didymella;
Fellhanera	0.123928	0.23919	0.0852763	0.139354	0.0852763	0.0540777	0.126875	0.501258	0.492939	0.420142	0.0332786	0.0353585	0.0207991	0	0	0	0.00208	0	0.00416	0.374384	0.22255	0.137274	0	0	0	k__Fungi;p__Ascomycota;c__Lecanoromycetes;o__Lecanorales;f__Pilocarpaceae;g__Fellhanera;
Neosetophoma	0.116822	0.106075	0.0852763	0.0977558	0.137274	0.155993	0.183032	0.0769567	0.0603174	0.0998357	0.430541	0.395183	0.268308	0.0665571	0.0582375	0.0499178	0.0478379	0.0852763	0.0811165	0.0582375	0.135194	0.120635	0.00416	0	0	k__Fungi;p__Ascomycota;c__Dothideomycetes;o__Pleosporales;f__Phaeosphaeriaceae;g__Neosetophoma;
Diaporthe	0.116648	0	0.0249589	0.00624	0.0166393	0.0166393	0.0207991	0.69677	0.811165	0.00624	0.00624	0.0332786	0.00624	0.278708	0.268308	0.349425	0.0291187	0.0249589	0.045758	0.00416	0.022879	0.0145594	0.0249589	0.0582375	0.0332786	k__Fungi;p__Ascomycota;c__Sordariomycetes;o__Diaporthales;f__Diaporthaceae;g__Diaporthe;
Apiospora	0.113442	0.00208	0	0.022879	0.411822	0.449261	0.0124795	0.0103996	0.00832	0.00832	0.657252	0.428461	0.415982	0.00416	0.00832	0	0.0478379	0.0415982	0.0249589	0	0.00416	0.0124795	0.00832	0.110235	0.0332786	k__Fungi;p__Ascomycota;c__Sordariomycetes;o__Xylariales;f__Apiosporaceae;g__Apiospora;
Pleosporales_gen_Incertae_sedis	0.0981891	0.112315	0.0852763	0.0623973	0.0540777	0.0811165	0.149754	0.0332786	0.0499178	0.0353585	0.0707169	0.0395183	0.0540777	0.114395	0.137274	0.110235	0.0499178	0.0707169	0.210071	0.262069	0.210071	0.316146	0.0311987	0.00832	0.00832	k__Fungi;p__Ascomycota;c__Dothideomycetes;o__Pleosporales;f__Pleosporales_fam_Incertae_sedis;g__Pleosporales_gen_Incertae_sedis;
Saitozyma	0.0937693	0.0436781	0.0270388	0.022879	0.00832	0.0478379	0.0187192	0.00416	0	0	0.00416	0.00832	0.00208	0.0519978	0.22463	0.561576	0.409742	0.0561576	0.0332786	0.0187192	0.0374384	0	0.357745	0.22671	0.0852763	k__Fungi;p__Basidiomycota;c__Tremellomycetes;o__Tremellales;f__Trimorphomycetaceae;g__Saitozyma;
Aspergillus	0.0870963	0.00624	0	0.00416	0	0.0103996	0.0332786	0.00208	0.0207991	0.0415982	0.022879	0.322386	0.0103996	0.0187192	0.00832	0.00416	0.00624	0	0.0374384	0	0.0124795	0.0145594	1.4809	0.0291187	0.00416	k__Fungi;p__Ascomycota;c__Eurotiomycetes;o__Eurotiales;f__Aspergillaceae;g__Aspergillus;
Tremellales_gen_Incertae_sedis	0.085363	0.00416	0.0103996	0.00832	0.112315	0.255829	0.00208	0.0291187	0.0353585	0.0187192	0.0790366	0.0748768	0.0582375	0.0166393	0.0291187	0.0478379	0.370224	0.547016	0.22879	0.0166393	0.0166393	0.068637	0	0.0187192	0	k__Fungi;p__Basidiomycota;c__Tremellomycetes;o__Tremellales;f__Tremellales_fam_Incertae_sedis;g__Tremellales_gen_Incertae_sedis;
Caloplaca	0.084583	0.0124795	0.00416	0.00416	0	0	0	0	0	0	0	0	0	0	0	0	0	0	0	0.69261	0.861083	0.4555	0	0	0	k__Fungi;p__Ascomycota;c__Lecanoromycetes;o__Teloschistales;f__Teloschistaceae;g__Caloplaca;
Pyrenochaetopsis	0.0836297	0.00832	0.0374384	0.0894361	0.174712	0.345265	0.0603174	0.0395183	0.0270388	0.0166393	0.0311987	0.0561576	0.045758	0.103996	0.122715	0.114395	0.0748768	0.0727969	0.103996	0.166393	0.0270388	0.093596	0.0415982	0.0852763	0.068637	k__Fungi;p__Ascomycota;c__Dothideomycetes;o__Pleosporales;f__Cucurbitariaceae;g__Pyrenochaetopsis;
Cladosporium	0.0818098	0.0519978	0.0374384	0.0582375	0.0519978	0.0332786	0.0665571	0.0353585	0.0582375	0.0436781	0.0665571	0.430541	0.0187192	0.0707169	0.0727969	0.120635	0.0332786	0.160153	0.203831	0.0873562	0.170553	0.0395183	0.0187192	0.022879	0.0103996	k__Fungi;p__Ascomycota;c__Dothideomycetes;o__Capnodiales;f__Cladosporiaceae;g__Cladosporium;
Trichoderma	0.0801632	0.0187192	0.0145594	0	0.0124795	0.0270388	0	0	0	0	0.0145594	0.00624	0.00624	0.0145594	0.295347	0.865243	0.112315	0.22463	0.0374384	0	0.00624	0	0	0	0.268308	k__Fungi;p__Ascomycota;c__Sordariomycetes;o__Hypocreales;f__Hypocreaceae;g__Trichoderma;
Rhizophydiales_gen_Incertae_sedis	0.0782567	0.00416	0.00416	0.022879	0	0.0187192	0	0.24127	0.253749	0.022879	0.245429	0.00832	0.946359	0.0249589	0.0145594	0.0395183	0.00832	0.00832	0.00208	0	0	0.0103996	0	0	0.00208	k__Fungi;p__Chytridiomycota;c__Rhizophydiomycetes;o__Rhizophydiales;f__Rhizophydiales_fam_Incertae_sedis;g__Rhizophydiales_gen_Incertae_sedis;
Lasiodiplodia	0.0779967	0.0187192	0.0187192	0.0270388	0.0187192	0.00624	0.0478379	0.0103996	0.0145594	0.0166393	0.00832	0.0187192	0.0124795	0.0852763	0.126875	0.0499178	0.00208	0.00208	0.0145594	0.0145594	0.0249589	0.0623973	0.47006	0.443021	0.357745	k__Fungi;p__Ascomycota;c__Dothideomycetes;o__Botryosphaeriales;f__Botryosphaeriaceae;g__Lasiodiplodia;
Coniothyrium	0.07713	0.0582375	0.0436781	0.0124795	0.0353585	0.022879	0	0.0353585	0.0311987	0.0187192	0.0291187	0.0582375	0.0374384	0.23711	0.309907	0.143514	0.145594	0.445101	0.185112	0	0.00208	0	0	0	0	k__Fungi;p__Ascomycota;c__Dothideomycetes;o__Pleosporales;f__Coniothyriaceae;g__Coniothyrium;
Fusicolla	0.0769567	0.0124795	0.00832	0.0436781	0.0665571	0.0582375	1.23339	0.00208	0.00832	0	0.00624	0.0124795	0.0187192	0.091516	0.0561576	0.0831964	0.0603174	0.0415982	0.0332786	0.00624	0	0.00208	0.00208	0	0	k__Fungi;p__Ascomycota;c__Sordariomycetes;o__Hypocreales;f__Nectriaceae;g__Fusicolla;
Exobasidiomycetes_gen_Incertae_sedis	0.0750501	0.0436781	0.0270388	0.118555	0.0415982	0.141434	0.00624	0	0.00416	0.00208	0	0	0	0.341105	0.486699	0.307827	0.00208	0.00416	0.0582375	0.068637	0.101916	0.0353585	0	0.00208	0.00832	k__Fungi;p__Basidiomycota;c__Exobasidiomycetes;o__Exobasidiomycetes_ord_Incertae_sedis;f__Exobasidiomycetes_fam_Incertae_sedis;g__Exobasidiomycetes_gen_Incertae_sedis;
Clonostachys	0.0749635	0.0103996	0.0103996	0.0249589	0.153913	0.216311	0.0519978	0	0	0	0	0	0.00208	0.0519978	0.0623973	0.0436781	0.0873562	0.0103996	0.0353585	0.158073	0.278708	0.199671	0.180952	0.139354	0.0811165	k__Fungi;p__Ascomycota;c__Sordariomycetes;o__Hypocreales;f__Bionectriaceae;g__Clonostachys;
Erythrobasidium	0.0692437	0.0790366	0.0623973	0.0873562	0.251669	0.330706	0.0270388	0.0831964	0.0956759	0.0852763	0.0207991	0.0436781	0.0291187	0.0291187	0.0249589	0.0270388	0.0249589	0.0145594	0.0207991	0.0540777	0.0603174	0.00416	0.0603174	0.0415982	0.103996	k__Fungi;p__Basidiomycota;c__Cystobasidiomycetes;o__Erythrobasidiales;f__Erythrobasidiaceae;g__Erythrobasidium;
Kordyana	0.0681171	0	0	0	0.0103996	0.00832	0.00832	0	0	0	0.00208	0	0	0	0.00416	0.0103996	0.00624	0	0.00208	0	0	0	0.320306	0.771647	0.490859	k__Fungi;p__Basidiomycota;c__Exobasidiomycetes;o__Exobasidiales;f__Brachybasidiaceae;g__Kordyana;
Neomassarina	0.0681171	0.0727969	0.0415982	0.0291187	0.0103996	0.0374384	0.022879	0.0332786	0.022879	0.0249589	0.00832	0.00208	0.00416	0.482539	0.339025	0.272468	0.0145594	0.0332786	0.0187192	0.0831964	0.0353585	0.0374384	0	0.00416	0.00416	k__Fungi;p__Ascomycota;c__Dothideomycetes;o__Pleosporales;f__Neomassarinaceae;g__Neomassarina;
Leptospora	0.0656039	0.0311987	0.00832	0.0499178	0.091516	0.0873562	0.203831	0.0207991	0.0187192	0.0270388	0.103996	0.0665571	0.0748768	0.0436781	0.0790366	0.0748768	0.045758	0.22671	0.193432	0.00624	0.00832	0.103996	0.00416	0	0.00416	k__Fungi;p__Ascomycota;c__Dothideomycetes;o__Pleosporales;f__Phaeosphaeriaceae;g__Leptospora;
Torula	0.0654305	0.24127	0.126875	0.0852763	0.0207991	0.0623973	0.022879	0.0519978	0.0665571	0.0145594	0.0540777	0.0623973	0.0332786	0.0956759	0.0374384	0.0707169	0.0644772	0.0124795	0.0790366	0.168473	0.0977558	0.101916	0	0	0	k__Fungi;p__Ascomycota;c__Dothideomycetes;o__Pleosporales;f__Torulaceae;g__Torula;
Pseudocercospora	0.0650839	0.0436781	0.0374384	0.022879	0.0353585	0.0769567	0.0145594	0.0291187	0.022879	0.0332786	0.0124795	0.00832	0.0166393	0.303667	0.328626	0.345265	0.0103996	0.0166393	0.0395183	0.0207991	0.0395183	0.0665571	0.00208	0	0.0353585	k__Fungi;p__Ascomycota;c__Dothideomycetes;o__Mycosphaerellales;f__Mycosphaerellaceae;g__Pseudocercospora;
Rozellomycota_gen_Incertae_sedis	0.0649106	0.00416	0.00832	0	0	0	0.0207991	0.103996	0.093596	0	0.251669	0	0.0998357	0.23087	0.0540777	0.482539	0.00416	0.178872	0.0249589	0	0	0	0	0	0	k__Fungi;p__Rozellomycota;c__Rozellomycota_cls_Incertae_sedis;o__Rozellomycota_ord_Incertae_sedis;f__Rozellomycota_fam_Incertae_sedis;g__Rozellomycota_gen_Incertae_sedis;
Leotiomycetes_gen_Incertae_sedis	0.0630906	0.108155	0.0374384	0.045758	0.0478379	0.149754	0.22879	0.116475	0.137274	0.124795	0.0145594	0.0291187	0.022879	0.022879	0.00832	0.0623973	0.0207991	0.0187192	0.091516	0.00624	0.022879	0.118555	0.0311987	0.045758	0.00208	k__Fungi;p__Ascomycota;c__Leotiomycetes;o__Leotiomycetes_ord_Incertae_sedis;f__Leotiomycetes_fam_Incertae_sedis;g__Leotiomycetes_gen_Incertae_sedis;
Papiliotrema	0.0629173	0.0249589	0.0249589	0.0166393	0.0249589	0.022879	0.00416	0.0187192	0.0291187	0.0103996	0.045758	0.0540777	0.045758	0.0249589	0.0103996	0.0270388	0.732128	0.0124795	0.203831	0	0.0332786	0	0.143514	0	0	k__Fungi;p__Basidiomycota;c__Tremellomycetes;o__Tremellales;f__Rhynchogastremataceae;g__Papiliotrema;
Acrocalymma	0.0604908	0.0187192	0.0374384	0.0332786	0.00416	0	0	0.00208	0.00208	0	0	0	0	0.118555	0.162233	0.205911	0.0103996	0.257909	0.045758	0.153913	0.124795	0.270388	0.00208	0.00208	0	k__Fungi;p__Ascomycota;c__Dothideomycetes;o__Pleosporales;f__Acrocalymmaceae;g__Acrocalymma;
Peniophora	0.0599708	0.0332786	0.0665571	0.0124795	0.0644772	0.0852763	0.112315	0.00208	0	0.00208	0.0395183	0.0561576	0.0332786	0.128954	0.118555	0.0665571	0.0353585	0.0207991	0.0623973	0.259989	0.141434	0.0582375	0.00208	0.0124795	0.0249589	k__Fungi;p__Basidiomycota;c__Agaricomycetes;o__Russulales;f__Peniophoraceae;g__Peniophora;
Coprinellus	0.0589309	0.00416	0	0.0145594	0.00624	0.0145594	0.093596	0.00416	0	0.00416	0.00208	0.0103996	0.00624	0.305747	0.330706	0.318226	0.0187192	0.022879	0.0145594	0.220471	0.00208	0.0145594	0	0.00416	0.00208	k__Fungi;p__Basidiomycota;c__Agaricomycetes;o__Agaricales;f__Psathyrellaceae;g__Coprinellus;
Microcera	0.0578909	0	0.00416	0.00624	0.0145594	0.022879	0.0478379	0	0	0	0.351505	0.544937	0.353585	0	0	0.00624	0	0	0	0.0103996	0	0	0	0	0.0270388	k__Fungi;p__Ascomycota;c__Sordariomycetes;o__Hypocreales;f__Nectriaceae;g__Microcera;
Mortierella	0.0543377	0.124795	0.0831964	0.0623973	0.0956759	0.101916	0.0415982	0.0790366	0.101916	0.0623973	0.0311987	0.0291187	0.00416	0.0478379	0.0395183	0.0561576	0.00416	0.162233	0.0644772	0.0353585	0.0166393	0.0374384	0.00416	0.0166393	0.00208	k__Fungi;p__Mortierellomycota;c__Mortierellomycetes;o__Mortierellales;f__Mortierellaceae;g__Mortierella;
Chaetothyriales_gen_Incertae_sedis	0.0541643	0.0707169	0.108155	0.0540777	0.0124795	0.0395183	0	0.0623973	0.0727969	0.0623973	0.00416	0.0124795	0.0145594	0.143514	0.0187192	0.0623973	0.00624	0.0103996	0.0145594	0.0644772	0.22255	0.214231	0	0	0.0291187	k__Fungi;p__Ascomycota;c__Eurotiomycetes;o__Chaetothyriales;f__Chaetothyriales_fam_Incertae_sedis;g__Chaetothyriales_gen_Incertae_sedis;
Zopfiella	0.0540777	0	0	0	0	0.00832	0	0.068637	0	0	0.0374384	0	0.0353585	0.00624	0.0270388	0.00832	0.0207991	0	1.06283	0	0	0	0.0166393	0.00624	0	k__Fungi;p__Ascomycota;c__Sordariomycetes;o__Sordariales;f__Chaetomiaceae;g__Zopfiella;
Solicoccozyma	0.0525178	0.00208	0.00624	0	0	0.00208	0	0	0	0	0.00832	0	0	0.0166393	0.00208	0.00624	0.0582375	0.00208	0	0	0	0	0.0270388	0	1.12939	k__Fungi;p__Basidiomycota;c__Tremellomycetes;o__Filobasidiales;f__Piskurozymaceae;g__Solicoccozyma;
Bradymyces	0.0507845	0.359824	0.158073	0.170553	0.00416	0	0.00624	0.126875	0.164313	0.145594	0	0	0	0.00208	0	0.00416	0	0	0	0.0145594	0.0332786	0.0291187	0	0	0	k__Fungi;p__Ascomycota;c__Eurotiomycetes;o__Chaetothyriales;f__Trichomeriaceae;g__Bradymyces;
Dipodascaceae_gen_Incertae_sedis	0.0492246	0.0582375	0.120635	0	0	0.00416	0.268308	0.00208	0.00208	0	0.00624	0	0.022879	0.0103996	0.0166393	0.0707169	0.22255	0.135194	0.24127	0	0	0	0	0	0	k__Fungi;p__Ascomycota;c__Saccharomycetes;o__Saccharomycetales;f__Dipodascaceae;g__Dipodascaceae_gen_Incertae_sedis;
Phaeosphaeriaceae_gen_Incertae_sedis	0.047838	0.00832	0.0187192	0.0311987	0.0540777	0.0374384	0.0187192	0.0311987	0.0395183	0.0291187	0.0852763	0.0727969	0.0644772	0.0790366	0.0748768	0.106075	0.091516	0.0187192	0.0395183	0.0124795	0.00832	0.093596	0.0103996	0.106075	0.0166393	k__Fungi;p__Ascomycota;c__Dothideomycetes;o__Pleosporales;f__Phaeosphaeriaceae;g__Phaeosphaeriaceae_gen_Incertae_sedis;
Ophionectria	0.0466247	0.216311	0.22463	0.324466	0.00416	0.00832	0.00208	0.0894361	0.101916	0.0873562	0	0	0	0.00416	0	0.00416	0	0	0	0.00208	0.0249589	0.0249589	0	0	0	k__Fungi;p__Ascomycota;c__Sordariomycetes;o__Hypocreales;f__Nectriaceae;g__Ophionectria;
Scolecobasidium	0.0455848	0.255829	0.108155	0.170553	0.0249589	0.0291187	0.00832	0.0894361	0.0769567	0.0415982	0.00416	0.00416	0	0.00624	0.00832	0.00208	0	0	0.00208	0.131034	0.0415982	0.0811165	0.00832	0	0	k__Fungi;p__Ascomycota;c__Dothideomycetes;o__Venturiales;f__Sympoventuriaceae;g__Scolecobasidium;
Ustilaginaceae_gen_Incertae_sedis	0.0448047	0	0	0	0	0.0145594	0	0	0	0	0	0	0	0	0	0	0.22671	0	0	0.0603174	0.0769567	0.0811165	0.23295	0.205911	0.176792	k__Fungi;p__Basidiomycota;c__Ustilaginomycetes;o__Ustilaginales;f__Ustilaginaceae;g__Ustilaginaceae_gen_Incertae_sedis;
Capnodiales_gen_Incertae_sedis	0.0427248	0.0561576	0.0998357	0.131034	0.0207991	0.0166393	0.0332786	0.0998357	0.110235	0.124795	0.0145594	0.0166393	0.0187192	0.0332786	0.0207991	0.0415982	0	0	0	0.0540777	0.0811165	0.0499178	0.00208	0	0	k__Fungi;p__Ascomycota;c__Dothideomycetes;o__Capnodiales;f__Capnodiales_fam_Incertae_sedis;g__Capnodiales_gen_Incertae_sedis;
Protomyces	0.0415116	0	0	0.00832	0.116475	0.0769567	0.289108	0.00208	0	0	0	0.00208	0	0.00832	0.00624	0.0103996	0	0	0.00208	0.322386	0.0478379	0.022879	0.00416	0.0665571	0.0103996	k__Fungi;p__Ascomycota;c__Taphrinomycetes;o__Taphrinales;f__Protomycetaceae;g__Protomyces;
Teratosphaeriaceae_gen_Incertae_sedis	0.0409049	0.128954	0.133114	0.0894361	0.0374384	0.00624	0	0.0894361	0.116475	0.0998357	0	0.022879	0.022879	0.0103996	0.0311987	0.0499178	0	0.0291187	0.00208	0.0166393	0.0665571	0.0207991	0.00208	0.00416	0.00208	k__Fungi;p__Ascomycota;c__Dothideomycetes;o__Mycosphaerellales;f__Teratosphaeriaceae;g__Teratosphaeriaceae_gen_Incertae_sedis;
Pestalotiopsis	0.0408183	0.0270388	0.00208	0.00832	0.0499178	0.0311987	0.0374384	0.0124795	0.0103996	0.00624	0.0790366	0.0790366	0.045758	0.120635	0.0956759	0.0852763	0.00416	0.0582375	0.143514	0.00416	0.0207991	0.0395183	0.00416	0.0103996	0.00416	k__Fungi;p__Ascomycota;c__Sordariomycetes;o__Amphisphaeriales;f__Pestalotiopsidaceae;g__Pestalotiopsis;
Paraphaeosphaeria	0.0382184	0.0187192	0.00624	0.0145594	0.0166393	0.0187192	0.0166393	0.0249589	0.0249589	0.022879	0.147674	0.137274	0.0831964	0.0519978	0.0499178	0.0311987	0	0.0395183	0.00832	0.00416	0.00208	0	0.191352	0.00416	0.00208	k__Fungi;p__Ascomycota;c__Dothideomycetes;o__Pleosporales;f__Didymosphaeriaceae;g__Paraphaeosphaeria;
Sordariomycetes_gen_Incertae_sedis	0.0375251	0.0332786	0.00416	0.0103996	0.00416	0	0.0311987	0.0977558	0.0374384	0	0.00416	0.0145594	0.305747	0.0415982	0.0748768	0.0395183	0.0207991	0.0415982	0.0207991	0.0540777	0.0436781	0.0124795	0	0.00208	0.00624	k__Fungi;p__Ascomycota;c__Sordariomycetes;o__Sordariomycetes_ord_Incertae_sedis;f__Sordariomycetes_fam_Incertae_sedis;g__Sordariomycetes_gen_Incertae_sedis;
Psathyrella	0.0369185	0.00416	0	0.0103996	0	0.00416	0.0811165	0	0	0.00832	0	0	0	0.137274	0.0977558	0.091516	0.180952	0.122715	0.112315	0	0.00832	0.00624	0.0124795	0	0.00832	k__Fungi;p__Basidiomycota;c__Agaricomycetes;o__Agaricales;f__Psathyrellaceae;g__Psathyrella;
Agaricomycetes_gen_Incertae_sedis	0.0361385	0.00208	0.00624	0.0207991	0.00624	0.00624	0.00208	0	0.00208	0.0166393	0.00208	0.00416	0.0499178	0.093596	0.0852763	0.0353585	0.0332786	0.297427	0.045758	0.116475	0.022879	0.00832	0.00832	0.00208	0	k__Fungi;p__Basidiomycota;c__Agaricomycetes;o__Agaricomycetes_ord_Incertae_sedis;f__Agaricomycetes_fam_Incertae_sedis;g__Agaricomycetes_gen_Incertae_sedis;
Claviceps	0.0357051	0	0	0	0	0	0	0	0	0	0	0	0	0	0	0	0	0	0	0	0	0	0.207991	0.253749	0.395183	k__Fungi;p__Ascomycota;c__Sordariomycetes;o__Hypocreales;f__Clavicipitaceae;g__Claviceps;
Monochaetia	0.0350985	0.0124795	0.0166393	0.0519978	0.131034	0.0499178	0.249589	0.0103996	0.0187192	0.0187192	0.0519978	0.0727969	0.0353585	0.0374384	0.0291187	0.0124795	0	0.00416	0.00416	0	0.0187192	0.00624	0	0	0.0103996	k__Fungi;p__Ascomycota;c__Sordariomycetes;o__Xylariales;f__Amphisphaeriaceae;g__Monochaetia;
Exserohilum	0.033452	0.0395183	0.00416	0.0145594	0	0.0166393	0.0727969	0.00208	0	0.00416	0.00416	0.0103996	0.00832	0	0.0103996	0	0.0207991	0.00624	0.00416	0.187192	0.0332786	0.176792	0.106075	0.0207991	0.0603174	k__Fungi;p__Ascomycota;c__Dothideomycetes;o__Pleosporales;f__Pleosporaceae;g__Exserohilum;
Bulleribasidium	0.032152	0.118555	0.022879	0.0353585	0.00416	0.00832	0	0.0623973	0.0519978	0.0311987	0.00416	0.00624	0.00208	0	0.00208	0	0	0	0	0.133114	0.268308	0.0207991	0	0	0	k__Fungi;p__Basidiomycota;c__Tremellomycetes;o__Tremellales;f__Bulleribasidiaceae;g__Bulleribasidium;
Curvularia	0.0317187	0.0249589	0.00208	0.0166393	0.00416	0.00624	0.0415982	0.0187192	0.00208	0.00208	0.0145594	0.0207991	0.0124795	0.00832	0.0124795	0.0103996	0.00208	0	0.00208	0.101916	0.0790366	0.0956759	0.141434	0.0644772	0.0769567	k__Fungi;p__Ascomycota;c__Dothideomycetes;o__Pleosporales;f__Pleosporaceae;g__Curvularia;
Alatosessilispora	0.031632	0.091516	0.0894361	0.0644772	0.022879	0.0478379	0	0.0956759	0.131034	0.145594	0.00624	0.0124795	0.00832	0.00416	0.00416	0	0	0	0	0.0124795	0.00416	0.0187192	0	0	0	k__Fungi;p__Ascomycota;c__Eurotiomycetes;o__Chaetothyriales;f__Trichomeriaceae;g__Alatosessilispora;
Serpula	0.0314586	0	0	0	0	0	0	0	0	0	0	0	0	0	0	0	0	0	0	0.0603174	0.247509	0.295347	0.151833	0	0	k__Fungi;p__Basidiomycota;c__Agaricomycetes;o__Boletales;f__Serpulaceae;g__Serpula;
Umbelopsis	0.0296388	0.151833	0.116475	0.137274	0.00416	0	0.00624	0.0124795	0.022879	0.0166393	0.00832	0	0.0395183	0.00416	0.00208	0.0103996	0	0	0.0249589	0.0374384	0.093596	0.0166393	0	0.00416	0.00208	k__Fungi;p__Mucoromycota;c__Umbelopsidomycetes;o__Umbelopsidales;f__Umbelopsidaceae;g__Umbelopsis;
Mortierellaceae_gen_Incertae_sedis	0.0296388	0	0	0	0.00208	0.00416	0	0.00208	0	0	0	0	0.00208	0.00208	0.147674	0.0291187	0.0103996	0.503338	0.00832	0	0	0	0	0	0	k__Fungi;p__Mortierellomycota;c__Mortierellomycetes;o__Mortierellales;f__Mortierellaceae;g__Mortierellaceae_gen_Incertae_sedis;
Lophiostomataceae_gen_Incertae_sedis	0.0275589	0	0	0	0	0	0	0	0.00624	0	0	0	0	0	0.00624	0	0	0	0	0.183032	0.180952	0.272468	0.00416	0.00832	0	k__Fungi;p__Ascomycota;c__Dothideomycetes;o__Pleosporales;f__Lophiostomataceae;g__Lophiostomataceae_gen_Incertae_sedis;
Catenulostroma	0.0275589	0.068637	0.0582375	0.0748768	0.0831964	0.0166393	0.00208	0.0374384	0.0561576	0.0519978	0.0187192	0.00624	0.0124795	0.0145594	0.0166393	0.0187192	0.00208	0	0	0.0311987	0.0249589	0.045758	0.0124795	0	0.00832	k__Fungi;p__Ascomycota;c__Dothideomycetes;o__Mycosphaerellales;f__Teratosphaeriaceae;g__Catenulostroma;
Talaromyces	0.0266922	0.0561576	0.0644772	0.00416	0.00416	0.00832	0	0.00416	0	0.00416	0.0207991	0.162233	0.00208	0.0270388	0.116475	0.0478379	0.0727969	0.0145594	0.0249589	0	0	0.00624	0	0	0	k__Fungi;p__Ascomycota;c__Eurotiomycetes;o__Eurotiales;f__Aspergillaceae;g__Talaromyces;
Candida	0.0266922	0.0311987	0.0353585	0.00624	0.00208	0	0.185112	0	0.00416	0	0.0103996	0.00624	0.0124795	0.0291187	0.0207991	0.0436781	0.151833	0.0561576	0.0436781	0	0	0	0	0	0.00208	k__Fungi;p__Ascomycota;c__Saccharomycetes;o__Saccharomycetales;f__Saccharomycetales_fam_Incertae_sedis;g__Candida;
Herpotrichiellaceae_gen_Incertae_sedis	0.0266056	0.162233	0.139354	0.139354	0.00832	0.00624	0.0145594	0.0187192	0.0270388	0.0124795	0.00208	0.0103996	0	0.0270388	0.00624	0.00832	0	0.00624	0	0.0187192	0.0166393	0.0145594	0	0	0	k__Fungi;p__Ascomycota;c__Eurotiomycetes;o__Chaetothyriales;f__Herpotrichiellaceae;g__Herpotrichiellaceae_gen_Incertae_sedis;
Coprinopsis	0.0261723	0.0291187	0.0207991	0.0249589	0.00832	0	0.110235	0.00208	0.0103996	0	0.00208	0.00208	0.00624	0.0519978	0.0187192	0.0519978	0.00416	0.0124795	0.0187192	0.137274	0.0124795	0.00832	0.00624	0.0249589	0.0644772	k__Fungi;p__Basidiomycota;c__Agaricomycetes;o__Agaricales;f__Psathyrellaceae;g__Coprinopsis;
Teichospora	0.025479	0.00208	0.00624	0.00832	0.022879	0.0582375	0.0166393	0.022879	0.0187192	0.00208	0.0124795	0.0291187	0.00832	0.0415982	0.0145594	0.022879	0.0103996	0.0582375	0.0124795	0.199671	0.0332786	0.00416	0.00624	0	0	k__Fungi;p__Ascomycota;c__Dothideomycetes;o__Pleosporales;f__Teichosporaceae;g__Teichospora;
Polyporus	0.024179	0	0.0124795	0.00832	0.124795	0.0873562	0.0103996	0.00416	0.00832	0.0145594	0.00832	0.00624	0.00624	0	0	0	0	0	0	0.284948	0.00416	0	0	0	0	k__Fungi;p__Basidiomycota;c__Agaricomycetes;o__Polyporales;f__Polyporaceae;g__Polyporus;
Stephanonectria	0.023659	0.00208	0.0145594	0.00416	0.0977558	0.0291187	0.0332786	0	0	0	0.00208	0	0	0.0415982	0.00832	0.0311987	0.0811165	0.0145594	0.0727969	0.0332786	0.0499178	0.0519978	0	0	0	k__Fungi;p__Ascomycota;c__Sordariomycetes;o__Hypocreales;f__Nectriaceae;g__Stephanonectria;
Eschatogonia	0.0221857	0.220471	0.108155	0.0977558	0.00624	0	0	0.0395183	0.0270388	0.0207991	0.00208	0	0	0	0	0	0	0	0	0	0.00624	0.00416	0	0	0	k__Fungi;p__Ascomycota;c__Lecanoromycetes;o__Acarosporales;f__Acarosporaceae;g__Eschatogonia;
Humicola	0.0219257	0	0.00208	0.00208	0	0	0	0.00832	0	0	0.0270388	0	0	0.0603174	0.0374384	0.0665571	0.112315	0.149754	0.0603174	0	0	0	0	0	0	k__Fungi;p__Ascomycota;c__Sordariomycetes;o__Sordariales;f__Chaetomiaceae;g__Humicola;
Phanerochaete	0.0209725	0	0.00832	0	0	0.0270388	0.0353585	0	0	0	0	0.00624	0	0.0603174	0.0332786	0.091516	0	0.141434	0.00208	0.00208	0	0.0894361	0	0	0.00624	k__Fungi;p__Basidiomycota;c__Agaricomycetes;o__Polyporales;f__Phanerochaetaceae;g__Phanerochaete;
Polyporales_gen_Incertae_sedis	0.0203658	0	0	0.00416	0	0	0	0	0	0	0	0	0	0.091516	0.110235	0.0707169	0.00832	0	0.00624	0.0561576	0.0623973	0.0561576	0.00624	0.0124795	0.00416	k__Fungi;p__Basidiomycota;c__Agaricomycetes;o__Polyporales;f__Polyporales_fam_Incertae_sedis;g__Polyporales_gen_Incertae_sedis;
Xenoteratosphaeria	0.0201058	0.0769567	0.0270388	0.0270388	0.0395183	0.0103996	0.00624	0.0187192	0.0478379	0.0353585	0.0145594	0.0291187	0.0103996	0.0478379	0	0.0166393	0.0270388	0	0	0.00832	0.00624	0.0311987	0	0.00208	0	k__Fungi;p__Ascomycota;c__Dothideomycetes;o__Mycosphaerellales;f__Teratosphaeriaceae;g__Xenoteratosphaeria;
Euteratosphaeria	0.0196725	0.0103996	0.0436781	0.0644772	0.0582375	0.022879	0.00208	0.0145594	0.0353585	0.0395183	0.00416	0	0.00624	0.0353585	0.022879	0.00208	0	0.022879	0.00208	0.00416	0	0.0353585	0	0	0.045758	k__Fungi;p__Ascomycota;c__Dothideomycetes;o__Mycosphaerellales;f__Teratosphaeriaceae;g__Euteratosphaeria;
Hypocreaceae_gen_Incertae_sedis	0.0191526	0	0.101916	0	0.00832	0.0187192	0	0	0.00208	0.00208	0.0166393	0.0249589	0.0519978	0	0.00832	0.00208	0.0956759	0.0499178	0.0436781	0.0311987	0.00208	0	0	0	0	k__Fungi;p__Ascomycota;c__Sordariomycetes;o__Hypocreales;f__Hypocreaceae;g__Hypocreaceae_gen_Incertae_sedis;
Trametes	0.0189792	0.0270388	0	0.00208	0	0	0	0	0	0.0187192	0	0	0	0.0977558	0.091516	0.195512	0	0.0103996	0.00624	0	0.00624	0	0	0	0	k__Fungi;p__Basidiomycota;c__Agaricomycetes;o__Polyporales;f__Polyporaceae;g__Trametes;
Arthrinium	0.0188926	0.0499178	0	0.0207991	0.00832	0.0561576	0.00208	0.00416	0.00832	0.00208	0.093596	0.0644772	0.0852763	0.00416	0.0145594	0.0124795	0.00416	0	0	0.00832	0.00208	0.00832	0.00416	0	0	k__Fungi;p__Ascomycota;c__Sordariomycetes;o__Xylariales;f__Apiosporaceae;g__Arthrinium;
Roussoella	0.0188059	0	0.0124795	0.0124795	0.0166393	0.0249589	0.164313	0	0.00416	0	0.00416	0.0166393	0.00208	0.0166393	0.0311987	0.00832	0.0124795	0.0145594	0.022879	0.00624	0.00208	0.0623973	0.00624	0.00624	0.00416	k__Fungi;p__Ascomycota;c__Dothideomycetes;o__Pleosporales;f__Roussoellaceae;g__Roussoella;
Cumuliphoma	0.0186326	0	0.00832	0.00208	0.0561576	0.0415982	0.0353585	0	0.00208	0.00416	0.00832	0.0103996	0.00624	0.00416	0.0374384	0.0561576	0.0374384	0.0769567	0.0603174	0	0	0	0	0	0	k__Fungi;p__Ascomycota;c__Dothideomycetes;o__Pleosporales;f__Didymellaceae;g__Cumuliphoma;
Malassezia	0.0183726	0.0374384	0.0249589	0.00624	0	0	0.0353585	0	0	0	0.00416	0	0.00208	0	0.0103996	0.0124795	0.0124795	0.101916	0.0291187	0	0	0.0145594	0.135194	0.00832	0.00624	k__Fungi;p__Basidiomycota;c__Malasseziomycetes;o__Malasseziales;f__Malasseziaceae;g__Malassezia;
Russula	0.0180259	0.0665571	0.0707169	0	0	0	0	0.203831	0.0748768	0	0	0	0.0145594	0.00208	0	0	0	0	0	0	0	0	0	0	0	k__Fungi;p__Basidiomycota;c__Agaricomycetes;o__Russulales;f__Russulaceae;g__Russula;
Sarocladium	0.0179393	0.0124795	0	0	0.00416	0.0145594	0.00416	0.00416	0.00416	0	0.00416	0.22463	0.00416	0	0	0.00208	0	0.00208	0.00208	0.00416	0.00832	0.0582375	0.00832	0.0644772	0.00416	k__Fungi;p__Ascomycota;c__Sordariomycetes;o__Hypocreales;f__Hypocreales_fam_Incertae_sedis;g__Sarocladium;
Udeniomyces	0.0179392	0	0	0	0	0	0	0.122715	0.143514	0.122715	0.0103996	0.0166393	0.0124795	0.00208	0	0	0	0	0	0	0	0	0	0	0	k__Fungi;p__Basidiomycota;c__Tremellomycetes;o__Cystofilobasidiales;f__Mrakiaceae;g__Udeniomyces;
Thelebolales_gen_Incertae_sedis	0.0174192	0	0	0	0	0	0	0	0	0	0	0	0	0	0	0	0	0	0	0	0	0	0	0	0.418062	k__Fungi;p__Ascomycota;c__Leotiomycetes;o__Thelebolales;f__Thelebolales_fam_Incertae_sedis;g__Thelebolales_gen_Incertae_sedis;
Myrothecium	0.0173326	0	0.00416	0	0	0	0	0	0	0	0.00416	0	0	0	0.00416	0.00208	0.0436781	0	0	0.0707169	0.0623973	0.220471	0.00208	0.00208	0	k__Fungi;p__Ascomycota;c__Sordariomycetes;o__Hypocreales;f__Stachybotryaceae;g__Myrothecium;
Phoma	0.017246	0	0.00624	0.00416	0.0103996	0	0.00208	0.00624	0.00832	0.00416	0.00624	0.00416	0.00416	0.0519978	0.0353585	0.0644772	0.00416	0.0103996	0.112315	0.0249589	0.0353585	0.0187192	0	0	0	k__Fungi;p__Ascomycota;c__Dothideomycetes;o__Pleosporales;f__Didymellaceae;g__Phoma;
Cladophialophora	0.0168993	0.022879	0.0270388	0.0187192	0.0145594	0.0124795	0.0207991	0.0249589	0.0499178	0.0124795	0.00416	0.00208	0.045758	0.0311987	0.0103996	0.0103996	0.00208	0.0353585	0.0187192	0.0291187	0.0103996	0.00208	0	0	0	k__Fungi;p__Ascomycota;c__Eurotiomycetes;o__Chaetothyriales;f__Herpotrichiellaceae;g__Cladophialophora;
Basidiomycota_gen_Incertae_sedis	0.0165527	0	0	0	0	0	0	0.00208	0	0	0.00416	0	0	0.0291187	0.00624	0.00624	0.00208	0.00208	0	0.0873562	0.23711	0.0187192	0	0	0.00208	k__Fungi;p__Basidiomycota;c__Basidiomycota_cls_Incertae_sedis;o__Basidiomycota_ord_Incertae_sedis;f__Basidiomycota_fam_Incertae_sedis;g__Basidiomycota_gen_Incertae_sedis;
Didymosphaeriaceae_gen_Incertae_sedis	0.016466	0.0374384	0.00208	0.0103996	0	0.00832	0	0.00208	0.00208	0	0	0.00416	0	0	0.00416	0	0	0	0	0.0124795	0.0124795	0	0.145594	0.0769567	0.0769567	k__Fungi;p__Ascomycota;c__Dothideomycetes;o__Pleosporales;f__Didymosphaeriaceae;g__Didymosphaeriaceae_gen_Incertae_sedis;
Herpotrichia	0.0161193	0	0	0	0	0	0	0	0.126875	0	0	0	0.259989	0	0	0	0	0	0	0	0	0	0	0	0	k__Fungi;p__Ascomycota;c__Dothideomycetes;o__Pleosporales;f__Melanommataceae;g__Herpotrichia;
Simplicillium	0.015946	0.0145594	0.0311987	0.0145594	0.00832	0.0582375	0.00416	0	0	0	0	0	0	0.0103996	0.00624	0.0124795	0.0207991	0.0831964	0.0166393	0.0270388	0.0603174	0.00832	0.00416	0	0.00208	k__Fungi;p__Ascomycota;c__Sordariomycetes;o__Hypocreales;f__Cordycipitaceae;g__Simplicillium;
Tilachlidium	0.0158594	0.093596	0.0103996	0.00416	0.00208	0.0124795	0.0124795	0.00208	0.00208	0	0.00416	0	0.00416	0.0187192	0.00624	0.0187192	0.0270388	0.00624	0.093596	0.0145594	0.00832	0.0395183	0	0	0	k__Fungi;p__Ascomycota;c__Sordariomycetes;o__Hypocreales;f__Tilachlidiaceae;g__Tilachlidium;
Myriangium	0.0157727	0.00624	0.00416	0.0207991	0.0956759	0.0977558	0.0124795	0	0.00416	0.00416	0.0270388	0.0103996	0.0166393	0.00208	0	0.00624	0	0.00208	0.0166393	0	0.00416	0.0478379	0	0	0	k__Fungi;p__Ascomycota;c__Dothideomycetes;o__Myriangiales;f__Myriangiaceae;g__Myriangium;
Neocosmospora	0.0157727	0	0	0	0	0	0	0.00208	0	0	0.00416	0	0	0.0187192	0.303667	0.00208	0.0415982	0.00416	0.00208	0	0	0	0	0	0	k__Fungi;p__Ascomycota;c__Sordariomycetes;o__Hypocreales;f__Nectriaceae;g__Neocosmospora;
Eutypella	0.015686	0.0103996	0.00416	0.00416	0.0124795	0	0	0.00208	0.00416	0	0.00416	0.00208	0	0.0249589	0.0207991	0.0374384	0	0.00208	0.0353585	0.0852763	0.0353585	0.0727969	0.00416	0	0.0145594	k__Fungi;p__Ascomycota;c__Sordariomycetes;o__Xylariales;f__Diatrypaceae;g__Eutypella;
Arxiella	0.015686	0	0	0	0	0.00416	0	0	0	0	0	0	0	0.00832	0	0.0353585	0	0	0.00416	0.178872	0.112315	0.0332786	0	0	0	k__Fungi;p__Ascomycota;c__Sordariomycetes;o__Magnaporthales;f__Magnaporthaceae;g__Arxiella;
Ganoderma	0.0155127	0	0	0.00416	0	0	0	0	0	0	0	0	0	0.00832	0.0124795	0.00208	0.0145594	0	0	0	0.0145594	0.316146	0	0	0	k__Fungi;p__Basidiomycota;c__Agaricomycetes;o__Polyporales;f__Ganodermataceae;g__Ganoderma;
Acidomelania	0.015426	0	0	0	0	0	0	0	0	0	0	0	0	0.00832	0.0145594	0.0748768	0.262069	0.00832	0.00208	0	0	0	0	0	0	k__Fungi;p__Ascomycota;c__Leotiomycetes;o__Helotiales;f__Helotiales_fam_Incertae_sedis;g__Acidomelania;
Pleosporaceae_gen_Incertae_sedis	0.0153394	0.00416	0.0187192	0.0145594	0	0.0166393	0.0187192	0.00416	0	0.00624	0.0103996	0.0249589	0.0166393	0.0166393	0.0103996	0	0	0.0145594	0.00416	0.0395183	0.0207991	0	0.0166393	0.0540777	0.0561576	k__Fungi;p__Ascomycota;c__Dothideomycetes;o__Pleosporales;f__Pleosporaceae;g__Pleosporaceae_gen_Incertae_sedis;
Sarcopodium	0.0152527	0	0.00624	0	0	0	0	0	0	0	0	0	0	0.133114	0.0769567	0.135194	0.00208	0.00416	0.00624	0.00208	0	0	0	0	0	k__Fungi;p__Ascomycota;c__Sordariomycetes;o__Hypocreales;f__Nectriaceae;g__Sarcopodium;
Neurospora	0.0151661	0	0.00416	0.0207991	0.00208	0.00416	0.00416	0.00832	0.00624	0	0.0103996	0.00416	0.00624	0.0166393	0	0.00624	0.00208	0	0	0	0	0	0	0	0.268308	k__Fungi;p__Ascomycota;c__Sordariomycetes;o__Sordariales;f__Sordariaceae;g__Neurospora;
Taphrina	0.0149927	0	0	0	0	0	0	0	0	0	0	0	0	0.0207991	0.0207991	0.318226	0	0	0	0	0	0	0	0	0	k__Fungi;p__Ascomycota;c__Taphrinomycetes;o__Taphrinales;f__Taphrinaceae;g__Taphrina;
Mycosphaerella	0.0144728	0.0187192	0.0311987	0.0207991	0.00832	0.022879	0.0270388	0.0353585	0.0395183	0.022879	0.0145594	0.0270388	0.0103996	0.0124795	0.0103996	0.0270388	0	0.00832	0.00416	0.00208	0.00208	0	0	0.00208	0	k__Fungi;p__Ascomycota;c__Dothideomycetes;o__Mycosphaerellales;f__Mycosphaerellaceae;g__Mycosphaerella;
Leptosphaerulina	0.0142995	0	0.0145594	0.00624	0.0374384	0.0270388	0.0103996	0.0187192	0.00832	0.0249589	0.0124795	0.0353585	0.0103996	0.00832	0.0145594	0.0311987	0.00624	0.00208	0.00624	0.00624	0.00832	0.0540777	0	0	0	k__Fungi;p__Ascomycota;c__Dothideomycetes;o__Pleosporales;f__Didymellaceae;g__Leptosphaerulina;
Ascochyta	0.0139528	0	0	0.00416	0	0.00416	0.0249589	0	0	0	0	0	0	0.0540777	0.0852763	0.0499178	0.00416	0.0291187	0	0.0478379	0.00416	0.0270388	0	0	0	k__Fungi;p__Ascomycota;c__Dothideomycetes;o__Pleosporales;f__Didymellaceae;g__Ascochyta;
Stilbella	0.0136928	0	0	0.00416	0.00416	0.00416	0	0	0	0	0	0	0.00208	0	0	0.00208	0	0	0	0.0894361	0.0103996	0.212151	0	0	0	k__Fungi;p__Ascomycota;c__Sordariomycetes;o__Hypocreales;f__Hypocreales_fam_Incertae_sedis;g__Stilbella;
Dioszegia	0.0136061	0	0	0.00208	0.0291187	0.0894361	0.00208	0.0166393	0.0249589	0.0124795	0.0145594	0.0207991	0.0124795	0	0.00208	0.00416	0.0145594	0.0207991	0.0603174	0	0	0	0	0	0	k__Fungi;p__Basidiomycota;c__Tremellomycetes;o__Tremellales;f__Bulleribasidiaceae;g__Dioszegia;
Exidia	0.0134328	0	0	0.00832	0	0.00832	0.0145594	0	0	0	0	0	0.00208	0.0519978	0.0644772	0.0769567	0.0499178	0.00624	0.00624	0	0.00416	0.0124795	0	0.00416	0.0124795	k__Fungi;p__Basidiomycota;c__Agaricomycetes;o__Auriculariales;f__Exidiaceae;g__Exidia;
Xylariales_gen_Incertae_sedis	0.0133462	0.00416	0	0.00208	0.0145594	0.00832	0.170553	0	0.00208	0	0.022879	0.00832	0.0103996	0.0145594	0.00416	0.0145594	0	0.00832	0.0145594	0.00416	0.00416	0	0.0124795	0	0	k__Fungi;p__Ascomycota;c__Sordariomycetes;o__Xylariales;f__Xylariales_fam_Incertae_sedis;g__Xylariales_gen_Incertae_sedis;
Agaricostilbales_gen_Incertae_sedis	0.0133461	0	0.0145594	0.0124795	0	0.00624	0	0.0103996	0.0103996	0	0	0	0	0.0270388	0.0124795	0.0187192	0	0	0	0.0519978	0.0894361	0.0665571	0	0	0	k__Fungi;p__Basidiomycota;c__Agaricostilbomycetes;o__Agaricostilbales;f__Agaricostilbales_fam_Incertae_sedis;g__Agaricostilbales_gen_Incertae_sedis;
Sphaerobolaceae_gen_Incertae_sedis	0.0132594	0	0	0	0	0	0	0	0	0	0	0	0	0	0.00416	0	0.0582375	0.0603174	0.195512	0	0	0	0	0	0	k__Fungi;p__Basidiomycota;c__Agaricomycetes;o__Geastrales;f__Sphaerobolaceae;g__Sphaerobolaceae_gen_Incertae_sedis;
Hypoxylon	0.0129995	0.00624	0.00832	0.0103996	0.0124795	0.0103996	0.0395183	0	0.00208	0	0.00208	0.00416	0.00416	0	0	0	0	0.00208	0	0	0.0249589	0.176792	0	0.00624	0.00208	k__Fungi;p__Ascomycota;c__Sordariomycetes;o__Xylariales;f__Hypoxylaceae;g__Hypoxylon;
Paecilomyces	0.0127395	0	0	0	0	0	0.00208	0	0	0	0	0	0	0.00832	0	0	0	0.114395	0.180952	0	0	0	0	0	0	k__Fungi;p__Ascomycota;c__Eurotiomycetes;o__Eurotiales;f__Aspergillaceae;g__Paecilomyces;
Sordariales_gen_Incertae_sedis	0.0126529	0.00208	0	0.00416	0	0.00416	0	0.0124795	0	0	0.0145594	0	0.0187192	0.0207991	0.00624	0.0145594	0.00416	0.0977558	0.093596	0	0	0	0	0.00208	0.00832	k__Fungi;p__Ascomycota;c__Sordariomycetes;o__Sordariales;f__Sordariales_fam_Incertae_sedis;g__Sordariales_gen_Incertae_sedis;
Phyllosticta	0.0120463	0.0145594	0	0.00416	0.0291187	0.00624	0.0623973	0.00624	0.00416	0	0.0145594	0.045758	0.0103996	0.00416	0.00832	0.0145594	0.0207991	0.00624	0.0145594	0.00416	0.00416	0.00832	0	0.00624	0	k__Fungi;p__Ascomycota;c__Dothideomycetes;o__Botryosphaeriales;f__Phyllostictaceae;g__Phyllosticta;
Exophiala	0.0119595	0.0207991	0.0103996	0.0166393	0	0.0124795	0	0.0187192	0.0311987	0.00832	0.00208	0	0.0103996	0.0353585	0.0124795	0.045758	0.00416	0.0166393	0.0124795	0.00208	0	0	0.022879	0	0.00416	k__Fungi;p__Ascomycota;c__Eurotiomycetes;o__Chaetothyriales;f__Herpotrichiellaceae;g__Exophiala;
Setophoma	0.0118729	0.0249589	0.00624	0.0103996	0	0.00208	0.00832	0.0249589	0.0124795	0.0124795	0.00624	0	0.00416	0.0644772	0.0353585	0.0145594	0.0103996	0	0.00208	0.00208	0.0374384	0.00624	0	0	0	k__Fungi;p__Ascomycota;c__Dothideomycetes;o__Pleosporales;f__Phaeosphaeriaceae;g__Setophoma;
Bacidia	0.0117862	0.0103996	0.00208	0.00624	0	0.00624	0.0103996	0.0166393	0.0291187	0.0166393	0	0	0	0	0	0	0	0	0	0.0707169	0.0998357	0.0145594	0	0	0	k__Fungi;p__Ascomycota;c__Lecanoromycetes;o__Lecanorales;f__Ramalinaceae;g__Bacidia;
Peziza	0.0116995	0.00208	0.00624	0	0	0	0	0.166393	0.0499178	0	0	0	0.0561576	0	0	0	0	0	0	0	0	0	0	0	0	k__Fungi;p__Ascomycota;c__Pezizomycetes;o__Pezizales;f__Pezizaceae;g__Peziza;
Tremateia	0.0116129	0.0395183	0.00208	0.00832	0.0124795	0.00624	0	0.00832	0.0103996	0.0166393	0.0207991	0.00416	0.0145594	0.0707169	0.022879	0.0187192	0	0.00208	0.0207991	0	0	0	0	0	0	k__Fungi;p__Ascomycota;c__Dothideomycetes;o__Pleosporales;f__Didymosphaeriaceae;g__Tremateia;
Mycenaceae_gen_Incertae_sedis	0.0110929	0	0	0	0	0	0	0	0	0	0	0	0.266228	0	0	0	0	0	0	0	0	0	0	0	0	k__Fungi;p__Basidiomycota;c__Agaricomycetes;o__Agaricales;f__Mycenaceae;g__Mycenaceae_gen_Incertae_sedis;
Alishanica	0.0110062	0.00416	0	0	0.0187192	0	0	0	0.00208	0.00208	0	0.00208	0	0.0103996	0.00208	0	0	0	0.0332786	0.0145594	0.045758	0.120635	0	0	0.00832	k__Fungi;p__Ascomycota;c__Sordariomycetes;o__Xylariales;f__Cainiaceae;g__Alishanica;
Polyporaceae_gen_Incertae_sedis	0.0109195	0	0	0	0	0	0	0	0	0	0.00208	0.00208	0	0.0415982	0.0603174	0.0270388	0.0249589	0.0270388	0.068637	0	0	0	0.00832	0	0	k__Fungi;p__Basidiomycota;c__Agaricomycetes;o__Polyporales;f__Polyporaceae;g__Polyporaceae_gen_Incertae_sedis;
Chaetocapnodium	0.0107463	0	0	0.00832	0.0187192	0	0	0.00208	0.00832	0.00208	0	0.00416	0	0	0.0145594	0	0.195512	0	0.00208	0	0.00208	0	0	0	0	k__Fungi;p__Ascomycota;c__Dothideomycetes;o__Capnodiales;f__Capnodiaceae;g__Chaetocapnodium;
Knufia	0.0106596	0	0	0.00832	0	0	0	0	0	0	0	0.00416	0	0.101916	0.022879	0.0353585	0.00832	0.00416	0.0395183	0	0.0291187	0.00208	0	0	0	k__Fungi;p__Ascomycota;c__Eurotiomycetes;o__Chaetothyriales;f__Trichomeriaceae;g__Knufia;
Cenococcum	0.0105729	0	0	0	0	0	0	0.0145594	0.00832	0	0	0	0.23087	0	0	0	0	0	0	0	0	0	0	0	0	k__Fungi;p__Ascomycota;c__Dothideomycetes;o__Mytilinidales;f__Gloniaceae;g__Cenococcum;
Ophiosphaerella	0.0104863	0	0	0.00832	0.0478379	0.110235	0.00416	0	0	0	0.0187192	0.00624	0.00624	0.00416	0.0103996	0.0124795	0	0	0.0166393	0.00624	0	0	0	0	0	k__Fungi;p__Ascomycota;c__Dothideomycetes;o__Pleosporales;f__Phaeosphaeriaceae;g__Ophiosphaerella;
Ceratobasidiaceae_gen_Incertae_sedis	0.0104862	0	0	0	0	0	0	0	0.00208	0	0	0	0	0.0519978	0.0249589	0.068637	0	0.022879	0.00416	0	0.00624	0.0707169	0	0	0	k__Fungi;p__Basidiomycota;c__Agaricomycetes;o__Cantharellales;f__Ceratobasidiaceae;g__Ceratobasidiaceae_gen_Incertae_sedis;
Xylariaceae_gen_Incertae_sedis	0.0103997	0.0187192	0.00416	0.0124795	0.00624	0.00416	0.00624	0.00208	0.00208	0.00624	0.00624	0.00416	0.00208	0.0166393	0.0415982	0.0145594	0	0	0	0.0124795	0.00624	0.0124795	0.0166393	0.0499178	0.00416	k__Fungi;p__Ascomycota;c__Sordariomycetes;o__Xylariales;f__Xylariaceae;g__Xylariaceae_gen_Incertae_sedis;
Rhytidhysteron	0.0103129	0.00208	0.0311987	0.0145594	0.0124795	0	0	0.00416	0.0207991	0.0187192	0	0.00416	0.00208	0.00416	0.00208	0.00208	0	0	0.00208	0.0249589	0.00624	0.0124795	0	0	0.0831964	k__Fungi;p__Ascomycota;c__Dothideomycetes;o__Hysteriales;f__Hysteriaceae;g__Rhytidhysteron;
Absconditella	0.0102262	0.0207991	0	0.00208	0	0	0	0.00208	0	0	0	0	0	0	0	0	0	0	0	0.0332786	0.0561576	0.131034	0	0	0	k__Fungi;p__Ascomycota;c__Lecanoromycetes;o__Ostropales;f__Stictidaceae;g__Absconditella;
Agaricales_gen_Incertae_sedis	0.010053	0.00208	0.00416	0	0.00416	0.00832	0.00832	0	0.00208	0	0.00208	0	0	0.0332786	0.0103996	0.0374384	0.00208	0.0166393	0.0478379	0.00208	0.0353585	0.0249589	0	0	0	k__Fungi;p__Basidiomycota;c__Agaricomycetes;o__Agaricales;f__Agaricales_fam_Incertae_sedis;g__Agaricales_gen_Incertae_sedis;
Irpicaceae_gen_Incertae_sedis	0.00996633	0.00208	0.00832	0	0.00416	0.00416	0.00832	0	0	0.00624	0.00208	0.00208	0	0.0353585	0.0374384	0.0561576	0	0	0.00832	0.0103996	0.0499178	0.00416	0	0	0	k__Fungi;p__Basidiomycota;c__Agaricomycetes;o__Polyporales;f__Irpicaceae;g__Irpicaceae_gen_Incertae_sedis;
Biatriospora	0.00996632	0	0.00832	0.00416	0	0.00832	0.0103996	0.00416	0	0.00208	0	0.00208	0	0.0187192	0.0207991	0.0270388	0.0166393	0	0.00624	0.0353585	0.0353585	0.00416	0.00208	0.0187192	0.0145594	k__Fungi;p__Ascomycota;c__Dothideomycetes;o__Pleosporales;f__Biatriosporaceae;g__Biatriospora;
Discostroma	0.00979296	0	0.00208	0	0.0374384	0.0311987	0.00624	0	0	0	0	0.00208	0	0.0332786	0.0145594	0.0270388	0.00208	0.00208	0.0166393	0	0.00624	0.00208	0.0499178	0.00208	0	k__Fungi;p__Ascomycota;c__Sordariomycetes;o__Xylariales;f__Amphisphaeriaceae;g__Discostroma;
Cistella	0.00979292	0	0	0	0	0	0	0.00832	0.0499178	0	0	0	0.176792	0	0	0	0	0	0	0	0	0	0	0	0	k__Fungi;p__Ascomycota;c__Leotiomycetes;o__Helotiales;f__Hyaloscyphaceae;g__Cistella;
Daldinia	0.00970635	0.00624	0.0145594	0.00832	0.0145594	0.0145594	0.0436781	0.00208	0.00832	0.00832	0.00416	0.0124795	0.00416	0.0166393	0.00416	0.00208	0	0.00208	0.00208	0.0207991	0.0145594	0.0270388	0	0	0.00208	k__Fungi;p__Ascomycota;c__Sordariomycetes;o__Xylariales;f__Hypoxylaceae;g__Daldinia;
Lophiostoma	0.0097063	0.0270388	0.0249589	0.00832	0	0.0103996	0.00624	0.0103996	0.0207991	0.0103996	0.00208	0	0	0.0124795	0.00416	0.0103996	0	0	0	0.0478379	0.0124795	0.0187192	0.00416	0	0.00208	k__Fungi;p__Ascomycota;c__Dothideomycetes;o__Pleosporales;f__Lophiostomataceae;g__Lophiostoma;
Hansfordia	0.00961965	0	0	0.00208	0.120635	0.0436781	0.00832	0	0	0	0	0.00208	0	0.00208	0.00832	0.00624	0.00208	0.00416	0.0270388	0	0	0	0.00208	0	0.00208	k__Fungi;p__Ascomycota;c__Sordariomycetes;o__Xylariales;f__Xylariales_fam_Incertae_sedis;g__Hansfordia;
Pseudoteratosphaeria	0.009273	0	0	0.00832	0.0707169	0.103996	0.00624	0.00624	0.0103996	0.00624	0	0	0	0	0	0	0	0	0	0	0	0.00832	0	0	0.00208	k__Fungi;p__Ascomycota;c__Dothideomycetes;o__Mycosphaerellales;f__Teratosphaeriaceae;g__Pseudoteratosphaeria;
Aleurina	0.00927293	0	0	0	0	0	0	0	0	0	0	0	0.22255	0	0	0	0	0	0	0	0	0	0	0	0	k__Fungi;p__Ascomycota;c__Pezizomycetes;o__Pezizales;f__Pyronemataceae;g__Aleurina;
Ceratobasidium	0.008753	0	0	0	0	0	0	0	0	0	0.00416	0	0	0.0395183	0.00832	0.0249589	0.00624	0.0499178	0.0540777	0.00208	0.0145594	0.00624	0	0	0	k__Fungi;p__Basidiomycota;c__Agaricomycetes;o__Cantharellales;f__Ceratobasidiaceae;g__Ceratobasidium;
Chytridiomycota_gen_Incertae_sedis	0.00875297	0	0	0	0	0	0	0.00208	0	0	0.00208	0	0	0.00416	0.0374384	0	0.0103996	0.0124795	0.141434	0	0	0	0	0	0	k__Fungi;p__Chytridiomycota;c__Chytridiomycota_cls_Incertae_sedis;o__Chytridiomycota_ord_Incertae_sedis;f__Chytridiomycota_fam_Incertae_sedis;g__Chytridiomycota_gen_Incertae_sedis;
Spizellomycetales_gen_Incertae_sedis	0.00875297	0	0	0	0	0	0	0	0	0	0	0	0	0.0249589	0.0166393	0.00208	0.00416	0.0187192	0.143514	0	0	0	0	0	0	k__Fungi;p__Chytridiomycota;c__Spizellomycetes;o__Spizellomycetales;f__Spizellomycetales_fam_Incertae_sedis;g__Spizellomycetales_gen_Incertae_sedis;
Clavulinaceae_gen_Incertae_sedis	0.00857965	0	0	0	0	0.00416	0	0	0	0	0	0.00208	0	0.00208	0	0.0166393	0	0	0.00208	0.176792	0.00208	0	0	0	0	k__Fungi;p__Basidiomycota;c__Agaricomycetes;o__Cantharellales;f__Clavulinaceae;g__Clavulinaceae_gen_Incertae_sedis;
Tetraploa	0.00849304	0	0.00208	0	0.0187192	0	0.00624	0	0	0	0	0	0.00208	0.0187192	0.045758	0.00624	0.00416	0	0	0.00416	0.00832	0.0103996	0	0.00624	0.0707169	k__Fungi;p__Ascomycota;c__Dothideomycetes;o__Pleosporales;f__Tetraplosphaeriaceae;g__Tetraploa;
Hymenochaetales_gen_Incertae_sedis	0.00840633	0	0	0	0	0	0	0.0124795	0	0	0	0	0	0.00208	0.00416	0	0	0.00832	0	0	0.00208	0	0	0	0.172632	k__Fungi;p__Basidiomycota;c__Agaricomycetes;o__Hymenochaetales;f__Hymenochaetales_fam_Incertae_sedis;g__Hymenochaetales_gen_Incertae_sedis;
Trechisporales_gen_Incertae_sedis	0.00840633	0	0	0	0	0	0	0	0.00416	0	0	0	0.176792	0.00416	0.00416	0	0	0	0	0.0103996	0.00208	0	0	0	0	k__Fungi;p__Basidiomycota;c__Agaricomycetes;o__Trechisporales;f__Trechisporales_fam_Incertae_sedis;g__Trechisporales_gen_Incertae_sedis;
Thermomyces	0.00840631	0	0	0	0	0	0	0	0	0	0	0	0	0	0	0.00208	0.00416	0.126875	0.068637	0	0	0	0	0	0	k__Fungi;p__Ascomycota;c__Eurotiomycetes;o__Eurotiales;f__Trichocomaceae;g__Thermomyces;
Podospora	0.00831969	0	0	0.00208	0	0.0270388	0	0.00208	0	0	0.00624	0	0.00624	0	0.00208	0.00416	0.00416	0.068637	0.0769567	0	0	0	0	0	0	k__Fungi;p__Ascomycota;c__Sordariomycetes;o__Sordariales;f__Podosporaceae;g__Podospora;
Lasiosphaeriaceae_gen_Incertae_sedis	0.00831965	0	0	0	0	0.00416	0	0.00208	0	0	0.00208	0	0	0	0	0	0	0.045758	0.145594	0	0	0	0	0	0	k__Fungi;p__Ascomycota;c__Sordariomycetes;o__Sordariales;f__Lasiosphaeriaceae;g__Lasiosphaeriaceae_gen_Incertae_sedis;
Cabalodontia	0.00814633	0	0	0	0	0	0	0	0	0	0	0	0	0	0.0103996	0.045758	0.00416	0	0.00416	0	0.0374384	0	0.093596	0	0	k__Fungi;p__Basidiomycota;c__Agaricomycetes;o__Polyporales;f__Steccherinaceae;g__Cabalodontia;
Phlebia	0.0080597	0	0	0.00416	0	0	0.0311987	0	0	0	0	0	0.00208	0.0145594	0.022879	0.0499178	0.00416	0.0103996	0.00416	0.00832	0.0166393	0.00416	0	0	0.0207991	k__Fungi;p__Basidiomycota;c__Agaricomycetes;o__Polyporales;f__Meruliaceae;g__Phlebia;
Phomatospora	0.00797307	0	0	0.00208	0.00208	0.0166393	0	0	0	0	0.00832	0	0.00208	0.00624	0.0103996	0.0103996	0.00624	0.0415982	0.00416	0.068637	0.00832	0	0	0	0.00416	k__Fungi;p__Ascomycota;c__Sordariomycetes;o__Phomatosporales;f__Phomatosporaceae;g__Phomatospora;
Marasmiaceae_gen_Incertae_sedis	0.00797299	0	0	0	0	0	0	0	0	0	0	0	0	0.0187192	0.0103996	0.0270388	0	0	0	0	0	0.103996	0	0	0.0311987	k__Fungi;p__Basidiomycota;c__Agaricomycetes;o__Agaricales;f__Marasmiaceae;g__Marasmiaceae_gen_Incertae_sedis;
Phlebiopsis	0.00788638	0	0	0.00416	0.00832	0	0	0	0	0	0.00208	0	0.00416	0.0332786	0.0582375	0.0499178	0.00416	0.00416	0.00416	0	0	0.0166393	0	0	0	k__Fungi;p__Basidiomycota;c__Agaricomycetes;o__Polyporales;f__Phanerochaetaceae;g__Phlebiopsis;
Occultifur	0.00779973	0.0395183	0	0	0.0374384	0.00624	0.00208	0	0.00208	0.00832	0.0124795	0.0103996	0.0103996	0	0.00832	0	0	0	0.00624	0	0.0436781	0	0	0	0	k__Fungi;p__Basidiomycota;c__Cystobasidiomycetes;o__Cystobasidiales;f__Cystobasidiaceae;g__Occultifur;
Phaeophleospora	0.00771306	0.00624	0	0.00416	0.0207991	0.0124795	0.00416	0	0	0	0.00416	0.00208	0.00208	0.045758	0.0311987	0.0332786	0	0.0103996	0.00208	0.00416	0	0	0	0.00208	0	k__Fungi;p__Ascomycota;c__Dothideomycetes;o__Mycosphaerellales;f__Mycosphaerellaceae;g__Phaeophleospora;
Exidiaceae_gen_Incertae_sedis	0.00771305	0	0	0.00624	0	0	0.0873562	0	0	0	0	0	0	0.0207991	0.0187192	0.0187192	0.00624	0.00624	0.00624	0.00416	0	0.0103996	0	0	0	k__Fungi;p__Basidiomycota;c__Agaricomycetes;o__Auriculariales;f__Exidiaceae;g__Exidiaceae_gen_Incertae_sedis;
Clavicipitaceae_gen_Incertae_sedis	0.00771303	0	0.00416	0	0	0	0	0	0	0	0	0	0	0.00416	0	0	0	0.00208	0.00208	0.0395183	0.0748768	0.0582375	0	0	0	k__Fungi;p__Ascomycota;c__Sordariomycetes;o__Hypocreales;f__Clavicipitaceae;g__Clavicipitaceae_gen_Incertae_sedis;
Corynespora	0.00753972	0.022879	0.00624	0	0.00208	0.00208	0	0.00208	0.0103996	0	0	0	0	0	0.0103996	0	0	0	0	0.0374384	0.0166393	0.0623973	0	0.00624	0.00208	k__Fungi;p__Ascomycota;c__Dothideomycetes;o__Pleosporales;f__Corynesporascaceae;g__Corynespora;
Neodevriesia	0.0073664	0	0.0103996	0.00832	0.00832	0	0.00208	0.0207991	0.0249589	0.0145594	0.00208	0	0	0.0291187	0.0187192	0	0	0	0	0.00832	0.0166393	0.0124795	0	0	0	k__Fungi;p__Ascomycota;c__Dothideomycetes;o__Capnodiales;f__Neodevriesiaceae;g__Neodevriesia;
Ramichloridium	0.00727977	0	0	0.00624	0.0145594	0.0374384	0	0.00208	0.00208	0	0	0	0	0	0.00208	0.0207991	0	0	0.00208	0.00624	0.0436781	0.00832	0.0124795	0.00832	0.00832	k__Fungi;p__Ascomycota;c__Dothideomycetes;o__Capnodiales;f__Dissoconiaceae;g__Ramichloridium;
Efibula	0.00719307	0	0.00416	0	0	0.00416	0	0	0	0	0	0	0	0.0395183	0.00832	0.0291187	0.00208	0	0	0.0311987	0.00624	0.045758	0.00208	0	0	k__Fungi;p__Basidiomycota;c__Agaricomycetes;o__Polyporales;f__Irpicaceae;g__Efibula;
Melanconiella	0.00719306	0	0	0	0	0	0	0	0.00208	0	0	0	0	0.00832	0.0374384	0.0103996	0.106075	0.00624	0.00208	0	0	0	0	0	0	k__Fungi;p__Ascomycota;c__Sordariomycetes;o__Diaporthales;f__Melanconidaceae;g__Melanconiella;
Conlarium	0.00719303	0	0	0	0	0	0	0	0	0	0.091516	0	0	0.00208	0.00208	0	0	0.0665571	0.0103996	0	0	0	0	0	0	k__Fungi;p__Ascomycota;c__Sordariomycetes;o__Atractosporales;f__Conlariaceae;g__Conlarium;
Schizothecium	0.00710636	0	0	0	0	0	0	0	0	0	0	0	0	0	0	0	0	0.091516	0.0790366	0	0	0	0	0	0	k__Fungi;p__Ascomycota;c__Sordariomycetes;o__Sordariales;f__Lasiosphaeriaceae;g__Schizothecium;
Barriopsis	0.00693311	0.00832	0.0103996	0.0207991	0.00416	0.00208	0.00208	0.0249589	0.0145594	0.022879	0	0.00208	0.00208	0.00624	0.00832	0.0332786	0	0.00416	0	0	0	0	0	0	0	k__Fungi;p__Ascomycota;c__Dothideomycetes;o__Botryosphaeriales;f__Botryosphaeriaceae;g__Barriopsis;
Dissoconium	0.00693305	0	0	0	0	0	0	0	0	0	0	0	0	0.0249589	0.0207991	0.0478379	0	0	0.00624	0.0187192	0.0207991	0.022879	0.00208	0	0.00208	k__Fungi;p__Ascomycota;c__Dothideomycetes;o__Capnodiales;f__Dissoconiaceae;g__Dissoconium;
Neopyrenochaeta	0.00684642	0	0	0.0103996	0.00208	0	0.00416	0.00208	0	0	0.00208	0.00416	0	0.0103996	0	0.0166393	0.00208	0	0.0187192	0.0831964	0.00832	0	0	0	0	k__Fungi;p__Ascomycota;c__Dothideomycetes;o__Pleosporales;f__Neopyrenochaetaceae;g__Neopyrenochaeta;
Chlorocillium	0.00684637	0	0	0	0	0	0	0	0	0	0	0	0	0	0	0	0.0103996	0.106075	0.0478379	0	0	0	0	0	0	k__Fungi;p__Ascomycota;c__Sordariomycetes;o__Hypocreales;f__Hypocreales_fam_Incertae_sedis;g__Chlorocillium;
Kalmusia	0.00675977	0.0207991	0	0	0.0103996	0	0	0	0	0	0.00208	0.00208	0	0.0124795	0.0187192	0.00832	0.0124795	0.00208	0.00624	0.0540777	0.00208	0.00208	0	0	0.00832	k__Fungi;p__Ascomycota;c__Dothideomycetes;o__Pleosporales;f__Didymosphaeriaceae;g__Kalmusia;
Sporothrix	0.00675972	0	0	0	0	0.0166393	0.00208	0	0	0	0.00208	0	0	0.00208	0.0249589	0.0707169	0.0436781	0	0	0	0	0	0	0	0	k__Fungi;p__Ascomycota;c__Sordariomycetes;o__Ophiostomatales;f__Ophiostomataceae;g__Sporothrix;
Pezizales_gen_Incertae_sedis	0.00675972	0	0	0	0	0	0	0	0.0145594	0	0	0	0.143514	0	0	0	0.00416	0	0	0	0	0	0	0	0	k__Fungi;p__Ascomycota;c__Pezizomycetes;o__Pezizales;f__Pezizales_fam_Incertae_sedis;g__Pezizales_gen_Incertae_sedis;
Carlosrosaea	0.0066731	0.0270388	0.0103996	0.0332786	0.00832	0.00208	0.00208	0.0395183	0.0207991	0.00624	0.00416	0.00208	0.00208	0	0.00208	0	0	0	0	0	0	0	0	0	0	k__Fungi;p__Basidiomycota;c__Tremellomycetes;o__Tremellales;f__Trimorphomycetaceae;g__Carlosrosaea;
Sphaerellopsis	0.00667306	0.0145594	0.0166393	0.00832	0	0	0.120635	0	0	0	0	0	0	0	0	0	0	0	0	0	0	0	0	0	0	k__Fungi;p__Ascomycota;c__Dothideomycetes;o__Pleosporales;f__Leptosphaeriaceae;g__Sphaerellopsis;
Gyoerffyella	0.00667306	0	0	0	0	0	0	0.141434	0.0124795	0	0	0	0.00624	0	0	0	0	0	0	0	0	0	0	0	0	k__Fungi;p__Ascomycota;c__Leotiomycetes;o__Helotiales;f__Discinellaceae;g__Gyoerffyella;
Russulales_gen_Incertae_sedis	0.00649976	0.022879	0.00624	0.0124795	0.0103996	0.0249589	0	0.00208	0	0	0	0	0	0.0145594	0.0166393	0.00832	0	0	0	0.00208	0.0353585	0	0	0	0	k__Fungi;p__Basidiomycota;c__Agaricomycetes;o__Russulales;f__Russulales_fam_Incertae_sedis;g__Russulales_gen_Incertae_sedis;
Didymellaceae_gen_Incertae_sedis	0.0064131	0	0.00208	0	0.00624	0.022879	0	0.0311987	0.0187192	0.00416	0	0.00208	0	0	0	0.0103996	0.00416	0	0.00208	0	0.0499178	0	0	0	0	k__Fungi;p__Ascomycota;c__Dothideomycetes;o__Pleosporales;f__Didymellaceae;g__Didymellaceae_gen_Incertae_sedis;
Kodamaea	0.00641306	0	0	0	0	0	0	0	0	0	0	0.153913	0	0	0	0	0	0	0	0	0	0	0	0	0	k__Fungi;p__Ascomycota;c__Saccharomycetes;o__Saccharomycetales;f__Metschnikowiaceae;g__Kodamaea;
Xenocamarosporium	0.00632647	0	0.0103996	0.00208	0	0.00208	0	0.00208	0	0	0.00624	0.00208	0	0.0124795	0.00832	0	0	0	0	0.0894361	0.00624	0	0.00416	0.00624	0	k__Fungi;p__Ascomycota;c__Dothideomycetes;o__Pleosporales;f__Didymosphaeriaceae;g__Xenocamarosporium;
Lentinus	0.00632644	0	0	0	0	0	0	0	0	0	0	0.00832	0	0.0374384	0.0623973	0.0270388	0.00416	0	0.00208	0.00208	0	0	0.00832	0	0	k__Fungi;p__Basidiomycota;c__Agaricomycetes;o__Polyporales;f__Polyporaceae;g__Lentinus;
Fuscoporia	0.0063264	0	0	0	0	0	0.00208	0	0	0	0	0	0	0.0436781	0.0207991	0.0145594	0.00208	0	0.068637	0	0	0	0	0	0	k__Fungi;p__Basidiomycota;c__Agaricomycetes;o__Hymenochaetales;f__Hymenochaetaceae;g__Fuscoporia;
Lophodermium	0.00623978	0	0	0	0.00416	0	0.0311987	0	0	0	0	0	0	0.0187192	0.00624	0.00832	0.00624	0.0727969	0.00208	0	0	0	0	0	0	k__Fungi;p__Ascomycota;c__Leotiomycetes;o__Rhytismatales;f__Rhytismataceae;g__Lophodermium;
Psilocybe	0.00615312	0	0	0	0	0	0	0	0	0	0	0	0	0.0395183	0.0582375	0.022879	0	0.00832	0.00208	0	0.00624	0.00624	0	0.00208	0.00208	k__Fungi;p__Basidiomycota;c__Agaricomycetes;o__Agaricales;f__Strophariaceae;g__Psilocybe;
Sistotrema	0.00615312	0	0.00208	0	0	0	0	0	0	0	0	0	0	0.0519978	0.0374384	0.0332786	0.00624	0.00624	0.00416	0	0	0.00624	0	0	0	k__Fungi;p__Basidiomycota;c__Agaricomycetes;o__Cantharellales;f__Hydnaceae;g__Sistotrema;
Tomentella	0.00615308	0.0145594	0.0187192	0	0	0.0145594	0	0	0.0332786	0	0	0	0.0478379	0	0.0124795	0.00624	0	0	0	0	0	0	0	0	0	k__Fungi;p__Basidiomycota;c__Agaricomycetes;o__Thelephorales;f__Thelephoraceae;g__Tomentella;
Glomeromycota_gen_Incertae_sedis	0.00615308	0	0	0	0	0	0	0	0.00208	0	0	0	0	0.00416	0.0124795	0.0436781	0.0727969	0.0124795	0	0	0	0	0	0	0	k__Fungi;p__Glomeromycota;c__Glomeromycota_cls_Incertae_sedis;o__Glomeromycota_ord_Incertae_sedis;f__Glomeromycota_fam_Incertae_sedis;g__Glomeromycota_gen_Incertae_sedis;
Rhizomucor	0.00615308	0	0	0.00624	0	0.00208	0.139354	0	0	0	0	0	0	0	0	0	0	0	0	0	0	0	0	0	0	k__Fungi;p__Mucoromycota;c__Mucoromycetes;o__Mucorales;f__Lichtheimiaceae;g__Rhizomucor;
Rhizopogon	0.00615307	0	0	0	0	0	0	0	0	0	0	0	0	0	0	0	0	0	0	0	0	0	0	0	0.147674	k__Fungi;p__Basidiomycota;c__Agaricomycetes;o__Boletales;f__Rhizopogonaceae;g__Rhizopogon;
Corticiaceae_gen_Incertae_sedis	0.00606646	0	0	0.00832	0.00416	0.00208	0.00416	0	0.00624	0	0	0	0	0.0145594	0.0124795	0.0249589	0	0	0.00208	0.0540777	0.0124795	0	0	0	0	k__Fungi;p__Basidiomycota;c__Agaricomycetes;o__Corticiales;f__Corticiaceae;g__Corticiaceae_gen_Incertae_sedis;
Fomitiporella	0.00606643	0.00624	0	0.00624	0	0	0	0	0	0	0	0	0	0	0	0	0	0	0	0.00208	0	0.131034	0	0	0	k__Fungi;p__Basidiomycota;c__Agaricomycetes;o__Hymenochaetales;f__Hymenochaetaceae;g__Fomitiporella;
Auriculariales_gen_Incertae_sedis	0.00597976	0.022879	0	0	0	0	0	0.00208	0	0	0	0	0	0.00208	0.0207991	0.00416	0.00208	0.0291187	0.0603174	0	0	0	0	0	0	k__Fungi;p__Basidiomycota;c__Agaricomycetes;o__Auriculariales;f__Auriculariales_fam_Incertae_sedis;g__Auriculariales_gen_Incertae_sedis;
Teratosphaericola	0.00589315	0	0.0124795	0.00416	0.0187192	0.0103996	0	0.00624	0.0103996	0.00208	0.00832	0.0124795	0	0.00832	0.0145594	0.0249589	0	0	0	0	0.00208	0	0.00624	0	0	k__Fungi;p__Ascomycota;c__Dothideomycetes;o__Mycosphaerellales;f__Teratosphaeriaceae;g__Teratosphaericola;
Apiosporaceae_gen_Incertae_sedis	0.00589311	0	0.00416	0.00208	0.00832	0.0207991	0	0	0	0	0.0519978	0.022879	0.0291187	0.00208	0	0	0	0	0	0	0	0	0	0	0	k__Fungi;p__Ascomycota;c__Sordariomycetes;o__Xylariales;f__Apiosporaceae;g__Apiosporaceae_gen_Incertae_sedis;
Trechispora	0.00580644	0	0	0.00208	0	0	0.0249589	0	0	0	0	0	0	0.0103996	0.0249589	0.00624	0	0.0103996	0	0.0478379	0.00208	0.0103996	0	0	0	k__Fungi;p__Basidiomycota;c__Agaricomycetes;o__Trechisporales;f__Hydnodontaceae;g__Trechispora;
Xylaria	0.00571987	0	0	0.00208	0	0.0332786	0.0103996	0	0.00416	0	0.00416	0.00832	0.00832	0.00208	0.00416	0	0.00832	0.00624	0	0.0103996	0.00416	0.022879	0.00416	0	0.00416	k__Fungi;p__Ascomycota;c__Sordariomycetes;o__Xylariales;f__Xylariaceae;g__Xylaria;
Wallemia	0.00571979	0	0.00208	0.00208	0.00624	0.00208	0.0103996	0	0	0	0	0.0187192	0	0	0	0	0	0.0707169	0	0	0.00832	0	0	0.0166393	0	k__Fungi;p__Basidiomycota;c__Wallemiomycetes;o__Wallemiales;f__Wallemiaceae;g__Wallemia;
Tausonia	0.00554643	0	0	0	0	0	0	0.0332786	0.0395183	0	0	0	0	0.0207991	0	0	0	0.0395183	0	0	0	0	0	0	0	k__Fungi;p__Basidiomycota;c__Tremellomycetes;o__Cystofilobasidiales;f__Mrakiaceae;g__Tausonia;
Marjia	0.00545978	0	0	0	0	0	0	0.0623973	0.0582375	0	0.00208	0	0.00832	0	0	0	0	0	0	0	0	0	0	0	0	k__Fungi;p__Ascomycota;c__Dothideomycetes;o__Pleosporales;f__Melanommataceae;g__Marjia;
Teratosphaeria	0.0053732	0.0187192	0.00208	0.00624	0.00208	0	0.00208	0.00416	0.00832	0.00208	0.00208	0	0	0.00624	0.0124795	0.045758	0	0	0	0.00624	0.00832	0	0	0	0.00208	k__Fungi;p__Ascomycota;c__Dothideomycetes;o__Mycosphaerellales;f__Teratosphaeriaceae;g__Teratosphaeria;
Lophiotrema	0.00537317	0	0.00624	0.00624	0	0	0	0	0.00832	0.00208	0	0	0.00208	0.0103996	0.0166393	0.0540777	0.00208	0.00208	0.00416	0.0103996	0	0.00416	0	0	0	k__Fungi;p__Ascomycota;c__Dothideomycetes;o__Pleosporales;f__Lophiotremataceae;g__Lophiotrema;
Bionectriaceae_gen_Incertae_sedis	0.00537316	0	0.00832	0	0	0	0	0.00416	0.0270388	0.00832	0	0	0	0.00208	0.0103996	0.00832	0	0	0.0124795	0	0.0478379	0	0	0	0	k__Fungi;p__Ascomycota;c__Sordariomycetes;o__Hypocreales;f__Bionectriaceae;g__Bionectriaceae_gen_Incertae_sedis;
Oliveonia	0.00537314	0.00208	0	0.00416	0	0.00208	0	0	0	0	0	0	0	0.0395183	0.0207991	0.0311987	0.0166393	0.00208	0.00208	0.00208	0.00416	0	0	0	0.00208	k__Fungi;p__Basidiomycota;c__Agaricomycetes;o__Auriculariales;f__Auriculariales_fam_Incertae_sedis;g__Oliveonia;
GS11_gen_Incertae_sedis	0.00537312	0	0	0	0	0	0	0	0	0	0.0769567	0	0	0.0145594	0.0270388	0.00416	0	0.00624	0	0	0	0	0	0	0	k__Fungi;p__Rozellomycota;c__Rozellomycotina_cls_Incertae_sedis;o__GS11;f__GS11_fam_Incertae_sedis;g__GS11_gen_Incertae_sedis;
Sagenomella	0.00519982	0	0	0	0	0	0	0.00416	0	0.00832	0.00208	0	0.0103996	0.0291187	0.00624	0	0.0499178	0.0124795	0.00208	0	0	0	0	0	0	k__Fungi;p__Ascomycota;c__Eurotiomycetes;o__Eurotiales;f__Trichocomaceae;g__Sagenomella;
Grammothele	0.0051998	0	0	0	0	0	0	0	0	0	0	0	0	0.0166393	0.0270388	0.0249589	0.00624	0	0	0.0145594	0	0.0311987	0	0.00208	0.00208	k__Fungi;p__Basidiomycota;c__Agaricomycetes;o__Polyporales;f__Polyporaceae;g__Grammothele;
Hypomyces	0.00519979	0	0.00416	0	0.00416	0	0	0	0	0	0	0	0	0	0	0	0	0	0	0	0.116475	0	0	0	0	k__Fungi;p__Ascomycota;c__Sordariomycetes;o__Hypocreales;f__Hypocreaceae;g__Hypomyces;
Remotididymella	0.0051132	0	0	0.00416	0.0124795	0.0436781	0.00624	0.00208	0.00416	0	0.0103996	0.00624	0.00832	0.00208	0.00416	0	0.0124795	0.00624	0	0	0	0	0	0	0	k__Fungi;p__Ascomycota;c__Dothideomycetes;o__Pleosporales;f__Didymellaceae;g__Remotididymella;
Agaricostilbomycetes_gen_Incertae_sedis	0.00502653	0	0.00624	0.0249589	0.00832	0.0519978	0	0	0.00416	0	0.00208	0.00624	0.00832	0	0	0	0	0	0	0.00208	0.00624	0	0	0	0	k__Fungi;p__Basidiomycota;c__Agaricostilbomycetes;o__Agaricostilbomycetes_ord_Incertae_sedis;f__Agaricostilbomycetes_fam_Incertae_sedis;g__Agaricostilbomycetes_gen_Incertae_sedis;
Steccherinum	0.00493985	0.00416	0	0	0	0	0.00624	0	0	0	0.00208	0	0	0.00416	0.0145594	0.00832	0.0166393	0.0291187	0	0.00208	0.022879	0.00832	0	0	0	k__Fungi;p__Basidiomycota;c__Agaricomycetes;o__Polyporales;f__Steccherinaceae;g__Steccherinum;
Neoascochyta	0.00493983	0	0	0	0	0.00832	0	0	0	0.00208	0	0	0	0.0291187	0.0187192	0.0374384	0	0.00208	0.0103996	0.00208	0.00624	0.00208	0	0	0	k__Fungi;p__Ascomycota;c__Dothideomycetes;o__Pleosporales;f__Didymellaceae;g__Neoascochyta;
Rhodosporidiobolus	0.00476652	0.00624	0	0.00416	0.00208	0.00208	0.0207991	0.00208	0	0	0.00832	0	0	0.00208	0	0.00416	0	0	0	0	0.0623973	0	0	0	0	k__Fungi;p__Basidiomycota;c__Microbotryomycetes;o__Sporidiobolales;f__Sporidiobolaceae;g__Rhodosporidiobolus;
Sympoventuriaceae_gen_Incertae_sedis	0.00476651	0.0291187	0.0103996	0.00624	0.00416	0.00832	0.0478379	0	0	0	0	0	0	0.00208	0	0.00208	0	0	0	0.00208	0	0.00208	0	0	0	k__Fungi;p__Ascomycota;c__Dothideomycetes;o__Venturiales;f__Sympoventuriaceae;g__Sympoventuriaceae_gen_Incertae_sedis;
Naganishia	0.00476651	0	0.00832	0	0.00416	0	0.0727969	0	0	0	0.00416	0	0	0	0	0	0	0	0	0.00832	0	0	0	0	0.0166393	k__Fungi;p__Basidiomycota;c__Tremellomycetes;o__Filobasidiales;f__Filobasidiaceae;g__Naganishia;
Polyphilus	0.00476648	0	0	0	0	0	0	0.106075	0.00624	0	0	0	0.00208	0	0	0	0	0	0	0	0	0	0	0	0	k__Fungi;p__Ascomycota;c__Leotiomycetes;o__Helotiales;f__Calloriaceae;g__Polyphilus;
Spizellomyces	0.00476646	0	0	0	0	0	0	0	0	0	0	0	0	0.00208	0	0	0	0	0.112315	0	0	0	0	0	0	k__Fungi;p__Chytridiomycota;c__Spizellomycetes;o__Spizellomycetales;f__Spizellomycetaceae;g__Spizellomyces;
Pseudochaetosphaeronema	0.00467987	0.00208	0.00624	0	0	0	0.00624	0.00208	0.00208	0	0.00416	0	0	0.00208	0.00832	0.00208	0.00416	0	0.0395183	0	0.0332786	0	0	0	0	k__Fungi;p__Ascomycota;c__Dothideomycetes;o__Pleosporales;f__Pleosporales_fam_Incertae_sedis;g__Pseudochaetosphaeronema;
Meyerozyma	0.00467984	0	0	0	0	0.00416	0	0	0	0	0	0.022879	0	0	0	0.00624	0.00624	0.0103996	0.0124795	0	0.045758	0.00208	0.00208	0	0	k__Fungi;p__Ascomycota;c__Saccharomycetes;o__Saccharomycetales;f__Debaryomycetaceae;g__Meyerozyma;
Bullera	0.00467983	0.0249589	0	0.0103996	0.00624	0.022879	0	0.00208	0.00208	0	0	0	0.00208	0	0	0	0	0.00208	0	0	0	0.0395183	0	0	0	k__Fungi;p__Basidiomycota;c__Tremellomycetes;o__Tremellales;f__Bulleraceae;g__Bullera;
Archaeorhizomycetales_gen_Incertae_sedis	0.00467983	0.00624	0	0.00416	0	0.0977558	0.00416	0	0	0	0	0	0	0	0	0	0	0	0	0	0	0	0	0	0	k__Fungi;p__Ascomycota;c__Archaeorhizomycetes;o__Archaeorhizomycetales;f__Archaeorhizomycetales_fam_Incertae_sedis;g__Archaeorhizomycetales_gen_Incertae_sedis;
Rickenella	0.00467981	0	0	0	0	0	0	0.103996	0	0	0	0	0.00832	0	0	0	0	0	0	0	0	0	0	0	0	k__Fungi;p__Basidiomycota;c__Agaricomycetes;o__Hymenochaetales;f__Rickenellaceae;g__Rickenella;
Camptophora	0.00459321	0	0	0.00416	0.00624	0.00624	0.00208	0.00416	0	0.00416	0.00208	0	0	0.0582375	0.00832	0.0103996	0	0	0.00416	0	0	0	0	0	0	k__Fungi;p__Ascomycota;c__Eurotiomycetes;o__Chaetothyriales;f__Chaetothyriaceae;g__Camptophora;
Aureobasidium	0.00459319	0	0	0	0	0.0207991	0.00208	0.00208	0.00416	0	0.0124795	0.0270388	0.0103996	0.00208	0.0124795	0.00416	0.00208	0.00416	0.00208	0.00416	0	0	0	0	0	k__Fungi;p__Ascomycota;c__Dothideomycetes;o__Dothideales;f__Saccotheciaceae;g__Aureobasidium;
Betamyces	0.00459315	0	0	0	0	0	0.0145594	0.0353585	0	0	0.0145594	0	0.0415982	0.00416	0	0	0	0	0	0	0	0	0	0	0	k__Fungi;p__Chytridiomycota;c__Rhizophydiomycetes;o__Rhizophydiales;f__Alphamycetaceae;g__Betamyces;
Gloniopsis	0.00459314	0	0	0	0	0	0	0	0	0	0	0	0	0	0	0.00208	0.108155	0	0	0	0	0	0	0	0	k__Fungi;p__Ascomycota;c__Dothideomycetes;o__Hysteriales;f__Hysteriaceae;g__Gloniopsis;
Amanitaceae_gen_Incertae_sedis	0.00450649	0.022879	0	0	0	0	0	0	0	0	0	0	0	0.00208	0.0166393	0.00208	0	0	0.00208	0.0582375	0	0.00416	0	0	0	k__Fungi;p__Basidiomycota;c__Agaricomycetes;o__Agaricales;f__Amanitaceae;g__Amanitaceae_gen_Incertae_sedis;
Rhizophlyctis	0.00450648	0	0	0	0	0	0	0	0	0	0	0	0.00624	0	0	0	0	0	0.101916	0	0	0	0	0	0	k__Fungi;p__Chytridiomycota;c__Rhizophlyctidomycetes;o__Rhizophlyctidales;f__Rhizophlyctidaceae;g__Rhizophlyctis;
Urnula	0.00450647	0	0	0	0	0	0	0	0.108155	0	0	0	0	0	0	0	0	0	0	0	0	0	0	0	0	k__Fungi;p__Ascomycota;c__Pezizomycetes;o__Pezizales;f__Sarcosomataceae;g__Urnula;
Crepidotus	0.00441985	0.00208	0	0.00416	0	0.00416	0.0811165	0	0	0	0	0	0	0.00832	0	0	0	0.00624	0	0	0	0	0	0	0	k__Fungi;p__Basidiomycota;c__Agaricomycetes;o__Agaricales;f__Crepidotaceae;g__Crepidotus;
Coronicium	0.00441983	0	0	0	0	0	0	0	0	0	0	0	0	0	0	0.00624	0.0811165	0.00208	0	0.00416	0	0	0	0	0.0124795	k__Fungi;p__Basidiomycota;c__Agaricomycetes;o__Agaricales;f__Pterulaceae;g__Coronicium;
Parasarocladium	0.00441983	0	0	0	0.0332786	0.045758	0	0	0	0	0	0	0.00208	0	0	0.00416	0	0	0	0	0	0	0.00208	0.0166393	0.00208	k__Fungi;p__Ascomycota;c__Sordariomycetes;o__Hypocreales;f__Sarocladiaceae;g__Parasarocladium;
Lulworthiaceae_gen_Incertae_sedis	0.00433318	0	0	0.00416	0.00208	0.00416	0.0769567	0.00416	0	0	0.00208	0	0.0103996	0	0	0	0	0	0	0	0	0	0	0	0	k__Fungi;p__Ascomycota;c__Sordariomycetes;o__Lulworthiales;f__Lulworthiaceae;g__Lulworthiaceae_gen_Incertae_sedis;
Toxicocladosporium	0.00424655	0	0	0.00832	0.00208	0.00416	0.0166393	0.00208	0.00208	0.00208	0	0	0	0.00416	0	0.0207991	0	0	0.0291187	0.00832	0.00208	0	0	0	0	k__Fungi;p__Ascomycota;c__Dothideomycetes;o__Capnodiales;f__Cladosporiaceae;g__Toxicocladosporium;
Devriesia	0.00424653	0.0395183	0.00832	0.0145594	0	0	0.00208	0.00208	0.0145594	0.0103996	0	0	0.00624	0	0	0	0	0	0	0	0.00416	0	0	0	0	k__Fungi;p__Ascomycota;c__Dothideomycetes;o__Mycosphaerellales;f__Teratosphaeriaceae;g__Devriesia;
Chalara	0.0042465	0	0	0	0	0	0	0.00416	0	0	0	0	0	0	0	0	0	0.00416	0	0	0	0	0	0	0.093596	k__Fungi;p__Ascomycota;c__Leotiomycetes;o__Helotiales;f__Helotiales_fam_Incertae_sedis;g__Chalara;
Archaeorhizomyces	0.00415988	0.00208	0.00832	0.00624	0.0103996	0	0.0603174	0	0	0	0	0.00208	0	0.00624	0	0.00416	0	0	0	0	0	0	0	0	0	k__Fungi;p__Ascomycota;c__Archaeorhizomycetes;o__Archaeorhizomycetales;f__Archaeorhizomycetaceae;g__Archaeorhizomyces;
Pyricularia	0.00398654	0	0	0	0	0	0	0	0	0	0	0	0	0.0187192	0.0124795	0.0332786	0.0103996	0.00208	0.00416	0	0	0	0.00624	0.00832	0	k__Fungi;p__Ascomycota;c__Sordariomycetes;o__Magnaporthales;f__Pyriculariaceae;g__Pyricularia;
Mycosphaerelloides	0.0039865	0	0	0	0	0	0	0	0	0	0	0	0	0.0124795	0.0207991	0.0623973	0	0	0	0	0	0	0	0	0	k__Fungi;p__Ascomycota;c__Dothideomycetes;o__Mycosphaerellales;f__Mycosphaerellaceae;g__Mycosphaerelloides;
Sphaerobolus	0.00389983	0	0	0	0	0	0	0	0	0	0	0	0	0	0.0561576	0	0	0.0207991	0	0.0166393	0	0	0	0	0	k__Fungi;p__Basidiomycota;c__Agaricomycetes;o__Geastrales;f__Sphaerobolaceae;g__Sphaerobolus;
Massarina	0.00381326	0	0	0	0.00208	0.00624	0	0.00208	0	0.00832	0.00832	0.0145594	0.00832	0.00208	0.00208	0.0124795	0.0145594	0	0.00832	0.00208	0	0	0	0	0	k__Fungi;p__Ascomycota;c__Dothideomycetes;o__Pleosporales;f__Massarinaceae;g__Massarina;
Saccharomycetales_gen_Incertae_sedis	0.00381324	0.00416	0	0	0	0	0.0166393	0	0	0	0.00416	0.0124795	0.00832	0	0.00832	0.0124795	0.00624	0.00416	0.0145594	0	0	0	0	0	0	k__Fungi;p__Ascomycota;c__Saccharomycetes;o__Saccharomycetales;f__Saccharomycetales_fam_Incertae_sedis;g__Saccharomycetales_gen_Incertae_sedis;
Nigrograna	0.00381323	0.00208	0.00208	0.0124795	0	0.00832	0	0.00208	0	0.00624	0.00624	0	0	0.0124795	0.022879	0.00416	0	0	0	0	0.0124795	0	0	0	0	k__Fungi;p__Ascomycota;c__Dothideomycetes;o__Pleosporales;f__Nigrogranaceae;g__Nigrograna;
Cortinarius	0.00381319	0	0	0	0	0	0	0.00208	0.0811165	0	0	0	0.00832	0	0	0	0	0	0	0	0	0	0	0	0	k__Fungi;p__Basidiomycota;c__Agaricomycetes;o__Agaricales;f__Cortinariaceae;g__Cortinarius;
Spegazzinia	0.00372653	0	0	0	0.00624	0	0.0249589	0	0	0	0	0.00208	0	0.00208	0.00208	0	0.00208	0	0	0.0332786	0	0.0166393	0	0	0	k__Fungi;p__Ascomycota;c__Dothideomycetes;o__Pleosporales;f__Didymosphaeriaceae;g__Spegazzinia;
Peniophorella	0.00372653	0	0	0	0	0	0	0	0	0	0	0	0	0.0207991	0.00208	0.00208	0	0.00208	0	0	0.0582375	0.00416	0	0	0	k__Fungi;p__Basidiomycota;c__Agaricomycetes;o__Hymenochaetales;f__Rickenellaceae;g__Peniophorella;
Bisifusarium	0.00372652	0.00208	0.0103996	0	0	0	0	0	0	0.00208	0	0	0	0.022879	0	0	0	0	0.0519978	0	0	0	0	0	0	k__Fungi;p__Ascomycota;c__Sordariomycetes;o__Hypocreales;f__Nectriaceae;g__Bisifusarium;
Macalpinomyces	0.0037265	0	0	0	0	0	0	0	0	0	0	0	0	0	0	0	0.0894361	0	0	0	0	0	0	0	0	k__Fungi;p__Basidiomycota;c__Ustilaginomycetes;o__Ustilaginales;f__Ustilaginaceae;g__Macalpinomyces;
Massarinaceae_gen_Incertae_sedis	0.00363987	0	0	0	0	0	0	0	0	0	0	0.00416	0	0	0.00416	0.00208	0.068637	0	0	0	0.00624	0	0	0	0.00208	k__Fungi;p__Ascomycota;c__Dothideomycetes;o__Pleosporales;f__Massarinaceae;g__Massarinaceae_gen_Incertae_sedis;
Diatrypaceae_gen_Incertae_sedis	0.00355322	0	0	0	0	0	0	0	0	0	0	0	0	0.00208	0.00624	0	0	0	0	0.00832	0.00208	0.00208	0	0.0145594	0.0499178	k__Fungi;p__Ascomycota;c__Sordariomycetes;o__Xylariales;f__Diatrypaceae;g__Diatrypaceae_gen_Incertae_sedis;
Onygenales_gen_Incertae_sedis	0.00355319	0	0	0	0	0	0	0.00416	0.00208	0	0	0	0	0	0	0	0.0790366	0	0	0	0	0	0	0	0	k__Fungi;p__Ascomycota;c__Eurotiomycetes;o__Onygenales;f__Onygenales_fam_Incertae_sedis;g__Onygenales_gen_Incertae_sedis;
Annulatascales_gen_Incertae_sedis	0.00355318	0	0	0	0	0	0	0	0	0	0	0	0	0.00208	0.0415982	0.0124795	0.0291187	0	0	0	0	0	0	0	0	k__Fungi;p__Ascomycota;c__Sordariomycetes;o__Annulatascales;f__Annulatascales_fam_Incertae_sedis;g__Annulatascales_gen_Incertae_sedis;
Oidiodendron	0.00346654	0	0	0.00208	0.00416	0	0	0	0	0	0	0	0	0.00624	0.0374384	0.0187192	0.0145594	0	0	0	0	0	0	0	0	k__Fungi;p__Ascomycota;c__Leotiomycetes;o__Helotiales;f__Myxotrichaceae;g__Oidiodendron;
Botryotrichum	0.00346652	0	0	0	0	0	0	0	0	0	0	0	0	0	0	0	0	0.022879	0.0582375	0	0	0	0	0.00208	0	k__Fungi;p__Ascomycota;c__Sordariomycetes;o__Sordariales;f__Chaetomiaceae;g__Botryotrichum;
Apiotrichum	0.00346652	0	0	0.00208	0	0	0	0	0	0	0	0	0	0.0145594	0	0	0	0.0478379	0.0187192	0	0	0	0	0	0	k__Fungi;p__Basidiomycota;c__Tremellomycetes;o__Trichosporonales;f__Trichosporonaceae;g__Apiotrichum;
Junghuhnia	0.00337988	0	0	0	0	0	0	0	0	0	0	0	0	0	0	0	0.00624	0	0	0.0561576	0.00832	0.0103996	0	0	0	k__Fungi;p__Basidiomycota;c__Agaricomycetes;o__Polyporales;f__Steccherinaceae;g__Junghuhnia;
Pseudeurotium	0.00337987	0	0	0	0	0	0	0	0	0	0.045758	0	0	0.00208	0	0.00416	0	0.0270388	0.00208	0	0	0	0	0	0	k__Fungi;p__Ascomycota;c__Leotiomycetes;o__Thelebolales;f__Pseudeurotiaceae;g__Pseudeurotium;
Microdiplodia	0.00337986	0	0	0	0	0	0	0	0	0	0	0	0	0.0145594	0.0124795	0.0187192	0	0	0	0	0	0.0353585	0	0	0	k__Fungi;p__Ascomycota;c__Dothideomycetes;o__Botryosphaeriales;f__Botryosphaeriaceae;g__Microdiplodia;
Stagonosporopsis	0.00329325	0.00208	0	0.00624	0.0187192	0.00832	0	0.00208	0	0.00624	0	0.0103996	0	0.00208	0	0	0.0103996	0.00208	0.0103996	0	0	0	0	0	0	k__Fungi;p__Ascomycota;c__Dothideomycetes;o__Pleosporales;f__Didymellaceae;g__Stagonosporopsis;
Conoideocrella	0.00329324	0	0	0.00416	0	0	0	0.00624	0.00624	0.00832	0	0	0	0.0166393	0.0124795	0.022879	0	0.00208	0	0	0	0	0	0	0	k__Fungi;p__Ascomycota;c__Sordariomycetes;o__Hypocreales;f__Clavicipitaceae;g__Conoideocrella;
Veronaea	0.00329322	0.0270388	0.00208	0.0103996	0	0	0	0.00416	0.00416	0	0	0	0	0	0.00208	0	0	0	0	0	0.022879	0.00416	0	0	0.00208	k__Fungi;p__Ascomycota;c__Eurotiomycetes;o__Chaetothyriales;f__Herpotrichiellaceae;g__Veronaea;
Meruliaceae_gen_Incertae_sedis	0.00329321	0.0395183	0	0	0	0	0	0	0	0.0103996	0	0	0	0.0103996	0.0103996	0	0	0	0.00416	0	0.00416	0	0	0	0	k__Fungi;p__Basidiomycota;c__Agaricomycetes;o__Polyporales;f__Meruliaceae;g__Meruliaceae_gen_Incertae_sedis;
Derxomyces	0.00329321	0.0145594	0.00416	0	0.00208	0	0	0.0145594	0.0207991	0.0187192	0.00208	0.00208	0	0	0	0	0	0	0	0	0	0	0	0	0	k__Fungi;p__Basidiomycota;c__Tremellomycetes;o__Tremellales;f__Bulleribasidiaceae;g__Derxomyces;
Tumularia	0.00329319	0	0	0	0	0	0	0	0	0	0	0	0	0	0	0	0	0	0	0	0	0.0790366	0	0	0	k__Fungi;p__Ascomycota;c__Dothideomycetes;o__Pleosporales;f__Pleomassariaceae;g__Tumularia;
Laccaria	0.00329319	0	0	0	0	0	0	0.0790366	0	0	0	0	0	0	0	0	0	0	0	0	0	0	0	0	0	k__Fungi;p__Basidiomycota;c__Agaricomycetes;o__Agaricales;f__Hydnangiaceae;g__Laccaria;
Eichleriella	0.00320656	0	0	0	0	0	0	0	0	0	0	0	0	0.00208	0.022879	0.0374384	0.00416	0.00208	0.00624	0	0	0.00208	0	0	0	k__Fungi;p__Basidiomycota;c__Agaricomycetes;o__Auriculariales;f__Exidiaceae;g__Eichleriella;
Bjerkandera	0.00320655	0	0	0.00208	0.00416	0.00208	0.0623973	0	0	0	0	0	0	0	0	0	0	0	0.00208	0	0.00416	0	0	0	0	k__Fungi;p__Basidiomycota;c__Agaricomycetes;o__Polyporales;f__Phanerochaetaceae;g__Bjerkandera;
Auricularia	0.00311993	0	0	0	0	0	0	0	0	0	0	0	0	0.0291187	0.00832	0.00624	0	0.00624	0.0103996	0	0	0.00832	0.00624	0	0	k__Fungi;p__Basidiomycota;c__Agaricomycetes;o__Auriculariales;f__Auriculariaceae;g__Auricularia;
Nectria	0.00311993	0	0	0.00208	0	0.00624	0	0	0	0	0	0.00208	0	0.00416	0.00208	0	0.00208	0.00624	0.00624	0.00208	0.00208	0	0	0.0270388	0.0124795	k__Fungi;p__Ascomycota;c__Sordariomycetes;o__Hypocreales;f__Nectriaceae;g__Nectria;
Glomeraceae_gen_Incertae_sedis	0.00311992	0.00208	0.00208	0.00416	0	0	0.0124795	0	0.00832	0	0	0	0.00416	0.00208	0.0103996	0.0207991	0.00832	0	0	0	0	0	0	0	0	k__Fungi;p__Glomeromycota;c__Glomeromycetes;o__Glomerales;f__Glomeraceae;g__Glomeraceae_gen_Incertae_sedis;
Cerinomyces	0.00311992	0	0.00416	0	0	0	0	0	0	0	0	0.00832	0	0.00416	0.00624	0.0103996	0	0.00208	0.0103996	0	0	0.00624	0	0	0.022879	k__Fungi;p__Basidiomycota;c__Dacrymycetes;o__Dacrymycetales;f__Cerinomycetaceae;g__Cerinomyces;
Aaosphaeria	0.00311991	0	0	0	0.00416	0	0	0	0	0	0	0	0	0.0311987	0	0.0103996	0.00416	0.00208	0	0.0103996	0.00624	0.00624	0	0	0	k__Fungi;p__Ascomycota;c__Dothideomycetes;o__Pleosporales;f__Pleosporales_fam_Incertae_sedis;g__Aaosphaeria;
Paraboeremia	0.00311991	0	0	0	0.00208	0.00832	0	0	0.00208	0	0	0	0	0.00208	0	0.00624	0	0.00208	0.0519978	0	0	0	0	0	0	k__Fungi;p__Ascomycota;c__Dothideomycetes;o__Pleosporales;f__Didymellaceae;g__Paraboeremia;
Chloridium	0.0031199	0	0	0.00208	0	0	0	0	0	0	0	0	0	0	0.00832	0.00624	0	0.0374384	0.0207991	0	0	0	0	0	0	k__Fungi;p__Ascomycota;c__Sordariomycetes;o__Chaetosphaeriales;f__Chaetosphaeriaceae;g__Chloridium;
Hygrophoraceae_gen_Incertae_sedis	0.00303326	0.00416	0.0187192	0.00832	0	0	0	0.0124795	0.0124795	0.00832	0	0.00624	0.00208	0	0	0	0	0	0	0	0	0	0	0	0	k__Fungi;p__Basidiomycota;c__Agaricomycetes;o__Agaricales;f__Hygrophoraceae;g__Hygrophoraceae_gen_Incertae_sedis;
Rhodotorula	0.00303325	0.0166393	0	0.00208	0	0	0	0	0	0	0.0332786	0	0	0	0.00208	0.00208	0	0.00416	0.00416	0	0	0.00208	0.00208	0.00416	0	k__Fungi;p__Basidiomycota;c__Microbotryomycetes;o__Sporidiobolales;f__Sporidiobolaceae;g__Rhodotorula;
Gymnopus	0.00303324	0	0	0	0	0	0	0	0	0	0	0	0	0.0395183	0	0.00416	0	0.00624	0	0	0	0.00832	0	0.0145594	0	k__Fungi;p__Basidiomycota;c__Agaricomycetes;o__Agaricales;f__Omphalotaceae;g__Gymnopus;
Fomitopsis	0.00303323	0	0	0	0	0	0	0	0	0	0	0	0	0.00624	0.022879	0.0332786	0.00416	0.00208	0.00416	0	0	0	0	0	0	k__Fungi;p__Basidiomycota;c__Agaricomycetes;o__Polyporales;f__Fomitopsidaceae;g__Fomitopsis;
Saccharomycopsis	0.00303321	0	0	0	0	0	0	0	0	0	0	0	0	0	0	0	0.00416	0.068637	0	0	0	0	0	0	0	k__Fungi;p__Ascomycota;c__Saccharomycetes;o__Saccharomycetales;f__Saccharomycopsidaceae;g__Saccharomycopsis;
Magnibotryascoma	0.00294659	0.0436781	0	0.00416	0	0	0	0.00624	0.00624	0.00832	0	0	0	0	0.00208	0	0	0	0	0	0	0	0	0	0	k__Fungi;p__Ascomycota;c__Dothideomycetes;o__Pleosporales;f__Teichosporaceae;g__Magnibotryascoma;
Irpex	0.00294655	0	0	0	0	0	0	0	0	0	0	0	0	0	0	0.00416	0	0.0665571	0	0	0	0	0	0	0	k__Fungi;p__Basidiomycota;c__Agaricomycetes;o__Polyporales;f__Irpicaceae;g__Irpex;
Immersiella	0.00285992	0	0	0.00416	0.00208	0.00208	0	0	0	0	0.00416	0	0	0	0.00624	0.0270388	0	0.00416	0	0.0166393	0.00208	0	0	0	0	k__Fungi;p__Ascomycota;c__Sordariomycetes;o__Sordariales;f__Lasiosphaeriaceae;g__Immersiella;
Stachybotrys	0.00285992	0.0124795	0	0.0124795	0	0	0	0.00624	0	0	0	0.0103996	0.00208	0.00416	0	0	0	0	0	0.0124795	0.00832	0	0	0	0	k__Fungi;p__Ascomycota;c__Sordariomycetes;o__Hypocreales;f__Stachybotryaceae;g__Stachybotrys;
Corylicola	0.00277327	0	0	0.00416	0	0	0	0.00624	0.00416	0.00208	0.00208	0	0.00416	0.00624	0.0145594	0	0	0	0.0103996	0.00208	0.0103996	0	0	0	0	k__Fungi;p__Ascomycota;c__Dothideomycetes;o__Pleosporales;f__Bambusicolaceae;g__Corylicola;
Bipolaris	0.00277327	0	0	0	0	0	0	0	0	0	0	0.00624	0	0.00416	0.022879	0.00624	0.00416	0.00832	0	0	0	0.00208	0	0	0.0124795	k__Fungi;p__Ascomycota;c__Dothideomycetes;o__Pleosporales;f__Pleosporaceae;g__Bipolaris;
Thanatephorus	0.00277326	0	0	0	0	0	0	0.00208	0	0	0.00208	0	0	0.0145594	0.00832	0.00208	0	0.00208	0.0270388	0	0.00832	0	0	0	0	k__Fungi;p__Basidiomycota;c__Agaricomycetes;o__Cantharellales;f__Ceratobasidiaceae;g__Thanatephorus;
Stemphylium	0.00277325	0	0	0	0.00832	0	0	0	0	0	0.0207991	0.0145594	0.0103996	0	0.00624	0	0	0	0.00624	0	0	0	0	0	0	k__Fungi;p__Ascomycota;c__Dothideomycetes;o__Pleosporales;f__Pleosporaceae;g__Stemphylium;
Chaetomiaceae_gen_Incertae_sedis	0.00277324	0	0	0	0	0.00416	0	0.0145594	0	0	0.0124795	0	0.0249589	0.00208	0.00416	0	0	0.00416	0	0	0	0	0	0	0	k__Fungi;p__Ascomycota;c__Sordariomycetes;o__Sordariales;f__Chaetomiaceae;g__Chaetomiaceae_gen_Incertae_sedis;
Brycekendrickomyces	0.00277324	0	0.0187192	0.00416	0.00416	0.0145594	0	0	0	0.0103996	0.00208	0	0	0	0	0	0	0.0103996	0	0.00208	0	0	0	0	0	k__Fungi;p__Ascomycota;c__Eurotiomycetes;o__Chaetothyriales;f__Trichomeriaceae;g__Brycekendrickomyces;
Pezizellaster	0.00277323	0	0	0	0	0	0	0.045758	0.00832	0	0	0	0.0124795	0	0	0	0	0	0	0	0	0	0	0	0	k__Fungi;p__Ascomycota;c__Leotiomycetes;o__Helotiales;f__Lachnaceae;g__Pezizellaster;
Bensingtonia	0.00277323	0	0	0	0.00416	0.0582375	0.00208	0	0	0	0	0	0.00208	0	0	0	0	0	0	0	0	0	0	0	0	k__Fungi;p__Basidiomycota;c__Agaricostilbomycetes;o__Agaricostilbales;f__Kondoaceae;g__Bensingtonia;
Scopuloides	0.00277322	0	0	0	0	0	0	0	0	0	0	0	0	0.0124795	0.022879	0.0207991	0	0	0	0	0.0103996	0	0	0	0	k__Fungi;p__Basidiomycota;c__Agaricomycetes;o__Polyporales;f__Meruliaceae;g__Scopuloides;
Parascedosporium	0.00277321	0	0	0	0	0	0	0	0	0	0.0665571	0	0	0	0	0	0	0	0	0	0	0	0	0	0	k__Fungi;p__Ascomycota;c__Sordariomycetes;o__Microascales;f__Microascaceae;g__Parascedosporium;
Mycenella	0.00277321	0	0	0	0	0	0	0	0.0665571	0	0	0	0	0	0	0	0	0	0	0	0	0	0	0	0	k__Fungi;p__Basidiomycota;c__Agaricomycetes;o__Agaricales;f__Tricholomataceae;g__Mycenella;
Diatrypella	0.00268658	0.00208	0.0124795	0	0	0	0.0207991	0	0	0	0	0	0	0.00208	0.00208	0	0	0.00208	0.00416	0	0.00208	0.00208	0	0.0145594	0	k__Fungi;p__Ascomycota;c__Sordariomycetes;o__Xylariales;f__Diatrypaceae;g__Diatrypella;
Castanediella	0.00268657	0	0	0	0	0	0	0	0	0	0.00624	0	0	0.00624	0.022879	0.0291187	0	0	0	0	0	0	0	0	0	k__Fungi;p__Ascomycota;c__Sordariomycetes;o__Xylariales;f__Castanediellaceae;g__Castanediella;
Myrmecridium	0.00259995	0	0	0.00416	0	0	0	0	0	0	0	0.00208	0	0.0270388	0.00624	0	0	0	0.00208	0.00208	0	0.00416	0.00208	0.00832	0.00416	k__Fungi;p__Ascomycota;c__Sordariomycetes;o__Myrmecridiales;f__Myrmecridiaceae;g__Myrmecridium;
Parastagonospora	0.00259994	0	0.00832	0.00208	0	0	0	0.0103996	0.00416	0.0103996	0	0	0.00416	0	0.0145594	0	0	0.00208	0.00208	0.00208	0.00208	0	0	0	0	k__Fungi;p__Ascomycota;c__Dothideomycetes;o__Pleosporales;f__Phaeosphaeriaceae;g__Parastagonospora;
Myxospora	0.00259991	0	0	0	0	0	0	0	0	0	0.00416	0	0	0.0415982	0.00624	0	0	0	0.0103996	0	0	0	0	0	0	k__Fungi;p__Ascomycota;c__Sordariomycetes;o__Hypocreales;f__Stachybotryaceae;g__Myxospora;
Sphaeropsis	0.00259991	0	0	0	0	0	0	0	0	0	0.00208	0	0	0.0207991	0.00208	0	0	0.0166393	0.0145594	0	0.00624	0	0	0	0	k__Fungi;p__Ascomycota;c__Dothideomycetes;o__Botryosphaeriales;f__Botryosphaeriaceae;g__Sphaeropsis;
Melanomma	0.0025999	0	0	0	0	0	0	0	0	0	0	0	0.00416	0.0187192	0	0.0395183	0	0	0	0	0	0	0	0	0	k__Fungi;p__Ascomycota;c__Dothideomycetes;o__Pleosporales;f__Melanommataceae;g__Melanomma;
Olpidium	0.0025999	0	0	0	0	0	0	0	0	0	0.0582375	0	0	0.00208	0	0.00208	0	0	0	0	0	0	0	0	0	k__Fungi;p__Olpidiomycota;c__Olpidiomycetes;o__Olpidiales;f__Olpidiaceae;g__Olpidium;
Distoseptispora	0.0025999	0	0	0	0	0	0	0	0	0	0.00208	0	0	0	0	0	0	0	0	0	0	0.0582375	0	0	0.00208	k__Fungi;p__Ascomycota;c__Sordariomycetes;o__Distoseptisporales;f__Distoseptisporaceae;g__Distoseptispora;
Rhizophydium	0.00259989	0	0	0	0	0	0	0	0	0	0	0	0	0	0	0	0	0.0415982	0.0207991	0	0	0	0	0	0	k__Fungi;p__Chytridiomycota;c__Rhizophydiomycetes;o__Rhizophydiales;f__Rhizophydiaceae;g__Rhizophydium;
Jorgewrightia	0.00251329	0	0	0	0	0.00416	0	0	0	0	0	0	0.00416	0.00832	0.00624	0.0249589	0	0.00624	0	0	0	0	0	0	0.00624	k__Fungi;p__Basidiomycota;c__Agaricomycetes;o__Polyporales;f__Polyporaceae;g__Jorgewrightia;
Trichomeriaceae_gen_Incertae_sedis	0.00251327	0	0.00208	0.00624	0	0.0353585	0	0.00832	0	0.00624	0	0.00208	0	0	0	0	0	0	0	0	0	0	0	0	0	k__Fungi;p__Ascomycota;c__Eurotiomycetes;o__Chaetothyriales;f__Trichomeriaceae;g__Trichomeriaceae_gen_Incertae_sedis;
Idriella	0.00251326	0	0.00208	0	0	0	0	0.00416	0	0	0	0	0.00208	0.00416	0	0.0311987	0.00416	0.0103996	0.00208	0	0	0	0	0	0	k__Fungi;p__Ascomycota;c__Sordariomycetes;o__Xylariales;f__Microdochiaceae;g__Idriella;
Hyphoderma	0.00251324	0	0	0	0	0	0	0	0	0	0	0	0	0.0187192	0.0145594	0.0103996	0	0	0.00416	0	0.0124795	0	0	0	0	k__Fungi;p__Basidiomycota;c__Agaricomycetes;o__Polyporales;f__Hyphodermataceae;g__Hyphoderma;
Chorioactidaceae_gen_Incertae_sedis	0.00242661	0.00832	0.00416	0	0.00416	0	0.0311987	0	0.00208	0	0	0.00208	0	0	0	0	0	0	0	0.00624	0	0	0	0	0	k__Fungi;p__Ascomycota;c__Pezizomycetes;o__Pezizales;f__Chorioactidaceae;g__Chorioactidaceae_gen_Incertae_sedis;
Gibberella	0.0024266	0	0	0	0	0	0	0	0	0	0.0124795	0.0187192	0.0103996	0.00624	0.00832	0	0	0	0.00208	0	0	0	0	0	0	k__Fungi;p__Ascomycota;c__Sordariomycetes;o__Hypocreales;f__Nectriaceae;g__Gibberella;
Lachnum	0.00242657	0	0	0	0	0	0	0.0436781	0.00208	0	0	0	0	0	0	0.0124795	0	0	0	0	0	0	0	0	0	k__Fungi;p__Ascomycota;c__Leotiomycetes;o__Helotiales;f__Hyaloscyphaceae;g__Lachnum;
Biatriosporaceae_gen_Incertae_sedis	0.00233996	0.00416	0.022879	0.00416	0.00416	0	0	0.00208	0	0	0	0	0	0	0	0.00832	0	0	0	0.00416	0	0.00624	0	0	0	k__Fungi;p__Ascomycota;c__Dothideomycetes;o__Pleosporales;f__Biatriosporaceae;g__Biatriosporaceae_gen_Incertae_sedis;
Psathyrellaceae_gen_Incertae_sedis	0.00233995	0	0	0	0.00416	0.00208	0.0166393	0	0	0	0.00208	0	0	0.0124795	0.00624	0.00416	0	0.00208	0.00208	0	0	0	0	0	0.00416	k__Fungi;p__Basidiomycota;c__Agaricomycetes;o__Agaricales;f__Psathyrellaceae;g__Psathyrellaceae_gen_Incertae_sedis;
Alfaria	0.00233993	0	0	0.00208	0.00416	0	0.0311987	0	0	0	0.00208	0	0.00416	0	0	0	0	0	0	0	0.00208	0.0103996	0	0	0	k__Fungi;p__Ascomycota;c__Sordariomycetes;o__Hypocreales;f__Stachybotryaceae;g__Alfaria;
Kazachstania	0.00233992	0	0.00624	0.0124795	0	0.0353585	0	0	0	0	0	0	0	0	0	0	0	0.00208	0	0	0	0	0	0	0	k__Fungi;p__Ascomycota;c__Saccharomycetes;o__Saccharomycetales;f__Saccharomycetaceae;g__Kazachstania;
Chrysocorona	0.00233991	0	0	0	0	0	0	0	0	0	0	0	0	0.0103996	0.0166393	0.0124795	0	0.0124795	0.00416	0	0	0	0	0	0	k__Fungi;p__Ascomycota;c__Sordariomycetes;o__Sordariales;f__Chaetomiaceae;g__Chrysocorona;
Glomus	0.00233991	0	0	0	0.00208	0	0.0124795	0	0	0	0	0	0.0395183	0.00208	0	0	0	0	0	0	0	0	0	0	0	k__Fungi;p__Glomeromycota;c__Glomeromycetes;o__Glomerales;f__Glomeraceae;g__Glomus;
Entoloma	0.0023399	0	0	0	0	0	0	0	0	0	0	0	0	0	0	0	0	0	0.0561576	0	0	0	0	0	0	k__Fungi;p__Basidiomycota;c__Agaricomycetes;o__Agaricales;f__Entolomataceae;g__Entoloma;
Tetracoccosporium	0.0023399	0	0	0	0	0	0	0	0	0	0	0	0	0	0	0	0	0	0.0561576	0	0	0	0	0	0	k__Fungi;p__Ascomycota;c__Dothideomycetes;o__Venturiales;f__Sympoventuriaceae;g__Tetracoccosporium;
Fonsecazyma	0.00225332	0	0.00208	0.00624	0	0	0	0	0.00624	0	0.00208	0.00832	0	0.00208	0.00416	0.00832	0	0.00208	0.00208	0.0103996	0	0	0	0	0	k__Fungi;p__Basidiomycota;c__Tremellomycetes;o__Tremellales;f__Bulleraceae;g__Fonsecazyma;
Pichia	0.00225327	0	0	0.00832	0	0.00416	0	0	0	0	0.0103996	0.0103996	0.0145594	0	0	0	0	0.00624	0	0	0	0	0	0	0	k__Fungi;p__Ascomycota;c__Saccharomycetes;o__Saccharomycetales;f__Pichiaceae;g__Pichia;
Mycosphaerellaceae_gen_Incertae_sedis	0.00225327	0	0.00832	0	0	0.022879	0	0	0	0	0	0.00208	0	0.00832	0.0124795	0	0	0	0	0	0	0	0	0	0	k__Fungi;p__Ascomycota;c__Dothideomycetes;o__Mycosphaerellales;f__Mycosphaerellaceae;g__Mycosphaerellaceae_gen_Incertae_sedis;
Itersonilia	0.00225327	0	0	0	0	0	0	0	0.00208	0	0	0.00416	0	0	0.0145594	0.00208	0	0.00832	0.022879	0	0	0	0	0	0	k__Fungi;p__Basidiomycota;c__Tremellomycetes;o__Cystofilobasidiales;f__Mrakiaceae;g__Itersonilia;
Sebacina	0.00225325	0	0	0	0	0	0	0.00624	0.0478379	0	0	0	0	0	0	0	0	0	0	0	0	0	0	0	0	k__Fungi;p__Basidiomycota;c__Agaricomycetes;o__Sebacinales;f__Sebacinaceae;g__Sebacina;
Aspergillaceae_gen_Incertae_sedis	0.00225324	0	0	0	0	0	0	0	0	0	0.0145594	0	0	0.00208	0	0	0	0	0	0	0.0374384	0	0	0	0	k__Fungi;p__Ascomycota;c__Eurotiomycetes;o__Eurotiales;f__Aspergillaceae;g__Aspergillaceae_gen_Incertae_sedis;
Coniochaetales_gen_Incertae_sedis	0.00225324	0	0	0	0	0	0	0.0395183	0.0145594	0	0	0	0	0	0	0	0	0	0	0	0	0	0	0	0	k__Fungi;p__Ascomycota;c__Sordariomycetes;o__Coniochaetales;f__Coniochaetales_fam_Incertae_sedis;g__Coniochaetales_gen_Incertae_sedis;
Mrakia	0.00216661	0	0	0	0	0	0	0	0.00208	0	0	0	0	0.00832	0.00832	0.0332786	0	0	0	0	0	0	0	0	0	k__Fungi;p__Basidiomycota;c__Tremellomycetes;o__Cystofilobasidiales;f__Mrakiaceae;g__Mrakia;
Melanommataceae_gen_Incertae_sedis	0.00216659	0	0	0	0	0	0	0	0	0	0	0	0	0.00416	0	0	0.0415982	0	0	0	0.00416	0	0	0	0.00208	k__Fungi;p__Ascomycota;c__Dothideomycetes;o__Pleosporales;f__Melanommataceae;g__Melanommataceae_gen_Incertae_sedis;
Stictidaceae_gen_Incertae_sedis	0.00216658	0	0	0	0	0	0	0	0	0	0	0	0	0	0	0	0	0	0	0.00416	0.0478379	0	0	0	0	k__Fungi;p__Ascomycota;c__Lecanoromycetes;o__Ostropales;f__Stictidaceae;g__Stictidaceae_gen_Incertae_sedis;
Ophiognomonia	0.00207997	0	0	0	0.00624	0.00416	0	0	0	0.00416	0	0	0	0.00624	0.0166393	0.00624	0	0.00624	0	0	0	0	0	0	0	k__Fungi;p__Ascomycota;c__Sordariomycetes;o__Diaporthales;f__Gnomoniaceae;g__Ophiognomonia;
Crepatura	0.00207997	0	0	0	0.00624	0	0	0	0	0	0	0	0	0.00624	0.0103996	0.00208	0	0	0	0.0103996	0.00832	0	0	0	0.00624	k__Fungi;p__Basidiomycota;c__Agaricomycetes;o__Polyporales;f__Phanerochaetaceae;g__Crepatura;
Ramularia	0.00207997	0	0	0.00208	0.0103996	0.00832	0	0	0	0	0.00416	0.00624	0	0	0	0	0.00416	0.00208	0.0103996	0	0	0	0	0.00208	0	k__Fungi;p__Ascomycota;c__Dothideomycetes;o__Mycosphaerellales;f__Mycosphaerellaceae;g__Ramularia;
Vararia	0.00207995	0	0	0	0	0	0	0	0	0	0	0	0	0.00208	0	0.00832	0	0.00832	0	0	0.0187192	0	0.00208	0	0.0103996	k__Fungi;p__Basidiomycota;c__Agaricomycetes;o__Russulales;f__Lachnocladiaceae;g__Vararia;
Amphisphaeria	0.00207994	0	0.0103996	0.0166393	0.00208	0	0	0	0	0	0	0	0	0.00208	0.00624	0	0	0	0.00208	0	0.0103996	0	0	0	0	k__Fungi;p__Ascomycota;c__Sordariomycetes;o__Xylariales;f__Amphisphaeriaceae;g__Amphisphaeria;
Hyphodontia	0.00207992	0	0	0.00208	0	0	0	0	0	0	0	0	0	0.0124795	0.0103996	0.022879	0	0.00208	0	0	0	0	0	0	0	k__Fungi;p__Basidiomycota;c__Agaricomycetes;o__Hymenochaetales;f__Schizoporaceae;g__Hyphodontia;
Trichophaea	0.00207991	0	0	0	0	0	0	0	0	0	0	0	0	0.0499178	0	0	0	0	0	0	0	0	0	0	0	k__Fungi;p__Ascomycota;c__Pezizomycetes;o__Pezizales;f__Pyronemataceae;g__Trichophaea;
Termitomyces	0.0019933	0	0	0	0	0	0	0	0	0	0	0	0	0.00208	0.00624	0.00832	0	0.00832	0.0187192	0	0	0.00416	0	0	0	k__Fungi;p__Basidiomycota;c__Agaricomycetes;o__Agaricales;f__Lyophyllaceae;g__Termitomyces;
Anthostomella	0.00199328	0	0	0	0	0	0.00208	0	0	0	0.00208	0.00416	0	0.00208	0.00208	0	0	0	0	0.00208	0	0	0.0332786	0	0	k__Fungi;p__Ascomycota;c__Sordariomycetes;o__Xylariales;f__Xylariaceae;g__Anthostomella;
Physalacria	0.00199327	0.0249589	0.00208	0	0	0	0	0	0	0	0	0	0	0.00416	0.0103996	0.00624	0	0	0	0	0	0	0	0	0	k__Fungi;p__Basidiomycota;c__Agaricomycetes;o__Agaricales;f__Physalacriaceae;g__Physalacria;
Linnemannia	0.00199326	0	0	0	0	0	0	0	0	0	0	0	0.00416	0	0	0	0	0.0311987	0.0124795	0	0	0	0	0	0	k__Fungi;p__Mortierellomycota;c__Mortierellomycetes;o__Mortierellales;f__Mortierellaceae;g__Linnemannia;
Pseudopestalotiopsis	0.00199325	0.0166393	0	0	0	0	0	0	0	0	0	0	0	0	0.00208	0	0	0	0	0	0	0.0291187	0	0	0	k__Fungi;p__Ascomycota;c__Sordariomycetes;o__Xylariales;f__Sporocadaceae;g__Pseudopestalotiopsis;
Clitopilus	0.00190662	0.00208	0	0	0	0.0145594	0	0	0	0	0.00416	0	0	0.0145594	0	0.00416	0	0	0.00416	0	0	0.00208	0	0	0	k__Fungi;p__Basidiomycota;c__Agaricomycetes;o__Agaricales;f__Entolomataceae;g__Clitopilus;
Leptosphaeria	0.00190661	0	0	0	0	0	0	0.00416	0	0	0.00416	0	0.00416	0.0124795	0	0.0187192	0	0	0	0	0.00208	0	0	0	0	k__Fungi;p__Ascomycota;c__Dothideomycetes;o__Pleosporales;f__Leptosphaeriaceae;g__Leptosphaeria;
Skvortzoviella	0.00190661	0	0	0	0	0	0	0	0	0	0	0	0	0	0.0103996	0.022879	0	0.00416	0.00832	0	0	0	0	0	0	k__Fungi;p__Basidiomycota;c__Agaricomycetes;o__Hymenochaetales;f__Hymenochaetales_fam_Incertae_sedis;g__Skvortzoviella;
Pleurotaceae_gen_Incertae_sedis	0.0019066	0	0	0.00416	0.00416	0.0103996	0.0270388	0	0	0	0	0	0	0	0	0	0	0	0	0	0	0	0	0	0	k__Fungi;p__Basidiomycota;c__Agaricomycetes;o__Agaricales;f__Pleurotaceae;g__Pleurotaceae_gen_Incertae_sedis;
Amanita	0.00190659	0	0	0	0	0	0	0	0	0	0	0	0	0	0.00208	0	0	0.00208	0.0415982	0	0	0	0	0	0	k__Fungi;p__Basidiomycota;c__Agaricomycetes;o__Agaricales;f__Amanitaceae;g__Amanita;
Ruhlandiella	0.00190658	0	0	0	0	0	0	0.045758	0	0	0	0	0	0	0	0	0	0	0	0	0	0	0	0	0	k__Fungi;p__Ascomycota;c__Pezizomycetes;o__Pezizales;f__Pezizaceae;g__Ruhlandiella;
Ascobolus	0.00190658	0	0	0	0	0	0	0	0	0	0	0	0	0	0	0	0	0.022879	0.022879	0	0	0	0	0	0	k__Fungi;p__Ascomycota;c__Pezizomycetes;o__Pezizales;f__Ascobolaceae;g__Ascobolus;
Cercospora	0.00181997	0	0	0	0.00624	0.00208	0	0.00208	0	0	0	0	0	0.00832	0	0	0	0.0145594	0	0.00208	0	0.00832	0	0	0	k__Fungi;p__Ascomycota;c__Dothideomycetes;o__Mycosphaerellales;f__Mycosphaerellaceae;g__Cercospora;
Palmiascoma	0.00181997	0	0	0	0.00624	0	0	0	0	0.00416	0.00208	0.00624	0	0.00208	0.0145594	0	0	0	0.00208	0	0	0.00624	0	0	0	k__Fungi;p__Ascomycota;c__Dothideomycetes;o__Pleosporales;f__Bambusicolaceae;g__Palmiascoma;
Dacryobolus	0.00181997	0	0	0	0	0	0	0	0.00416	0	0	0	0	0.00624	0.00624	0.0166393	0	0.00208	0	0	0	0.00832	0	0	0	k__Fungi;p__Basidiomycota;c__Agaricomycetes;o__Polyporales;f__Dacryobolaceae;g__Dacryobolus;
Lacrymaria	0.00181997	0	0	0	0	0	0	0	0	0	0.00832	0.0103996	0.00832	0.00416	0	0	0	0	0	0	0.0103996	0.00208	0	0	0	k__Fungi;p__Basidiomycota;c__Agaricomycetes;o__Agaricales;f__Psathyrellaceae;g__Lacrymaria;
Daedaleopsis	0.00181995	0	0	0	0	0	0	0	0	0	0.00208	0	0	0.0145594	0.0166393	0.00416	0.00416	0.00208	0	0	0	0	0	0	0	k__Fungi;p__Basidiomycota;c__Agaricomycetes;o__Polyporales;f__Polyporaceae;g__Daedaleopsis;
Hymenochaete	0.00181995	0.00208	0	0	0	0	0	0	0	0	0	0	0	0.00208	0	0.00624	0.00208	0	0	0	0.00208	0.0291187	0	0	0	k__Fungi;p__Basidiomycota;c__Agaricomycetes;o__Hymenochaetales;f__Hymenochaetaceae;g__Hymenochaete;
Strophariaceae_gen_Incertae_sedis	0.00181994	0	0	0	0.00624	0	0.022879	0	0	0	0	0	0	0.00208	0	0	0	0	0	0	0.0124795	0	0	0	0	k__Fungi;p__Basidiomycota;c__Agaricomycetes;o__Agaricales;f__Strophariaceae;g__Strophariaceae_gen_Incertae_sedis;
Thelonectria	0.00181993	0	0	0	0	0	0	0	0	0	0.0311987	0	0.00208	0	0	0.0103996	0	0	0	0	0	0	0	0	0	k__Fungi;p__Ascomycota;c__Sordariomycetes;o__Hypocreales;f__Nectriaceae;g__Thelonectria;
Leptodiscella	0.00181992	0	0	0	0	0	0	0	0	0	0.0436781	0	0	0	0	0	0	0	0	0	0	0	0	0	0	k__Fungi;p__Ascomycota;c__Dothideomycetes;o__Acrospermales;f__Acrospermales_fam_Incertae_sedis;g__Leptodiscella;
Allobotryotrichum	0.0017333	0	0	0	0	0	0	0	0	0	0.00208	0	0.00208	0.00416	0.0124795	0.00832	0.00208	0.0103996	0	0	0	0	0	0	0	k__Fungi;p__Ascomycota;c__Sordariomycetes;o__Sordariales;f__Chaetomiaceae;g__Allobotryotrichum;
Cryptotrichosporon	0.00173329	0	0	0.00624	0.00208	0.00208	0	0	0	0	0	0	0	0	0	0	0	0	0	0.00208	0.00624	0	0	0	0.022879	k__Fungi;p__Basidiomycota;c__Tremellomycetes;o__Trichosporonales;f__Tetragoniomycetaceae;g__Cryptotrichosporon;
Typhula	0.00173329	0.0166393	0	0	0	0	0	0	0	0	0	0	0	0.0103996	0.00832	0.00624	0	0	0	0	0	0	0	0	0	k__Fungi;p__Basidiomycota;c__Agaricomycetes;o__Agaricales;f__Typhulaceae;g__Typhula;
Pezizomycotina_gen_Incertae_sedis	0.00173328	0	0	0	0	0	0	0	0	0	0.00208	0	0	0.0270388	0.00624	0	0	0	0.00624	0	0	0	0	0	0	k__Fungi;p__Ascomycota;c__Pezizomycotina_cls_Incertae_sedis;o__Pezizomycotina_ord_Incertae_sedis;f__Pezizomycotina_fam_Incertae_sedis;g__Pezizomycotina_gen_Incertae_sedis;
Annulohypoxylon	0.00173328	0	0	0.00208	0	0	0	0	0	0	0.00208	0	0.00208	0.0187192	0.00208	0.0124795	0	0	0.00208	0	0	0	0	0	0	k__Fungi;p__Ascomycota;c__Sordariomycetes;o__Xylariales;f__Xylariaceae;g__Annulohypoxylon;
Cantharellales_gen_Incertae_sedis	0.00173328	0	0	0	0	0	0	0	0	0	0	0	0	0.0145594	0.0166393	0.00416	0.00624	0	0	0	0	0	0	0	0	k__Fungi;p__Basidiomycota;c__Agaricomycetes;o__Cantharellales;f__Cantharellales_fam_Incertae_sedis;g__Cantharellales_gen_Incertae_sedis;
Trematosphaeria	0.00173327	0	0	0	0	0	0	0	0.00208	0.00208	0	0	0	0	0.00208	0	0	0	0	0	0.0353585	0	0	0	0	k__Fungi;p__Ascomycota;c__Dothideomycetes;o__Pleosporales;f__Trematosphaeriaceae;g__Trematosphaeria;
Podosporaceae_gen_Incertae_sedis	0.00173327	0	0	0	0	0	0	0	0.0207991	0	0	0	0.00416	0	0	0	0	0	0.0166393	0	0	0	0	0	0	k__Fungi;p__Ascomycota;c__Sordariomycetes;o__Sordariales;f__Podosporaceae;g__Podosporaceae_gen_Incertae_sedis;
Perenniporia	0.00173327	0	0	0	0	0	0	0	0	0	0	0	0	0.0249589	0.0124795	0.00416	0	0	0	0	0	0	0	0	0	k__Fungi;p__Basidiomycota;c__Agaricomycetes;o__Polyporales;f__Polyporaceae;g__Perenniporia;
Bovista	0.00173326	0	0	0	0	0	0	0	0	0	0	0	0	0.0415982	0	0	0	0	0	0	0	0	0	0	0	k__Fungi;p__Basidiomycota;c__Agaricomycetes;o__Agaricales;f__Lycoperdaceae;g__Bovista;
Lobariaceae_gen_Incertae_sedis	0.00173326	0.0415982	0	0	0	0	0	0	0	0	0	0	0	0	0	0	0	0	0	0	0	0	0	0	0	k__Fungi;p__Ascomycota;c__Lecanoromycetes;o__Peltigerales;f__Lobariaceae;g__Lobariaceae_gen_Incertae_sedis;
Zoopagomycota_gen_Incertae_sedis	0.00173326	0	0	0	0	0	0	0	0	0	0	0	0	0	0	0	0	0.0415982	0	0	0	0	0	0	0	k__Fungi;p__Zoopagomycota;c__Zoopagomycota_cls_Incertae_sedis;o__Zoopagomycota_ord_Incertae_sedis;f__Zoopagomycota_fam_Incertae_sedis;g__Zoopagomycota_gen_Incertae_sedis;
Sarocladiaceae_gen_Incertae_sedis	0.00164665	0	0	0.00624	0	0.00416	0	0	0	0	0	0	0	0	0.00416	0.00416	0.00624	0.0124795	0	0	0	0.00208	0	0	0	k__Fungi;p__Ascomycota;c__Sordariomycetes;o__Hypocreales;f__Sarocladiaceae;g__Sarocladiaceae_gen_Incertae_sedis;
Preussia	0.00164664	0.00208	0	0.00208	0	0	0	0.00208	0.00832	0	0	0	0.00208	0	0	0.0166393	0	0	0.00624	0	0	0	0	0	0	k__Fungi;p__Ascomycota;c__Dothideomycetes;o__Pleosporales;f__Sporormiaceae;g__Preussia;
Peniophoraceae_gen_Incertae_sedis	0.00164664	0	0	0.00832	0	0	0.0166393	0	0.00208	0	0	0	0	0	0.00416	0	0	0	0.00832	0	0	0	0	0	0	k__Fungi;p__Basidiomycota;c__Agaricomycetes;o__Russulales;f__Peniophoraceae;g__Peniophoraceae_gen_Incertae_sedis;
Cordyceps	0.00164664	0	0	0	0	0	0.0166393	0	0	0	0.00416	0	0	0.00208	0.00416	0.00624	0	0	0	0	0	0.00416	0	0	0.00208	k__Fungi;p__Ascomycota;c__Sordariomycetes;o__Hypocreales;f__Cordycipitaceae;g__Cordyceps;
Punctulariaceae_gen_Incertae_sedis	0.00164663	0	0	0	0	0	0	0	0	0	0	0	0	0.00832	0.0145594	0.00416	0	0.00208	0	0	0.0103996	0	0	0	0	k__Fungi;p__Basidiomycota;c__Agaricomycetes;o__Corticiales;f__Punctulariaceae;g__Punctulariaceae_gen_Incertae_sedis;
Albifimbria	0.00164662	0	0.00416	0	0	0	0	0	0	0	0	0	0	0	0	0	0	0.00208	0	0.00208	0.00624	0.0249589	0	0	0	k__Fungi;p__Ascomycota;c__Sordariomycetes;o__Hypocreales;f__Stachybotryaceae;g__Albifimbria;
Phialophora	0.00164661	0	0	0	0	0	0	0	0.00208	0	0	0	0.00208	0	0.00208	0	0	0.0207991	0.0103996	0.00208	0	0	0	0	0	k__Fungi;p__Ascomycota;c__Eurotiomycetes;o__Chaetothyriales;f__Herpotrichiellaceae;g__Phialophora;
Earliella	0.0016466	0	0	0	0	0	0	0	0	0	0	0	0	0.00208	0.00208	0	0	0	0	0.0124795	0	0.022879	0	0	0	k__Fungi;p__Basidiomycota;c__Agaricomycetes;o__Polyporales;f__Polyporaceae;g__Earliella;
Lasionectria	0.0016466	0.0124795	0.00416	0	0	0	0	0.022879	0	0	0	0	0	0	0	0	0	0	0	0	0	0	0	0	0	k__Fungi;p__Ascomycota;c__Sordariomycetes;o__Hypocreales;f__Nectriaceae;g__Lasionectria;
Carcinomyces	0.0016466	0.0103996	0.0270388	0	0.00208	0	0	0	0	0	0	0	0	0	0	0	0	0	0	0	0	0	0	0	0	k__Fungi;p__Basidiomycota;c__Tremellomycetes;o__Tremellales;f__Carcinomycetaceae;g__Carcinomyces;
Calyptella	0.00155998	0	0	0	0	0	0	0	0	0	0	0	0	0.00208	0.00416	0.00624	0.00624	0.00832	0.0103996	0	0	0	0	0	0	k__Fungi;p__Basidiomycota;c__Agaricomycetes;o__Agaricales;f__Tricholomataceae;g__Calyptella;
Thelephoraceae_gen_Incertae_sedis	0.00155998	0.0124795	0	0.00416	0	0	0	0	0	0	0	0	0	0.00208	0.00624	0.00624	0	0.00208	0	0	0.00416	0	0	0	0	k__Fungi;p__Basidiomycota;c__Agaricomycetes;o__Thelephorales;f__Thelephoraceae;g__Thelephoraceae_gen_Incertae_sedis;
Hyperphyscia	0.00155998	0	0	0.00624	0	0	0	0.00832	0.0124795	0.00624	0.00416	0	0	0	0	0	0	0	0	0	0	0	0	0	0	k__Fungi;p__Ascomycota;c__Lecanoromycetes;o__Caliciales;f__Physciaceae;g__Hyperphyscia;
Bacidina	0.00155997	0	0.0145594	0	0	0	0	0.00624	0	0	0	0.00208	0.00624	0	0	0	0	0	0	0.00208	0.00624	0	0	0	0	k__Fungi;p__Ascomycota;c__Lecanoromycetes;o__Lecanorales;f__Ramalinaceae;g__Bacidina;
Paraphoma	0.00155997	0	0.00624	0	0	0	0	0	0	0	0	0	0	0.00832	0.00208	0.0166393	0	0	0.00416	0	0	0	0	0	0	k__Fungi;p__Ascomycota;c__Dothideomycetes;o__Pleosporales;f__Phaeosphaeriaceae;g__Paraphoma;
Rutstroemiaceae_gen_Incertae_sedis	0.00155997	0	0	0.00416	0	0.00624	0.0187192	0	0.00624	0	0	0	0	0	0.00208	0	0	0	0	0	0	0	0	0	0	k__Fungi;p__Ascomycota;c__Leotiomycetes;o__Helotiales;f__Rutstroemiaceae;g__Rutstroemiaceae_gen_Incertae_sedis;
Basidiobolomycota_gen_Incertae_sedis	0.00155995	0	0	0	0	0	0	0	0	0	0.00624	0	0	0.00208	0.00208	0.0124795	0.0145594	0	0	0	0	0	0	0	0	k__Fungi;p__Basidiobolomycota;c__Basidiobolomycota_cls_Incertae_sedis;o__Basidiobolomycota_ord_Incertae_sedis;f__Basidiobolomycota_fam_Incertae_sedis;g__Basidiobolomycota_gen_Incertae_sedis;
Hohenbuehelia	0.00155995	0	0.00832	0	0	0	0	0	0	0	0	0	0	0	0.00208	0	0	0	0	0.0270388	0	0	0	0	0	k__Fungi;p__Basidiomycota;c__Agaricomycetes;o__Agaricales;f__Pleurotaceae;g__Hohenbuehelia;
Pseudogymnoascus	0.00155995	0	0	0	0	0	0.00208	0.00208	0	0	0.0311987	0	0	0.00208	0	0	0	0	0	0	0	0	0	0	0	k__Fungi;p__Ascomycota;c__Leotiomycetes;o__Thelebolales;f__Pseudeurotiaceae;g__Pseudogymnoascus;
Virgaria	0.00155995	0	0	0	0	0	0	0	0	0	0	0	0	0	0.00624	0.0311987	0	0	0	0	0	0	0	0	0	k__Fungi;p__Ascomycota;c__Sordariomycetes;o__Xylariales;f__Xylariaceae;g__Virgaria;
Niesslia	0.00155995	0	0	0	0	0	0	0	0	0	0	0	0	0.00208	0.00416	0	0	0	0	0	0	0	0.0311987	0	0	k__Fungi;p__Ascomycota;c__Sordariomycetes;o__Hypocreales;f__Niessliaceae;g__Niesslia;
Geoglossum	0.00155994	0	0	0	0	0	0	0	0	0	0.00208	0	0.0353585	0	0	0	0	0	0	0	0	0	0	0	0	k__Fungi;p__Ascomycota;c__Geoglossomycetes;o__Geoglossales;f__Geoglossaceae;g__Geoglossum;
Clinoconidium	0.00147332	0	0	0.00208	0	0	0	0	0	0	0.00416	0.00416	0.00416	0.0103996	0	0.00832	0	0	0.00208	0	0	0	0	0	0	k__Fungi;p__Basidiomycota;c__Exobasidiomycetes;o__Exobasidiales;f__Cryptobasidiaceae;g__Clinoconidium;
Fellomyces	0.00147331	0.00208	0.0124795	0.00416	0.00416	0.00208	0	0	0.00208	0	0.00208	0	0.00208	0	0	0	0	0	0	0	0.00416	0	0	0	0	k__Fungi;p__Basidiomycota;c__Tremellomycetes;o__Tremellales;f__Cuniculitremaceae;g__Fellomyces;
Lectera	0.00147331	0.00624	0	0	0.00624	0	0	0	0	0	0	0	0	0	0	0.00208	0	0	0	0.00416	0.0124795	0.00416	0	0	0	k__Fungi;p__Ascomycota;c__Sordariomycetes;o__Glomerellales;f__Plectosphaerellaceae;g__Lectera;
Rhizoctonia	0.00147331	0	0	0	0	0	0	0	0	0	0	0	0	0.00832	0.00416	0.00624	0	0	0	0.00416	0.0124795	0	0	0	0	k__Fungi;p__Basidiomycota;c__Agaricomycetes;o__Cantharellales;f__Ceratobasidiaceae;g__Rhizoctonia;
Anguillospora	0.00147331	0	0	0	0	0	0	0.00624	0.00208	0	0	0	0	0.00624	0.00208	0.0124795	0	0.00416	0.00208	0	0	0	0	0	0	k__Fungi;p__Ascomycota;c__Leotiomycetes;o__Helotiales;f__Helotiaceae;g__Anguillospora;
Hyaloscypha	0.00147329	0	0	0	0	0	0	0.022879	0	0	0.00416	0	0.00832	0	0	0	0	0	0	0	0	0	0	0	0	k__Fungi;p__Ascomycota;c__Leotiomycetes;o__Helotiales;f__Hyaloscyphaceae;g__Hyaloscypha;
Bryochiton	0.00147329	0	0	0.00832	0	0.0249589	0	0.00208	0	0	0	0	0	0	0	0	0	0	0	0	0	0	0	0	0	k__Fungi;p__Ascomycota;c__Dothideomycetes;o__Mycosphaerellales;f__Teratosphaeriaceae;g__Bryochiton;
Gymnopilus	0.00147328	0	0	0	0	0	0	0	0	0	0	0	0	0.0166393	0.0124795	0.00624	0	0	0	0	0	0	0	0	0	k__Fungi;p__Basidiomycota;c__Agaricomycetes;o__Agaricales;f__Hymenogastraceae;g__Gymnopilus;
Xenoacremonium	0.00147328	0	0.00208	0	0	0	0.0145594	0	0	0	0	0	0	0	0	0.0145594	0	0	0	0	0.00416	0	0	0	0	k__Fungi;p__Ascomycota;c__Sordariomycetes;o__Hypocreales;f__Nectriaceae;g__Xenoacremonium;
Rhizophydiaceae_gen_Incertae_sedis	0.00147328	0	0	0	0	0	0	0	0	0	0	0	0	0.0291187	0	0.00624	0	0	0	0	0	0	0	0	0	k__Fungi;p__Chytridiomycota;c__Rhizophydiomycetes;o__Rhizophydiales;f__Rhizophydiaceae;g__Rhizophydiaceae_gen_Incertae_sedis;
Thelephora	0.00147327	0	0	0	0	0	0	0	0	0	0	0	0	0.0353585	0	0	0	0	0	0	0	0	0	0	0	k__Fungi;p__Basidiomycota;c__Agaricomycetes;o__Thelephorales;f__Thelephoraceae;g__Thelephora;
Pterulaceae_gen_Incertae_sedis	0.00147327	0.0353585	0	0	0	0	0	0	0	0	0	0	0	0	0	0	0	0	0	0	0	0	0	0	0	k__Fungi;p__Basidiomycota;c__Agaricomycetes;o__Agaricales;f__Pterulaceae;g__Pterulaceae_gen_Incertae_sedis;
Neodevriesiaceae_gen_Incertae_sedis	0.00138667	0	0.00416	0	0.00208	0	0	0.00624	0.00624	0.00832	0	0	0	0.00416	0	0	0	0	0	0	0	0.00208	0	0	0	k__Fungi;p__Ascomycota;c__Dothideomycetes;o__Capnodiales;f__Neodevriesiaceae;g__Neodevriesiaceae_gen_Incertae_sedis;
Toninia	0.00138667	0	0	0.00208	0	0	0	0.00832	0	0.00416	0.00208	0.00832	0.00208	0	0	0	0	0	0	0.00624	0	0	0	0	0	k__Fungi;p__Ascomycota;c__Lecanoromycetes;o__Lecanorales;f__Ramalinaceae;g__Toninia;
Sporormiaceae_gen_Incertae_sedis	0.00138667	0	0	0	0	0	0	0	0	0	0	0	0	0.00832	0.00416	0	0	0	0	0	0	0	0.00832	0.00416	0.00832	k__Fungi;p__Ascomycota;c__Dothideomycetes;o__Pleosporales;f__Sporormiaceae;g__Sporormiaceae_gen_Incertae_sedis;
Podosphaera	0.00138665	0	0	0	0.00208	0	0	0	0	0	0.00208	0	0	0	0.0124795	0.00624	0.00416	0.00208	0.00416	0	0	0	0	0	0	k__Fungi;p__Ascomycota;c__Leotiomycetes;o__Erysiphales;f__Erysiphaceae;g__Podosphaera;
Marasmius	0.00138664	0	0	0	0	0	0.00416	0	0	0	0	0	0	0.00416	0	0	0	0	0.00416	0.0145594	0.00208	0.00416	0	0	0	k__Fungi;p__Basidiomycota;c__Agaricomycetes;o__Agaricales;f__Marasmiaceae;g__Marasmius;
Curvibasidium	0.00138662	0	0	0	0	0	0	0	0	0	0.0145594	0.0124795	0.00624	0	0	0	0	0	0	0	0	0	0	0	0	k__Fungi;p__Basidiomycota;c__Microbotryomycetes;o__Microbotryomycetes_ord_Incertae_sedis;f__Microbotryomycetes_fam_Incertae_sedis;g__Curvibasidium;
Calyptrozyma	0.00138661	0	0	0	0	0	0	0	0	0	0	0	0	0	0.0311987	0	0.00208	0	0	0	0	0	0	0	0	k__Fungi;p__Ascomycota;c__Leotiomycetes;o__Helotiales;f__Helotiaceae;g__Calyptrozyma;
Triangularia	0.00138661	0	0	0	0	0	0	0	0	0	0	0	0	0	0	0	0	0.0332786	0	0	0	0	0	0	0	k__Fungi;p__Ascomycota;c__Sordariomycetes;o__Sordariales;f__Podosporaceae;g__Triangularia;
Sordariaceae_gen_Incertae_sedis	0.0013	0	0	0.00208	0.00416	0.00416	0.00208	0	0	0	0	0.00624	0	0	0.00624	0	0	0.00208	0.00416	0	0	0	0	0	0	k__Fungi;p__Ascomycota;c__Sordariomycetes;o__Sordariales;f__Sordariaceae;g__Sordariaceae_gen_Incertae_sedis;
Tuber	0.0013	0	0	0	0	0	0	0.00832	0.00416	0.00624	0	0	0.00208	0	0	0	0	0	0.00624	0	0	0	0.00416	0	0	k__Fungi;p__Ascomycota;c__Pezizomycetes;o__Pezizales;f__Tuberaceae;g__Tuber;
Cystobasidium	0.00129998	0	0	0	0	0	0	0	0	0	0.00416	0.00416	0	0.00416	0.00208	0.00624	0	0	0	0	0	0.0103996	0	0	0	k__Fungi;p__Basidiomycota;c__Cystobasidiomycetes;o__Cystobasidiales;f__Cystobasidiaceae;g__Cystobasidium;
Microdochium	0.00129998	0	0	0	0.0124795	0.00416	0	0	0	0	0	0.00208	0.00624	0.00208	0.00416	0	0	0	0	0	0	0	0	0	0	k__Fungi;p__Ascomycota;c__Sordariomycetes;o__Xylariales;f__Amphisphaeriaceae;g__Microdochium;
Tilachlidiaceae_gen_Incertae_sedis	0.00129998	0	0	0	0	0.00416	0.00832	0	0	0	0	0	0	0.00624	0.0124795	0	0	0	0	0	0	0	0	0	0	k__Fungi;p__Ascomycota;c__Sordariomycetes;o__Hypocreales;f__Tilachlidiaceae;g__Tilachlidiaceae_gen_Incertae_sedis;
Alboefibula	0.00129998	0	0	0	0	0	0	0	0	0	0	0	0	0.00832	0	0	0.00416	0	0	0	0.00416	0.0124795	0	0	0.00208	k__Fungi;p__Basidiomycota;c__Agaricomycetes;o__Polyporales;f__Phanerochaetaceae;g__Alboefibula;
Neobulgaria	0.00129998	0	0	0	0	0	0	0	0	0	0.00624	0	0	0.00832	0.00416	0.0124795	0	0	0	0	0	0	0	0	0	k__Fungi;p__Ascomycota;c__Leotiomycetes;o__Helotiales;f__Gelatinodiscaceae;g__Neobulgaria;
Volutella	0.00129998	0	0	0	0	0	0	0	0	0	0.00832	0	0	0.0124795	0.00416	0	0.00416	0.00208	0	0	0	0	0	0	0	k__Fungi;p__Ascomycota;c__Sordariomycetes;o__Hypocreales;f__Nectriaceae;g__Volutella;
Panaeolus	0.00129996	0	0	0	0	0	0	0.00624	0	0	0	0	0	0	0	0.00208	0.0207991	0	0.00208	0	0	0	0	0	0	k__Fungi;p__Basidiomycota;c__Agaricomycetes;o__Agaricales;f__Bolbitiaceae;g__Panaeolus;
Marasmiellus	0.00129996	0	0	0	0	0	0	0	0	0	0	0	0	0.00208	0	0.0103996	0.00624	0	0	0	0	0	0	0	0.0124795	k__Fungi;p__Basidiomycota;c__Agaricomycetes;o__Agaricales;f__Omphalotaceae;g__Marasmiellus;
Mortierellales_gen_Incertae_sedis	0.00129995	0	0	0	0	0	0	0	0	0	0	0	0	0	0.0145594	0	0.00416	0	0.0124795	0	0	0	0	0	0	k__Fungi;p__Mortierellomycota;c__Mortierellomycetes;o__Mortierellales;f__Mortierellales_fam_Incertae_sedis;g__Mortierellales_gen_Incertae_sedis;
Ascotricha	0.00129995	0	0	0	0	0	0.00208	0	0	0	0	0	0	0	0	0	0	0	0	0	0	0.0291187	0	0	0	k__Fungi;p__Ascomycota;c__Sordariomycetes;o__Xylariales;f__Xylariaceae;g__Ascotricha;
Thyridium	0.00121333	0	0	0	0	0	0	0	0	0	0	0.00832	0	0	0.00624	0.00832	0	0.00416	0	0.00208	0	0	0	0	0	k__Fungi;p__Ascomycota;c__Sordariomycetes;o__Thyridiales;f__Thyridiaceae;g__Thyridium;
Vaginatispora	0.00121333	0	0.00416	0	0	0	0	0.00416	0	0.00208	0	0	0	0.00208	0.00208	0	0	0	0	0.00416	0.00832	0.00208	0	0	0	k__Fungi;p__Ascomycota;c__Dothideomycetes;o__Pleosporales;f__Lophiostomataceae;g__Vaginatispora;
Teratoramularia	0.00121333	0	0	0.00832	0	0	0	0	0.00208	0	0	0	0.00624	0.00624	0	0	0	0	0	0	0	0.00624	0	0	0	k__Fungi;p__Ascomycota;c__Dothideomycetes;o__Mycosphaerellales;f__Mycosphaerellaceae;g__Teratoramularia;
Funiliomyces	0.00121333	0	0	0	0.00208	0.00624	0	0.00416	0	0	0	0	0.00208	0	0.00832	0	0	0	0	0	0.00624	0	0	0	0	k__Fungi;p__Ascomycota;c__Sordariomycetes;o__Xylariales;f__Amphisphaeriaceae;g__Funiliomyces;
Metapochonia	0.00121332	0	0	0	0	0	0	0.0103996	0.00624	0	0	0	0.00416	0	0	0.00624	0.00208	0	0	0	0	0	0	0	0	k__Fungi;p__Ascomycota;c__Sordariomycetes;o__Hypocreales;f__Clavicipitaceae;g__Metapochonia;
Microporus	0.00121331	0	0	0	0	0	0	0	0	0	0	0	0	0.00416	0.00624	0.00416	0.0124795	0	0	0.00208	0	0	0	0	0	k__Fungi;p__Basidiomycota;c__Agaricomycetes;o__Polyporales;f__Polyporaceae;g__Microporus;
Chordomyces	0.00121331	0	0.00416	0	0	0	0	0	0	0	0	0	0	0.00416	0.00624	0.0145594	0	0	0	0	0	0	0	0	0	k__Fungi;p__Ascomycota;c__Sordariomycetes;o__Glomerellales;f__Plectosphaerellaceae;g__Chordomyces;
Boubovia	0.0012133	0	0	0	0	0	0	0	0	0	0	0	0	0.00832	0.00208	0.0187192	0	0	0	0	0	0	0	0	0	k__Fungi;p__Ascomycota;c__Pezizomycetes;o__Pezizales;f__Pyronemataceae;g__Boubovia;
Lepteutypa	0.00121329	0	0	0	0	0	0	0	0	0	0	0	0	0	0.00416	0.022879	0	0	0.00208	0	0	0	0	0	0	k__Fungi;p__Ascomycota;c__Sordariomycetes;o__Xylariales;f__Amphisphaeriaceae;g__Lepteutypa;
Funneliformis	0.00121328	0	0	0	0	0	0	0	0	0	0	0	0	0	0	0	0	0.0291187	0	0	0	0	0	0	0	k__Fungi;p__Glomeromycota;c__Glomeromycetes;o__Glomerales;f__Glomeraceae;g__Funneliformis;
Cristinia	0.00121328	0	0	0	0	0	0	0	0	0	0	0	0	0	0	0	0	0	0	0	0.0291187	0	0	0	0	k__Fungi;p__Basidiomycota;c__Agaricomycetes;o__Agaricales;f__Stephanosporaceae;g__Cristinia;
Lambertella	0.00112667	0	0	0	0.00416	0	0	0	0	0.00416	0.00208	0	0	0	0.00208	0.00832	0.00208	0	0.00416	0	0	0	0	0	0	k__Fungi;p__Ascomycota;c__Leotiomycetes;o__Helotiales;f__Rutstroemiaceae;g__Lambertella;
Ampelomyces	0.00112667	0	0	0	0	0	0	0.00624	0.00208	0.00208	0	0	0	0.00208	0.00624	0.00624	0	0	0.00208	0	0	0	0	0	0	k__Fungi;p__Ascomycota;c__Dothideomycetes;o__Pleosporales;f__Leptosphaeriaceae;g__Ampelomyces;
Coccinonectria	0.00112667	0.00832	0	0	0	0	0	0	0	0.00832	0.00416	0.00416	0	0	0	0	0	0.00208	0	0	0	0	0	0	0	k__Fungi;p__Ascomycota;c__Sordariomycetes;o__Hypocreales;f__Nectriaceae;g__Coccinonectria;
Pectenia	0.00112667	0	0	0.00832	0	0	0	0	0.00624	0.00208	0	0	0.00416	0.00416	0	0	0	0	0	0.00208	0	0	0	0	0	k__Fungi;p__Ascomycota;c__Lecanoromycetes;o__Peltigerales;f__Pannariaceae;g__Pectenia;
Paramyrothecium	0.00112665	0	0	0	0	0	0	0	0	0	0.00416	0	0.00208	0.00208	0	0.00624	0	0	0.0103996	0.00208	0	0	0	0	0	k__Fungi;p__Ascomycota;c__Sordariomycetes;o__Hypocreales;f__Stachybotryaceae;g__Paramyrothecium;
Bannoa	0.00112665	0	0	0	0	0	0	0	0	0.00832	0	0	0	0.0103996	0	0	0	0	0	0	0.00832	0	0	0	0	k__Fungi;p__Basidiomycota;c__Cystobasidiomycetes;o__Erythrobasidiales;f__Erythrobasidiaceae;g__Bannoa;
Oliveoniaceae_gen_Incertae_sedis	0.00112665	0	0	0	0	0	0	0	0	0	0	0	0	0.00832	0.0124795	0	0	0	0	0.00624	0	0	0	0	0	k__Fungi;p__Basidiomycota;c__Agaricomycetes;o__Auriculariales;f__Oliveoniaceae;g__Oliveoniaceae_gen_Incertae_sedis;
Geminibasidium	0.00112664	0.00416	0.0145594	0	0	0	0	0	0	0	0	0	0	0.00208	0	0	0	0.00416	0.00208	0	0	0	0	0	0	k__Fungi;p__Basidiomycota;c__Geminibasidiomycetes;o__Geminibasidiales;f__Geminibasidiaceae;g__Geminibasidium;
Phanerochaetaceae_gen_Incertae_sedis	0.00112664	0	0	0	0	0	0	0	0	0	0	0	0	0.00208	0.00416	0.0145594	0	0	0	0	0	0	0	0.00624	0	k__Fungi;p__Basidiomycota;c__Agaricomycetes;o__Polyporales;f__Phanerochaetaceae;g__Phanerochaetaceae_gen_Incertae_sedis;
Rhizosphaera	0.00112664	0	0	0	0	0	0	0	0	0	0.00624	0.00624	0.0145594	0	0	0	0	0	0	0	0	0	0	0	0	k__Fungi;p__Ascomycota;c__Dothideomycetes;o__Dothideales;f__Dothideaceae;g__Rhizosphaera;
Fusculina	0.00112664	0	0	0	0	0	0	0	0	0	0	0	0	0	0.00416	0	0	0	0	0	0.0166393	0	0	0	0.00624	k__Fungi;p__Ascomycota;c__Dothideomycetes;o__Pleosporales;f__Fusculinaceae;g__Fusculina;
Camarographium	0.00112663	0	0	0	0	0	0	0	0	0	0	0	0	0.0187192	0.00832	0	0	0	0	0	0	0	0	0	0	k__Fungi;p__Ascomycota;c__Dothideomycetes;o__Pleosporales;f__Pleosporales_fam_Incertae_sedis;g__Camarographium;
Asterinales_gen_Incertae_sedis	0.00112663	0	0	0	0	0	0	0	0	0	0	0	0.0103996	0.0103996	0.00624	0	0	0	0	0	0	0	0	0	0	k__Fungi;p__Ascomycota;c__Dothideomycetes;o__Asterinales;f__Asterinales_fam_Incertae_sedis;g__Asterinales_gen_Incertae_sedis;
Epithele	0.00112663	0	0	0	0	0	0	0	0	0	0	0	0	0.0207991	0.00416	0	0	0	0	0	0	0	0	0	0.00208	k__Fungi;p__Basidiomycota;c__Agaricomycetes;o__Polyporales;f__Polyporaceae;g__Epithele;
Populomyces	0.00112663	0	0	0	0	0	0	0	0	0	0	0	0	0.00208	0.00208	0.0124795	0	0	0.0103996	0	0	0	0	0	0	k__Fungi;p__Ascomycota;c__Leotiomycetes;o__Helotiales;f__Calloriaceae;g__Populomyces;
Orbilia	0.00112663	0	0	0	0	0.022879	0.00416	0	0	0	0	0	0	0	0	0	0	0	0	0	0	0	0	0	0	k__Fungi;p__Ascomycota;c__Orbiliomycetes;o__Orbiliales;f__Orbiliaceae;g__Orbilia;
Wardomyces	0.00112662	0	0	0	0	0	0	0	0	0	0.0270388	0	0	0	0	0	0	0	0	0	0	0	0	0	0	k__Fungi;p__Ascomycota;c__Sordariomycetes;o__Microascales;f__Microascaceae;g__Wardomyces;
Rhamphoriaceae_gen_Incertae_sedis	0.00112662	0	0	0	0	0	0	0	0	0	0	0	0	0	0	0	0	0	0	0	0	0.0270388	0	0	0	k__Fungi;p__Ascomycota;c__Sordariomycetes;o__Sordariomycetidae_ord_Incertae_sedis;f__Rhamphoriaceae;g__Rhamphoriaceae_gen_Incertae_sedis;
Kochiomyces	0.00112662	0	0	0	0	0	0	0	0	0	0	0	0	0	0	0	0	0	0.0270388	0	0	0	0	0	0	k__Fungi;p__Chytridiomycota;c__Spizellomycetes;o__Spizellomycetales;f__Spizellomycetaceae;g__Kochiomyces;
Beltrania	0.00104	0	0	0	0	0	0	0	0	0	0	0.00208	0	0	0.00832	0	0	0.00416	0	0	0.00832	0	0	0	0.00208	k__Fungi;p__Ascomycota;c__Sordariomycetes;o__Xylariales;f__Beltraniaceae;g__Beltrania;
Neodeightonia	0.00104	0	0	0	0	0	0	0.00416	0.00416	0	0	0	0	0.00208	0.00624	0.00832	0	0	0	0	0	0	0	0	0	k__Fungi;p__Ascomycota;c__Dothideomycetes;o__Botryosphaeriales;f__Botryosphaeriaceae;g__Neodeightonia;
Endocalyx	0.00104	0	0	0	0	0	0	0	0	0.00624	0	0	0.00624	0.00832	0.00208	0	0.00208	0	0	0	0	0	0	0	0	k__Fungi;p__Ascomycota;c__Sordariomycetes;o__Xylariales;f__Cainiaceae;g__Endocalyx;
Helicoma	0.00103998	0	0	0	0	0	0	0.00832	0	0	0.00624	0	0.0103996	0	0	0	0	0	0	0	0	0	0	0	0	k__Fungi;p__Ascomycota;c__Dothideomycetes;o__Tubeufiales;f__Tubeufiaceae;g__Helicoma;
Diplodia	0.00103998	0	0	0	0	0	0	0	0.00832	0.00416	0	0	0	0	0.0103996	0	0	0	0.00208	0	0	0	0	0	0	k__Fungi;p__Ascomycota;c__Dothideomycetes;o__Botryosphaeriales;f__Botryosphaeriaceae;g__Diplodia;
Patellariales_gen_Incertae_sedis	0.00103998	0	0	0.00208	0	0	0.00208	0	0	0	0	0	0	0	0	0	0	0	0	0	0.00832	0.0124795	0	0	0	k__Fungi;p__Ascomycota;c__Dothideomycetes;o__Patellariales;f__Patellariales_fam_Incertae_sedis;g__Patellariales_gen_Incertae_sedis;
Proterochaete	0.00103998	0	0	0	0	0	0	0	0	0	0	0	0	0	0.00208	0.0145594	0	0.00624	0.00208	0	0	0	0	0	0	k__Fungi;p__Basidiomycota;c__Agaricomycetes;o__Auriculariales;f__Auriculariales_fam_Incertae_sedis;g__Proterochaete;
Ophiocordycipitaceae_gen_Incertae_sedis	0.00103997	0	0	0	0.00416	0	0.00208	0	0	0	0	0	0	0.0166393	0	0	0	0	0	0	0.00208	0	0	0	0	k__Fungi;p__Ascomycota;c__Sordariomycetes;o__Hypocreales;f__Ophiocordycipitaceae;g__Ophiocordycipitaceae_gen_Incertae_sedis;
Sistotremastrum	0.00103997	0	0	0	0.0166393	0	0.00208	0	0	0	0	0	0	0.00208	0.00208	0	0	0	0	0	0	0.00208	0	0	0	k__Fungi;p__Basidiomycota;c__Agaricomycetes;o__Trechisporales;f__Trechisporales_fam_Incertae_sedis;g__Sistotremastrum;
Leptodontidium	0.00103997	0	0	0	0	0	0	0	0	0	0.00208	0	0	0.00208	0	0	0	0	0	0	0.00416	0.0166393	0	0	0	k__Fungi;p__Ascomycota;c__Leotiomycetes;o__Helotiales;f__Leptodontidiaceae;g__Leptodontidium;
Gliomastix	0.00103996	0	0	0	0	0.0207991	0	0	0	0	0	0	0	0.00416	0	0	0	0	0	0	0	0	0	0	0	k__Fungi;p__Ascomycota;c__Sordariomycetes;o__Hypocreales;f__Bionectriaceae;g__Gliomastix;
Hypochnicium	0.00103996	0	0	0	0	0	0	0	0	0	0	0	0	0.00416	0	0	0	0.0207991	0	0	0	0	0	0	0	k__Fungi;p__Basidiomycota;c__Agaricomycetes;o__Polyporales;f__Podoscyphaceae;g__Hypochnicium;
Dothiora	0.00103996	0	0	0	0	0	0	0	0	0	0	0	0	0.00208	0.00208	0.0207991	0	0	0	0	0	0	0	0	0	k__Fungi;p__Ascomycota;c__Dothideomycetes;o__Dothideales;f__Dothioraceae;g__Dothiora;
Microscypha	0.00103996	0	0	0	0	0	0	0.022879	0	0	0	0	0	0	0	0	0	0.00208	0	0	0	0	0	0	0	k__Fungi;p__Ascomycota;c__Leotiomycetes;o__Helotiales;f__Hyaloscyphaceae;g__Microscypha;
Fomitopsidaceae_gen_Incertae_sedis	0.00103996	0	0	0	0	0	0	0	0	0	0	0	0	0	0.0145594	0.0103996	0	0	0	0	0	0	0	0	0	k__Fungi;p__Basidiomycota;c__Agaricomycetes;o__Polyporales;f__Fomitopsidaceae;g__Fomitopsidaceae_gen_Incertae_sedis;
Pezoloma	0.00103995	0	0	0	0	0	0	0.0249589	0	0	0	0	0	0	0	0	0	0	0	0	0	0	0	0	0	k__Fungi;p__Ascomycota;c__Leotiomycetes;o__Helotiales;f__Leotiaceae;g__Pezoloma;
Arnium	0.00103995	0	0	0	0	0	0	0	0	0	0.0249589	0	0	0	0	0	0	0	0	0	0	0	0	0	0	k__Fungi;p__Ascomycota;c__Sordariomycetes;o__Sordariales;f__Lasiosphaeriaceae;g__Arnium;
Testudinaceae_gen_Incertae_sedis	0.00103995	0	0	0	0	0	0	0	0	0	0	0	0	0	0	0	0	0	0	0	0	0.0249589	0	0	0	k__Fungi;p__Ascomycota;c__Dothideomycetes;o__Pleosporales;f__Testudinaceae;g__Testudinaceae_gen_Incertae_sedis;
Pseudocosmospora	0.000953333	0	0.00208	0	0.00416	0	0	0	0.00208	0	0	0	0	0.00624	0.00208	0.00624	0	0	0	0	0	0	0	0	0	k__Fungi;p__Ascomycota;c__Sordariomycetes;o__Hypocreales;f__Nectriaceae;g__Pseudocosmospora;
Amyloporia	0.000953333	0	0	0	0	0	0	0	0	0	0	0	0	0.00624	0	0.00624	0	0.00416	0.00416	0	0	0	0	0.00208	0	k__Fungi;p__Basidiomycota;c__Agaricomycetes;o__Polyporales;f__Fomitopsidaceae;g__Amyloporia;
Neodendryphiella	0.000953333	0.00624	0	0.00416	0	0	0	0	0	0	0	0	0	0	0	0	0	0	0	0.00624	0	0.00624	0	0	0	k__Fungi;p__Ascomycota;c__Dothideomycetes;o__Pleosporales;f__Dictyosporiaceae;g__Neodendryphiella;
Diaporthales_gen_Incertae_sedis	0.000953333	0	0	0	0.00208	0.00832	0	0	0.00208	0	0	0.00208	0	0.00416	0.00416	0	0	0	0	0	0	0	0	0	0	k__Fungi;p__Ascomycota;c__Sordariomycetes;o__Diaporthales;f__Diaporthales_fam_Incertae_sedis;g__Diaporthales_gen_Incertae_sedis;
Coniella	0.000953333	0	0	0	0.00624	0	0	0	0	0	0	0	0	0.00208	0.00208	0.00208	0.00208	0.00624	0	0	0	0	0	0.00208	0	k__Fungi;p__Ascomycota;c__Sordariomycetes;o__Diaporthales;f__Schizoparmaceae;g__Coniella;
Crepidotaceae_gen_Incertae_sedis	0.000953333	0	0	0	0.00624	0	0	0	0.00416	0	0.00208	0	0	0	0	0.00624	0	0.00208	0	0	0	0.00208	0	0	0	k__Fungi;p__Basidiomycota;c__Agaricomycetes;o__Agaricales;f__Crepidotaceae;g__Crepidotaceae_gen_Incertae_sedis;
Fusariella	0.000953317	0.0103996	0	0.00416	0.00832	0	0	0	0	0	0	0	0	0	0	0	0	0	0	0	0	0	0	0	0	k__Fungi;p__Ascomycota;c__Sordariomycetes;o__Hypocreales;f__Hypocreales_fam_Incertae_sedis;g__Fusariella;
Brunneomyces	0.000953317	0	0	0	0	0	0	0	0	0	0	0	0	0	0	0	0	0	0	0.0103996	0.00832	0.00416	0	0	0	k__Fungi;p__Ascomycota;c__Sordariomycetes;o__Glomerellales;f__Plectosphaerellaceae;g__Brunneomyces;
Xenodevriesia	0.000953312	0	0	0	0	0.00416	0	0	0.00208	0	0	0	0	0	0.0124795	0	0	0	0.00208	0	0	0.00208	0	0	0	k__Fungi;p__Ascomycota;c__Dothideomycetes;o__Capnodiales;f__Xenodevriesiaceae;g__Xenodevriesia;
Serendipita	0.000953308	0	0	0	0.00208	0	0	0	0	0	0	0	0	0.00624	0	0.0145594	0	0	0	0	0	0	0	0	0	k__Fungi;p__Basidiomycota;c__Agaricomycetes;o__Sebacinales;f__Serendipitaceae;g__Serendipita;
Arthonia	0.000953304	0.00416	0	0	0	0	0	0	0	0	0	0	0	0	0	0	0	0.0166393	0	0	0	0.00208	0	0	0	k__Fungi;p__Ascomycota;c__Arthoniomycetes;o__Arthoniales;f__Arthoniaceae;g__Arthonia;
Heterocephalacria	0.000953292	0	0	0	0	0	0	0	0	0	0	0	0	0.022879	0	0	0	0	0	0	0	0	0	0	0	k__Fungi;p__Basidiomycota;c__Tremellomycetes;o__Filobasidiales;f__Filobasidiaceae;g__Heterocephalacria;
Colacogloea	0.000953292	0	0	0	0	0	0	0	0	0	0	0	0	0	0	0	0	0	0	0	0.022879	0	0	0	0	k__Fungi;p__Basidiomycota;c__Microbotryomycetes;o__Microbotryomycetes_ord_Incertae_sedis;f__Colacogloeaceae;g__Colacogloea;
Agaricus	0.000953292	0	0	0	0	0	0.022879	0	0	0	0	0	0	0	0	0	0	0	0	0	0	0	0	0	0	k__Fungi;p__Basidiomycota;c__Agaricomycetes;o__Agaricales;f__Agaricaceae;g__Agaricus;
Glaciozyma	0.000953292	0	0	0	0	0	0	0	0	0	0	0	0	0	0	0.022879	0	0	0	0	0	0	0	0	0	k__Fungi;p__Basidiomycota;c__Microbotryomycetes;o__Kriegeriales;f__Camptobasidiaceae;g__Glaciozyma;
Emericellopsis	0.000866667	0	0	0	0	0	0	0.00416	0	0	0.00208	0	0.00208	0.00208	0.00208	0	0	0	0.00832	0	0	0	0	0	0	k__Fungi;p__Ascomycota;c__Sordariomycetes;o__Hypocreales;f__Hypocreales_fam_Incertae_sedis;g__Emericellopsis;
Emarcea	0.000866667	0	0	0	0.00416	0.00624	0	0	0	0	0.00416	0.00416	0	0	0	0	0	0	0	0.00208	0	0	0	0	0	k__Fungi;p__Ascomycota;c__Sordariomycetes;o__Xylariales;f__Xylariaceae;g__Emarcea;
Keissleriella	0.000866667	0	0	0	0.00416	0.00208	0	0.00208	0	0	0.00208	0	0.00624	0	0	0	0	0.00416	0	0	0	0	0	0	0	k__Fungi;p__Ascomycota;c__Dothideomycetes;o__Pleosporales;f__Lentitheciaceae;g__Keissleriella;
Duportella	0.000866667	0.00416	0	0.00208	0	0	0	0	0	0.00832	0	0	0	0.00416	0	0.00208	0	0	0	0	0	0	0	0	0	k__Fungi;p__Basidiomycota;c__Agaricomycetes;o__Corticiales;f__Corticiaceae;g__Duportella;
Myrtapenidiella	0.000866667	0	0	0	0	0	0	0	0.00624	0.00832	0	0	0.00416	0.00208	0	0	0	0	0	0	0	0	0	0	0	k__Fungi;p__Ascomycota;c__Dothideomycetes;o__Mycosphaerellales;f__Teratosphaeriaceae;g__Myrtapenidiella;
Phomopsis	0.000866667	0	0	0	0	0	0	0	0	0	0.00208	0.00832	0	0	0	0	0	0	0.00832	0.00208	0	0	0	0	0	k__Fungi;p__Ascomycota;c__Sordariomycetes;o__Diaporthales;f__Diaporthaceae;g__Phomopsis;
Dictyosporiaceae_gen_Incertae_sedis	0.000866667	0.00208	0	0.00208	0	0	0.00624	0	0	0.00208	0.00208	0	0	0.00416	0	0	0	0	0	0.00208	0	0	0	0	0	k__Fungi;p__Ascomycota;c__Dothideomycetes;o__Pleosporales;f__Dictyosporiaceae;g__Dictyosporiaceae_gen_Incertae_sedis;
Amniculicola	0.00086665	0	0	0	0	0	0	0	0	0	0	0	0	0.00208	0.0103996	0.00832	0	0	0	0	0	0	0	0	0	k__Fungi;p__Ascomycota;c__Dothideomycetes;o__Pleosporales;f__Amniculicolaceae;g__Amniculicola;
Ijuhya	0.00086665	0	0	0	0	0.00832	0	0	0	0	0	0	0	0	0	0	0	0	0	0.0103996	0	0	0.00208	0	0	k__Fungi;p__Ascomycota;c__Sordariomycetes;o__Hypocreales;f__Bionectriaceae;g__Ijuhya;
Membranomyces	0.000866646	0	0	0	0	0	0	0	0	0	0	0	0	0	0.00208	0.0124795	0.00624	0	0	0	0	0	0	0	0	k__Fungi;p__Basidiomycota;c__Agaricomycetes;o__Cantharellales;f__Hydnaceae;g__Membranomyces;
Trichothecium	0.000866646	0	0	0	0	0	0.00208	0	0	0	0	0	0	0.00416	0.0124795	0.00208	0	0	0	0	0	0	0	0	0	k__Fungi;p__Ascomycota;c__Sordariomycetes;o__Hypocreales;f__Hypocreales_fam_Incertae_sedis;g__Trichothecium;
Pseudallescheria	0.000866646	0	0	0	0	0.00624	0	0	0	0	0	0	0	0	0.00208	0	0.0124795	0	0	0	0	0	0	0	0	k__Fungi;p__Ascomycota;c__Sordariomycetes;o__Microascales;f__Microascaceae;g__Pseudallescheria;
Cutaneotrichosporon	0.000866642	0	0	0	0	0	0	0	0	0	0	0	0.00208	0	0	0	0	0.0145594	0	0	0	0.00416	0	0	0	k__Fungi;p__Basidiomycota;c__Tremellomycetes;o__Trichosporonales;f__Trichosporonaceae;g__Cutaneotrichosporon;
Lecanoromycetes_gen_Incertae_sedis	0.000866642	0	0	0	0.00624	0.0145594	0	0	0	0	0	0	0	0	0	0	0	0	0	0	0	0	0	0	0	k__Fungi;p__Ascomycota;c__Lecanoromycetes;o__Lecanoromycetes_ord_Incertae_sedis;f__Lecanoromycetes_fam_Incertae_sedis;g__Lecanoromycetes_gen_Incertae_sedis;
GS08_gen_Incertae_sedis	0.000866642	0	0	0	0	0	0	0	0	0	0	0	0	0.0145594	0	0.00416	0	0.00208	0	0	0	0	0	0	0	k__Fungi;p__Rozellomycota;c__Rozellomycotina_cls_Incertae_sedis;o__GS08;f__GS08_fam_Incertae_sedis;g__GS08_gen_Incertae_sedis;
Gloiothele	0.000866629	0	0	0	0	0	0	0	0	0	0	0	0	0	0	0	0	0	0	0	0	0	0.0207991	0	0	k__Fungi;p__Basidiomycota;c__Agaricomycetes;o__Russulales;f__Lachnocladiaceae;g__Gloiothele;
Favolus	0.000866629	0	0	0	0	0	0	0	0	0	0	0	0	0	0	0	0	0	0	0.0207991	0	0	0	0	0	k__Fungi;p__Basidiomycota;c__Agaricomycetes;o__Polyporales;f__Polyporaceae;g__Favolus;
Nemania	0.00078	0.00208	0	0	0	0	0	0	0	0	0	0	0	0	0.00832	0	0	0	0	0.00416	0	0.00416	0	0	0	k__Fungi;p__Ascomycota;c__Sordariomycetes;o__Xylariales;f__Xylariaceae;g__Nemania;
Pseudocoleophoma	0.00078	0	0	0.00416	0	0	0	0	0	0	0	0	0	0.00624	0	0.00416	0	0	0	0	0	0	0.00416	0	0	k__Fungi;p__Ascomycota;c__Dothideomycetes;o__Pleosporales;f__Dictyosporiaceae;g__Pseudocoleophoma;
Auriscalpium	0.00078	0	0	0	0	0	0	0	0	0	0	0	0	0	0.00624	0.00416	0	0.00208	0.00624	0	0	0	0	0	0	k__Fungi;p__Basidiomycota;c__Agaricomycetes;o__Russulales;f__Auriscalpiaceae;g__Auriscalpium;
Paramicrothyrium	0.00078	0	0	0	0.00624	0.00416	0	0	0	0	0	0	0	0.00624	0	0	0.00208	0	0	0	0	0	0	0	0	k__Fungi;p__Ascomycota;c__Sordariomycetes;o__Boliniales;f__Boliniales_fam_Incertae_sedis;g__Paramicrothyrium;
Trimorphomycetaceae_gen_Incertae_sedis	0.00078	0	0.00208	0.00208	0	0	0	0.00416	0.00416	0.00624	0	0	0	0	0	0	0	0	0	0	0	0	0	0	0	k__Fungi;p__Basidiomycota;c__Tremellomycetes;o__Tremellales;f__Trimorphomycetaceae;g__Trimorphomycetaceae_gen_Incertae_sedis;
Phyllozyma	0.00078	0	0	0	0.00624	0	0	0.00208	0	0	0	0	0	0	0.00416	0	0	0	0	0	0.00624	0	0	0	0	k__Fungi;p__Basidiomycota;c__Spiculogloeomycetes;o__Spiculogloeales;f__Spiculogloeaceae;g__Phyllozyma;
Microsporomyces	0.00078	0	0	0	0	0	0	0	0.00416	0.00624	0	0.00208	0	0	0.00624	0	0	0	0	0	0	0	0	0	0	k__Fungi;p__Basidiomycota;c__Cystobasidiomycetes;o__Cystobasidiomycetes_ord_Incertae_sedis;f__Microsporomycetaceae;g__Microsporomyces;
Classiculales_gen_Incertae_sedis	0.00078	0	0	0	0	0	0	0	0	0	0	0	0	0	0.00832	0	0.00208	0	0.00208	0	0	0	0.00208	0.00416	0	k__Fungi;p__Basidiomycota;c__Classiculomycetes;o__Classiculales;f__Classiculales_fam_Incertae_sedis;g__Classiculales_gen_Incertae_sedis;
Lapidomyces	0.000779983	0	0	0	0	0	0	0.0103996	0.00416	0	0.00416	0	0	0	0	0	0	0	0	0	0	0	0	0	0	k__Fungi;p__Ascomycota;c__Dothideomycetes;o__Mycosphaerellales;f__Teratosphaeriaceae;g__Lapidomyces;
Chaetocalathus	0.000779983	0	0	0	0	0	0	0	0	0	0	0	0	0	0	0.00624	0	0	0	0	0.0103996	0	0	0	0.00208	k__Fungi;p__Basidiomycota;c__Agaricomycetes;o__Agaricales;f__Marasmiaceae;g__Chaetocalathus;
Coniochaeta	0.000779983	0	0	0	0	0	0	0	0.0103996	0	0	0	0	0.00208	0	0	0	0.00416	0	0	0	0.00208	0	0	0	k__Fungi;p__Ascomycota;c__Sordariomycetes;o__Coniochaetales;f__Coniochaetaceae;g__Coniochaeta;
Haploporus	0.000779983	0	0	0	0	0	0	0	0	0	0	0	0	0.00416	0.0103996	0	0	0	0	0.00208	0.00208	0	0	0	0	k__Fungi;p__Basidiomycota;c__Agaricomycetes;o__Polyporales;f__Polyporaceae;g__Haploporus;
Porostereum	0.000779983	0	0	0	0	0	0	0	0	0.00832	0	0	0	0	0	0	0	0	0.0103996	0	0	0	0	0	0	k__Fungi;p__Basidiomycota;c__Agaricomycetes;o__Polyporales;f__Phanerochaetaceae;g__Porostereum;
Exutisphaerella	0.000779979	0	0	0	0	0.0124795	0	0	0	0.00208	0	0	0	0	0	0	0	0	0	0	0.00416	0	0	0	0	k__Fungi;p__Ascomycota;c__Dothideomycetes;o__Mycosphaerellales;f__Mycosphaerellaceae;g__Exutisphaerella;
Schizoporaceae_gen_Incertae_sedis	0.000779979	0	0	0	0	0	0.0124795	0	0	0	0	0	0.00624	0	0	0	0	0	0	0	0	0	0	0	0	k__Fungi;p__Basidiomycota;c__Agaricomycetes;o__Hymenochaetales;f__Schizoporaceae;g__Schizoporaceae_gen_Incertae_sedis;
Skvortzovia	0.000779975	0	0.00416	0	0	0	0	0	0	0	0	0	0	0	0	0.0145594	0	0	0	0	0	0	0	0	0	k__Fungi;p__Basidiomycota;c__Agaricomycetes;o__Hymenochaetales;f__Hymenochaetales_fam_Incertae_sedis;g__Skvortzovia;
Ustilaginoidea	0.000779975	0.00208	0	0	0	0	0	0	0	0	0	0.00208	0	0	0	0.0145594	0	0	0	0	0	0	0	0	0	k__Fungi;p__Ascomycota;c__Sordariomycetes;o__Hypocreales;f__Clavicipitaceae;g__Ustilaginoidea;
Atractosporaceae_gen_Incertae_sedis	0.000779975	0	0	0	0	0	0	0.00208	0.0145594	0	0	0	0	0	0	0	0	0	0.00208	0	0	0	0	0	0	k__Fungi;p__Ascomycota;c__Sordariomycetes;o__Atractosporales;f__Atractosporaceae;g__Atractosporaceae_gen_Incertae_sedis;
Descolea	0.000779971	0	0	0	0	0	0	0.0166393	0	0	0.00208	0	0	0	0	0	0	0	0	0	0	0	0	0	0	k__Fungi;p__Basidiomycota;c__Agaricomycetes;o__Agaricales;f__Bolbitiaceae;g__Descolea;
Helicogloea	0.000779967	0	0	0	0	0	0	0	0	0	0	0	0	0	0	0.0187192	0	0	0	0	0	0	0	0	0	k__Fungi;p__Basidiomycota;c__Atractiellomycetes;o__Atractiellales;f__Phleogenaceae;g__Helicogloea;
Micropsalliota	0.000779967	0	0	0	0	0	0	0	0	0	0	0	0	0.0187192	0	0	0	0	0	0	0	0	0	0	0	k__Fungi;p__Basidiomycota;c__Agaricomycetes;o__Agaricales;f__Agaricaceae;g__Micropsalliota;
Pluteaceae_gen_Incertae_sedis	0.000693333	0	0	0	0	0	0	0	0	0	0	0	0	0	0.00208	0.00416	0.00208	0.00416	0.00416	0	0	0	0	0	0	k__Fungi;p__Basidiomycota;c__Agaricomycetes;o__Agaricales;f__Pluteaceae;g__Pluteaceae_gen_Incertae_sedis;
Tremellomycetes_gen_Incertae_sedis	0.000693333	0	0	0	0	0	0	0.00416	0	0	0	0.00208	0.00208	0.00832	0	0	0	0	0	0	0	0	0	0	0	k__Fungi;p__Basidiomycota;c__Tremellomycetes;o__Tremellomycetes_ord_Incertae_sedis;f__Tremellomycetes_fam_Incertae_sedis;g__Tremellomycetes_gen_Incertae_sedis;
Sterigmatomyces	0.000693333	0	0	0	0	0	0	0	0	0	0	0	0.00416	0	0	0.00208	0	0	0	0	0.00208	0.00208	0	0.00624	0	k__Fungi;p__Basidiomycota;c__Agaricostilbomycetes;o__Agaricostilbales;f__Agaricostilbaceae;g__Sterigmatomyces;
Pezizaceae_gen_Incertae_sedis	0.000693333	0	0	0.00832	0	0	0	0	0	0	0	0	0	0.00208	0	0	0	0	0	0	0	0.00624	0	0	0	k__Fungi;p__Ascomycota;c__Pezizomycetes;o__Pezizales;f__Pezizaceae;g__Pezizaceae_gen_Incertae_sedis;
Atrocalyx	0.000693333	0	0	0	0	0	0	0	0	0	0	0	0	0.00832	0	0.00832	0	0	0	0	0	0	0	0	0	k__Fungi;p__Ascomycota;c__Dothideomycetes;o__Pleosporales;f__Lophiotremataceae;g__Atrocalyx;
Kneiffiella	0.000693333	0	0	0	0	0	0	0	0	0	0	0	0	0	0.00832	0.00832	0	0	0	0	0	0	0	0	0	k__Fungi;p__Basidiomycota;c__Agaricomycetes;o__Hymenochaetales;f__Hyphodontiaceae;g__Kneiffiella;
Peltaster	0.000693333	0	0	0	0.00624	0	0.00208	0.00416	0.00416	0	0	0	0	0	0	0	0	0	0	0	0	0	0	0	0	k__Fungi;p__Ascomycota;c__Dothideomycetes;o__Dothideomycetes_ord_Incertae_sedis;f__Dothideomycetes_fam_Incertae_sedis;g__Peltaster;
Valsaria	0.000693333	0.00416	0.00416	0.00416	0	0	0	0.00208	0	0	0	0.00208	0	0	0	0	0	0	0	0	0	0	0	0	0	k__Fungi;p__Ascomycota;c__Dothideomycetes;o__Valsariales;f__Valsariaceae;g__Valsaria;
Iodophanus	0.000693317	0	0.00416	0	0	0	0	0	0	0	0	0	0	0.00208	0	0	0	0.0103996	0	0	0	0	0	0	0	k__Fungi;p__Ascomycota;c__Pezizomycetes;o__Pezizales;f__Pezizaceae;g__Iodophanus;
Amphisphaeriales_gen_Incertae_sedis	0.000693317	0.00416	0	0	0	0	0	0	0	0	0	0	0	0	0.0103996	0.00208	0	0	0	0	0	0	0	0	0	k__Fungi;p__Ascomycota;c__Sordariomycetes;o__Amphisphaeriales;f__Amphisphaeriales_fam_Incertae_sedis;g__Amphisphaeriales_gen_Incertae_sedis;
Seiridium	0.000693317	0	0	0	0	0	0	0	0	0	0	0	0	0	0	0.00624	0	0	0	0.0103996	0	0	0	0	0	k__Fungi;p__Ascomycota;c__Sordariomycetes;o__Xylariales;f__Sporocadaceae;g__Seiridium;
Panaeolina	0.000693313	0	0	0	0	0	0	0	0	0	0	0	0	0.00416	0	0.0124795	0	0	0	0	0	0	0	0	0	k__Fungi;p__Basidiomycota;c__Agaricomycetes;o__Agaricales;f__Agaricales_fam_Incertae_sedis;g__Panaeolina;
Biscogniauxia	0.000693313	0	0	0	0	0	0	0	0	0	0	0	0	0	0	0	0	0	0	0	0.00416	0	0	0	0.0124795	k__Fungi;p__Ascomycota;c__Sordariomycetes;o__Xylariales;f__Graphostromataceae;g__Biscogniauxia;
Trichaleurina	0.000693313	0	0	0	0	0	0	0	0	0	0	0	0	0	0.00208	0	0.00208	0	0	0	0.0124795	0	0	0	0	k__Fungi;p__Ascomycota;c__Pezizomycetes;o__Pezizales;f__Sarcosomataceae;g__Trichaleurina;
Rhizophydiomycetes_gen_Incertae_sedis	0.000693313	0	0	0	0	0	0	0	0	0	0	0	0	0.0124795	0	0.00208	0.00208	0	0	0	0	0	0	0	0	k__Fungi;p__Chytridiomycota;c__Rhizophydiomycetes;o__Rhizophydiomycetes_ord_Incertae_sedis;f__Rhizophydiomycetes_fam_Incertae_sedis;g__Rhizophydiomycetes_gen_Incertae_sedis;
Echria	0.000693313	0	0	0	0	0	0	0	0	0	0	0	0	0	0.00208	0.0124795	0.00208	0	0	0	0	0	0	0	0	k__Fungi;p__Ascomycota;c__Sordariomycetes;o__Sordariales;f__Lasiosphaeriaceae;g__Echria;
Metacordyceps	0.000693313	0	0	0	0	0	0	0.00208	0	0	0	0	0	0.0124795	0	0.00208	0	0	0	0	0	0	0	0	0	k__Fungi;p__Ascomycota;c__Sordariomycetes;o__Hypocreales;f__Clavicipitaceae;g__Metacordyceps;
Limonomyces	0.000693308	0	0	0	0	0	0	0	0	0	0	0	0	0.00208	0	0.0145594	0	0	0	0	0	0	0	0	0	k__Fungi;p__Basidiomycota;c__Agaricomycetes;o__Corticiales;f__Corticiaceae;g__Limonomyces;
Paraleptosphaeria	0.000693308	0	0	0	0	0	0	0.00208	0.0145594	0	0	0	0	0	0	0	0	0	0	0	0	0	0	0	0	k__Fungi;p__Ascomycota;c__Dothideomycetes;o__Pleosporales;f__Leptosphaeriaceae;g__Paraleptosphaeria;
Heteroacanthella	0.000693304	0	0	0	0	0	0	0	0	0	0	0	0	0	0	0	0	0	0	0	0.0166393	0	0	0	0	k__Fungi;p__Basidiomycota;c__Agaricomycetes;o__Auriculariales;f__Auriculariales_fam_Incertae_sedis;g__Heteroacanthella;
Xenopolyscytalum	0.000693304	0	0	0	0	0	0	0	0	0	0	0	0	0	0	0	0	0.0166393	0	0	0	0	0	0	0	k__Fungi;p__Ascomycota;c__Leotiomycetes;o__Helotiales;f__Hamatocanthoscyphaceae;g__Xenopolyscytalum;
Kernia	0.000693304	0	0	0	0	0	0	0	0	0	0	0	0	0	0	0	0	0	0.0166393	0	0	0	0	0	0	k__Fungi;p__Ascomycota;c__Sordariomycetes;o__Microascales;f__Microascaceae;g__Kernia;
Bulleraceae_gen_Incertae_sedis	0.000693304	0	0	0	0	0	0	0	0	0	0	0	0	0	0	0.0166393	0	0	0	0	0	0	0	0	0	k__Fungi;p__Basidiomycota;c__Tremellomycetes;o__Tremellales;f__Bulleraceae;g__Bulleraceae_gen_Incertae_sedis;
Auriporia	0.000693304	0	0	0	0	0	0	0	0	0	0	0	0	0	0	0	0	0	0	0	0	0.0166393	0	0	0	k__Fungi;p__Basidiomycota;c__Agaricomycetes;o__Polyporales;f__Fomitopsidaceae;g__Auriporia;
Striaticonidium	0.000693304	0	0	0	0	0	0.0166393	0	0	0	0	0	0	0	0	0	0	0	0	0	0	0	0	0	0	k__Fungi;p__Ascomycota;c__Sordariomycetes;o__Hypocreales;f__Stachybotryaceae;g__Striaticonidium;
Deconica	0.000606667	0	0	0	0	0	0	0	0	0	0	0	0	0	0.00208	0.00832	0	0	0	0	0.00416	0	0	0	0	k__Fungi;p__Basidiomycota;c__Agaricomycetes;o__Agaricales;f__Strophariaceae;g__Deconica;
Lecanicillium	0.000606667	0	0	0	0	0	0	0	0.00208	0	0	0	0	0.00624	0.00624	0	0	0	0	0	0	0	0	0	0	k__Fungi;p__Ascomycota;c__Sordariomycetes;o__Hypocreales;f__Cordycipitaceae;g__Lecanicillium;
Tricladium	0.000606667	0	0	0	0	0	0	0.00416	0	0	0	0	0	0.00416	0	0.00624	0	0	0	0	0	0	0	0	0	k__Fungi;p__Ascomycota;c__Leotiomycetes;o__Helotiales;f__Tricladiaceae;g__Tricladium;
Panus	0.000606667	0	0.00208	0	0	0	0	0	0	0	0	0	0	0.00208	0.00416	0.00624	0	0	0	0	0	0	0	0	0	k__Fungi;p__Basidiomycota;c__Agaricomycetes;o__Polyporales;f__Panaceae;g__Panus;
Romagnesiella	0.000606667	0.00832	0.00624	0	0	0	0	0	0	0	0	0	0	0	0	0	0	0	0	0	0	0	0	0	0	k__Fungi;p__Basidiomycota;c__Agaricomycetes;o__Agaricales;f__Crassisporiaceae;g__Romagnesiella;
Spirosphaera	0.000606667	0	0	0	0	0	0	0.00832	0	0	0	0	0.00624	0	0	0	0	0	0	0	0	0	0	0	0	k__Fungi;p__Ascomycota;c__Leotiomycetes;o__Helotiales;f__Tricladiaceae;g__Spirosphaera;
Amphobotrys	0.000606667	0	0	0.00624	0.00416	0	0	0.00208	0	0	0	0	0	0	0	0	0	0	0	0.00208	0	0	0	0	0	k__Fungi;p__Ascomycota;c__Leotiomycetes;o__Helotiales;f__Helotiales_fam_Incertae_sedis;g__Amphobotrys;
Phyllachora	0.000606667	0	0	0	0	0	0	0.00416	0	0	0	0	0	0.00832	0	0	0	0	0	0	0.00208	0	0	0	0	k__Fungi;p__Ascomycota;c__Sordariomycetes;o__Phyllachorales;f__Phyllachoraceae;g__Phyllachora;
Zygosporium	0.000606667	0.00624	0	0	0	0	0	0	0	0	0	0	0.00416	0.00208	0	0	0	0	0	0.00208	0	0	0	0	0	k__Fungi;p__Ascomycota;c__Sordariomycetes;o__Xylariales;f__Xylariaceae;g__Zygosporium;
Cyphellaceae_gen_Incertae_sedis	0.000606667	0	0	0	0	0	0	0	0	0	0	0	0	0.00832	0.00416	0	0	0	0	0	0.00208	0	0	0	0	k__Fungi;p__Basidiomycota;c__Agaricomycetes;o__Agaricales;f__Cyphellaceae;g__Cyphellaceae_gen_Incertae_sedis;
Beltraniella	0.000606667	0	0	0	0	0	0	0	0	0	0	0	0	0	0.00416	0.00832	0	0	0.00208	0	0	0	0	0	0	k__Fungi;p__Ascomycota;c__Sordariomycetes;o__Xylariales;f__Beltraniaceae;g__Beltraniella;
Veronaeopsis	0.00060665	0	0	0	0	0	0	0	0	0	0	0	0	0	0	0	0.00416	0.0103996	0	0	0	0	0	0	0	k__Fungi;p__Ascomycota;c__Dothideomycetes;o__Venturiales;f__Sympoventuriaceae;g__Veronaeopsis;
Parateratosphaeria	0.00060665	0	0	0.00416	0	0	0	0	0	0	0	0	0	0	0.0103996	0	0	0	0	0	0	0	0	0	0	k__Fungi;p__Ascomycota;c__Dothideomycetes;o__Mycosphaerellales;f__Teratosphaeriaceae;g__Parateratosphaeria;
Hortaea	0.00060665	0	0	0	0	0	0	0	0.0103996	0	0	0	0.00208	0	0	0	0	0	0	0	0	0.00208	0	0	0	k__Fungi;p__Ascomycota;c__Dothideomycetes;o__Mycosphaerellales;f__Teratosphaeriaceae;g__Hortaea;
Articulospora	0.000606646	0	0	0	0	0	0	0	0	0	0	0	0	0	0	0.0124795	0	0	0.00208	0	0	0	0	0	0	k__Fungi;p__Ascomycota;c__Leotiomycetes;o__Helotiales;f__Helotiaceae;g__Articulospora;
Rhexocercosporidium	0.000606646	0	0	0	0	0	0	0	0	0	0	0	0.0124795	0.00208	0	0	0	0	0	0	0	0	0	0	0	k__Fungi;p__Ascomycota;c__Leotiomycetes;o__Helotiales;f__Helotiales_fam_Incertae_sedis;g__Rhexocercosporidium;
Xenoroussoella	0.000606646	0	0	0	0	0	0	0	0	0	0	0	0	0	0	0.0124795	0	0	0	0	0.00208	0	0	0	0	k__Fungi;p__Ascomycota;c__Dothideomycetes;o__Pleosporales;f__Roussoellaceae;g__Xenoroussoella;
Miuraea	0.000606646	0	0	0	0	0	0	0	0	0	0	0	0	0	0	0.0124795	0.00208	0	0	0	0	0	0	0	0	k__Fungi;p__Ascomycota;c__Dothideomycetes;o__Mycosphaerellales;f__Mycosphaerellaceae;g__Miuraea;
Orbiliales_gen_Incertae_sedis	0.000606642	0	0	0	0	0	0	0	0	0	0	0	0	0.0145594	0	0	0	0	0	0	0	0	0	0	0	k__Fungi;p__Ascomycota;c__Orbiliomycetes;o__Orbiliales;f__Orbiliales_fam_Incertae_sedis;g__Orbiliales_gen_Incertae_sedis;
Paragibellulopsis	0.000606642	0	0	0	0	0	0	0	0	0	0	0	0	0.0145594	0	0	0	0	0	0	0	0	0	0	0	k__Fungi;p__Ascomycota;c__Sordariomycetes;o__Glomerellales;f__Plectosphaerellaceae;g__Paragibellulopsis;
Neophaeococcomyces	0.000606642	0	0	0	0	0	0	0	0	0	0	0	0	0.0145594	0	0	0	0	0	0	0	0	0	0	0	k__Fungi;p__Ascomycota;c__Eurotiomycetes;o__Chaetothyriales;f__Chaetothyriales_fam_Incertae_sedis;g__Neophaeococcomyces;
Calloria	0.000606642	0	0	0	0	0	0	0	0	0	0	0	0	0	0	0	0	0.0145594	0	0	0	0	0	0	0	k__Fungi;p__Ascomycota;c__Leotiomycetes;o__Helotiales;f__Dermateaceae;g__Calloria;
Monascus	0.000606642	0	0	0	0	0	0	0	0	0	0	0	0	0	0	0	0	0	0.0145594	0	0	0	0	0	0	k__Fungi;p__Ascomycota;c__Eurotiomycetes;o__Eurotiomycetidae_ord_Incertae_sedis;f__Monascaceae;g__Monascus;
GS23_gen_Incertae_sedis	0.00052	0.00832	0.00416	0	0	0	0	0	0	0	0	0	0	0	0	0	0	0	0	0	0	0	0	0	0	k__Fungi;p__Mucoromycota;c__Umbelopsidomycetes;o__GS23;f__GS23_fam_Incertae_sedis;g__GS23_gen_Incertae_sedis;
Cyllamyces	0.00052	0	0	0	0	0	0	0	0	0	0	0	0	0	0	0.00208	0.00208	0.00832	0	0	0	0	0	0	0	k__Fungi;p__Neocallimastigomycota;c__Neocallimastigomycetes;o__Neocallimastigales;f__Neocallimastigaceae;g__Cyllamyces;
Chaetomium	0.00052	0	0	0	0	0	0	0	0	0	0	0	0	0	0	0	0.00416	0	0.00624	0	0.00208	0	0	0	0	k__Fungi;p__Ascomycota;c__Sordariomycetes;o__Sordariales;f__Chaetomiaceae;g__Chaetomium;
Rachicladosporium	0.00052	0	0	0	0	0.00416	0	0.00208	0	0	0.00208	0	0	0.00208	0	0.00208	0	0	0	0	0	0	0	0	0	k__Fungi;p__Ascomycota;c__Dothideomycetes;o__Capnodiales;f__Cladosporiaceae;g__Rachicladosporium;
Aplosporella	0.00052	0	0	0	0	0	0	0.00208	0	0	0	0.00208	0	0.00416	0.00208	0	0	0.00208	0	0	0	0	0	0	0	k__Fungi;p__Ascomycota;c__Dothideomycetes;o__Botryosphaeriales;f__Aplosporellaceae;g__Aplosporella;
Thyridariaceae_gen_Incertae_sedis	0.00052	0	0	0	0	0	0	0	0.00208	0	0	0.00416	0.00416	0.00208	0	0	0	0	0	0	0	0	0	0	0	k__Fungi;p__Ascomycota;c__Dothideomycetes;o__Pleosporales;f__Thyridariaceae;g__Thyridariaceae_gen_Incertae_sedis;
Cryptococcus	0.00052	0	0	0	0	0	0	0.00208	0	0	0	0	0	0	0	0.00208	0	0	0	0.00832	0	0	0	0	0	k__Fungi;p__Basidiomycota;c__Tremellomycetes;o__Tremellales;f__Cryptococcaceae;g__Cryptococcus;
Pseudoophiosphaerella	0.00052	0	0	0	0	0	0	0	0	0	0	0	0.00624	0.00208	0	0	0	0	0	0.00416	0	0	0	0	0	k__Fungi;p__Ascomycota;c__Dothideomycetes;o__Pleosporales;f__Phaeosphaeriaceae;g__Pseudoophiosphaerella;
Sirobasidium	0.00052	0	0.00416	0	0	0	0	0.00208	0	0	0	0	0	0	0	0.00624	0	0	0	0	0	0	0	0	0	k__Fungi;p__Basidiomycota;c__Tremellomycetes;o__Tremellales;f__Sirobasidiaceae;g__Sirobasidium;
Adustochaete	0.00052	0	0	0	0	0	0	0	0	0	0	0	0	0.00208	0.00416	0.00624	0	0	0	0	0	0	0	0	0	k__Fungi;p__Basidiomycota;c__Agaricomycetes;o__Auriculariales;f__Auriculariales_fam_Incertae_sedis;g__Adustochaete;
Hymenogastraceae_gen_Incertae_sedis	0.00052	0	0	0	0	0	0	0	0	0	0	0	0	0	0.00416	0.00624	0	0	0	0	0	0	0.00208	0	0	k__Fungi;p__Basidiomycota;c__Agaricomycetes;o__Agaricales;f__Hymenogastraceae;g__Hymenogastraceae_gen_Incertae_sedis;
Sclerotiniaceae_gen_Incertae_sedis	0.00052	0	0	0	0	0	0	0	0	0	0	0	0	0	0.00624	0.00624	0	0	0	0	0	0	0	0	0	k__Fungi;p__Ascomycota;c__Leotiomycetes;o__Helotiales;f__Sclerotiniaceae;g__Sclerotiniaceae_gen_Incertae_sedis;
Basidiodendron	0.00052	0	0	0	0	0	0	0	0	0	0	0	0	0.00416	0	0	0	0	0.00208	0	0	0.00624	0	0	0	k__Fungi;p__Basidiomycota;c__Agaricomycetes;o__Auriculariales;f__Exidiaceae;g__Basidiodendron;
Macrocybe	0.00052	0	0	0	0	0	0	0	0	0	0	0	0.00416	0	0	0.00832	0	0	0	0	0	0	0	0	0	k__Fungi;p__Basidiomycota;c__Agaricomycetes;o__Agaricales;f__Callistosporiaceae;g__Macrocybe;
Crustoderma	0.00052	0	0	0	0	0	0.00416	0	0	0	0	0	0	0	0.00416	0	0.00416	0	0	0	0	0	0	0	0	k__Fungi;p__Basidiomycota;c__Agaricomycetes;o__Polyporales;f__Polyporales_fam_Incertae_sedis;g__Crustoderma;
Rhinocladiella	0.00052	0	0.00416	0	0	0	0	0	0	0.00624	0	0	0	0	0	0.00208	0	0	0	0	0	0	0	0	0	k__Fungi;p__Ascomycota;c__Eurotiomycetes;o__Chaetothyriales;f__Herpotrichiellaceae;g__Rhinocladiella;
Mycotribulus	0.00052	0	0	0	0	0	0	0	0	0	0	0	0	0	0.00416	0.00416	0	0	0	0.00416	0	0	0	0	0	k__Fungi;p__Basidiomycota;c__Agaricomycetes;o__Agaricales;f__Physalacriaceae;g__Mycotribulus;
Botryobasidium	0.00052	0	0	0	0	0	0	0	0	0	0	0	0	0	0.00624	0.00624	0	0	0	0	0	0	0	0	0	k__Fungi;p__Basidiomycota;c__Agaricomycetes;o__Cantharellales;f__Botryobasidiaceae;g__Botryobasidium;
Coriolopsis	0.00052	0	0	0	0	0	0	0	0	0.00624	0	0	0	0.00208	0.00416	0	0	0	0	0	0	0	0	0	0	k__Fungi;p__Basidiomycota;c__Agaricomycetes;o__Polyporales;f__Polyporaceae;g__Coriolopsis;
Tricharina	0.00052	0	0	0	0	0	0	0	0	0	0	0	0	0.00416	0	0.00832	0	0	0	0	0	0	0	0	0	k__Fungi;p__Ascomycota;c__Pezizomycetes;o__Pezizales;f__Pyronemataceae;g__Tricharina;
Memnoniella	0.00052	0	0	0	0	0	0	0	0	0	0	0	0	0.00208	0	0	0	0	0	0.00832	0	0.00208	0	0	0	k__Fungi;p__Ascomycota;c__Sordariomycetes;o__Hypocreales;f__Stachybotryaceae;g__Memnoniella;
Pseudothielavia	0.00052	0	0	0	0	0	0	0	0	0	0.00208	0	0	0.00832	0	0	0.00208	0	0	0	0	0	0	0	0	k__Fungi;p__Ascomycota;c__Sordariomycetes;o__Sordariales;f__Chaetomiaceae;g__Pseudothielavia;
Corynascella	0.00052	0	0	0	0	0	0	0	0	0	0	0	0	0	0.00832	0	0.00416	0	0	0	0	0	0	0	0	k__Fungi;p__Ascomycota;c__Sordariomycetes;o__Sordariales;f__Chaetomiaceae;g__Corynascella;
Beauveria	0.00052	0	0	0	0	0.00832	0.00208	0	0	0	0	0	0	0.00208	0	0	0	0	0	0	0	0	0	0	0	k__Fungi;p__Ascomycota;c__Sordariomycetes;o__Hypocreales;f__Cordycipitaceae;g__Beauveria;
Phyllachorales_gen_Incertae_sedis	0.00052	0	0	0	0	0	0	0	0	0	0	0	0	0	0.00624	0.00624	0	0	0	0	0	0	0	0	0	k__Fungi;p__Ascomycota;c__Sordariomycetes;o__Phyllachorales;f__Phyllachorales_fam_Incertae_sedis;g__Phyllachorales_gen_Incertae_sedis;
Phaeophlebiopsis	0.00052	0	0	0	0	0	0	0	0	0	0	0	0	0.00624	0.00624	0	0	0	0	0	0	0	0	0	0	k__Fungi;p__Basidiomycota;c__Agaricomycetes;o__Polyporales;f__Phanerochaetaceae;g__Phaeophlebiopsis;
Theleporus	0.00052	0	0	0	0	0	0	0	0	0	0	0	0	0.00624	0.00624	0	0	0	0	0	0	0	0	0	0	k__Fungi;p__Basidiomycota;c__Agaricomycetes;o__Polyporales;f__Polyporales_fam_Incertae_sedis;g__Theleporus;
Cryptocoryneum	0.000519983	0	0	0	0	0	0	0	0	0	0	0	0	0.00208	0	0.0103996	0	0	0	0	0	0	0	0	0	k__Fungi;p__Ascomycota;c__Dothideomycetes;o__Pleosporales;f__Pleosporales_fam_Incertae_sedis;g__Cryptocoryneum;
Stephanosporaceae_gen_Incertae_sedis	0.000519979	0	0	0	0	0	0	0	0	0	0	0	0	0	0	0	0	0	0	0	0	0	0	0	0.0124795	k__Fungi;p__Basidiomycota;c__Agaricomycetes;o__Agaricales;f__Stephanosporaceae;g__Stephanosporaceae_gen_Incertae_sedis;
Dacrymyces	0.000519979	0	0	0	0	0	0	0	0	0	0	0	0	0	0	0	0	0	0	0	0	0	0.0124795	0	0	k__Fungi;p__Basidiomycota;c__Dacrymycetes;o__Dacrymycetales;f__Dacrymycetaceae;g__Dacrymyces;
Atractospora	0.000519979	0	0	0	0	0	0	0	0.0124795	0	0	0	0	0	0	0	0	0	0	0	0	0	0	0	0	k__Fungi;p__Ascomycota;c__Sordariomycetes;o__Myrmecridiales;f__Myrmecridiales_fam_Incertae_sedis;g__Atractospora;
Dictyophora	0.000519979	0.0124795	0	0	0	0	0	0	0	0	0	0	0	0	0	0	0	0	0	0	0	0	0	0	0	k__Fungi;p__Basidiomycota;c__Agaricomycetes;o__Phallales;f__Phallaceae;g__Dictyophora;
Readerielliopsis	0.000519979	0	0	0	0	0	0	0	0	0	0	0	0	0	0	0	0	0	0	0.0124795	0	0	0	0	0	k__Fungi;p__Ascomycota;c__Dothideomycetes;o__Capnodiales;f__Readerielliopsidaceae;g__Readerielliopsis;
Saxophila	0.000519979	0	0	0	0	0	0.0124795	0	0	0	0	0	0	0	0	0	0	0	0	0	0	0	0	0	0	k__Fungi;p__Ascomycota;c__Dothideomycetes;o__Mycosphaerellales;f__Extremaceae;g__Saxophila;
Keithomyces	0.000519979	0	0	0	0	0	0	0	0	0	0	0	0	0.0124795	0	0	0	0	0	0	0	0	0	0	0	k__Fungi;p__Ascomycota;c__Sordariomycetes;o__Hypocreales;f__Clavicipitaceae;g__Keithomyces;
Lasiosphaeria	0.000519979	0	0	0	0	0	0	0	0.0124795	0	0	0	0	0	0	0	0	0	0	0	0	0	0	0	0	k__Fungi;p__Ascomycota;c__Sordariomycetes;o__Sordariales;f__Lasiosphaeriaceae;g__Lasiosphaeria;
Penicillifer	0.000519979	0	0	0	0	0	0	0	0	0	0	0	0	0	0	0	0.0124795	0	0	0	0	0	0	0	0	k__Fungi;p__Ascomycota;c__Sordariomycetes;o__Hypocreales;f__Nectriaceae;g__Penicillifer;
Botrytis	0.000433333	0	0	0	0	0	0	0	0	0	0	0	0	0.00416	0	0	0	0	0	0	0.00208	0	0.00416	0	0	k__Fungi;p__Ascomycota;c__Leotiomycetes;o__Helotiales;f__Sclerotiniaceae;g__Botrytis;
Glutinomyces	0.000433333	0	0	0	0	0	0	0.00416	0	0	0	0	0.00624	0	0	0	0	0	0	0	0	0	0	0	0	k__Fungi;p__Ascomycota;c__Leotiomycetes;o__Helotiales;f__Hyaloscyphaceae;g__Glutinomyces;
Phlebopus	0.000433333	0	0	0	0	0	0	0	0	0	0	0	0	0	0	0	0	0	0	0.00208	0	0.00832	0	0	0	k__Fungi;p__Basidiomycota;c__Agaricomycetes;o__Boletales;f__Boletinellaceae;g__Phlebopus;
Schizophyllum	0.000433333	0	0	0	0	0	0	0	0	0	0	0	0	0.00208	0.00208	0.00208	0	0.00208	0.00208	0	0	0	0	0	0	k__Fungi;p__Basidiomycota;c__Agaricomycetes;o__Agaricales;f__Schizophyllaceae;g__Schizophyllum;
Kalmanozyma	0.000433333	0	0	0	0	0.00416	0	0	0	0	0	0	0	0	0	0	0	0	0	0	0	0	0.00208	0	0.00416	k__Fungi;p__Basidiomycota;c__Ustilaginomycetes;o__Ustilaginales;f__Ustilaginaceae;g__Kalmanozyma;
Scytinostroma	0.000433333	0	0	0	0	0	0	0	0	0	0	0	0	0	0	0.00832	0.00208	0	0	0	0	0	0	0	0	k__Fungi;p__Basidiomycota;c__Agaricomycetes;o__Russulales;f__Lachnocladiaceae;g__Scytinostroma;
Parasola	0.000433333	0	0	0	0	0	0	0	0	0	0	0	0	0	0	0	0	0.00416	0	0	0	0.00624	0	0	0	k__Fungi;p__Basidiomycota;c__Agaricomycetes;o__Agaricales;f__Psathyrellaceae;g__Parasola;
Metarhizium	0.000433333	0	0	0	0	0	0	0	0	0	0	0	0	0.00208	0.00624	0.00208	0	0	0	0	0	0	0	0	0	k__Fungi;p__Ascomycota;c__Sordariomycetes;o__Hypocreales;f__Clavicipitaceae;g__Metarhizium;
Mycosphaerellales_gen_Incertae_sedis	0.000433333	0	0	0.00416	0	0	0	0.00208	0.00208	0	0	0	0.00208	0	0	0	0	0	0	0	0	0	0	0	0	k__Fungi;p__Ascomycota;c__Dothideomycetes;o__Mycosphaerellales;f__Mycosphaerellales_fam_Incertae_sedis;g__Mycosphaerellales_gen_Incertae_sedis;
Lobulomycetales_gen_Incertae_sedis	0.000433333	0	0	0	0	0	0	0	0	0	0.00624	0	0	0.00208	0	0	0	0	0.00208	0	0	0	0	0	0	k__Fungi;p__Chytridiomycota;c__Lobulomycetes;o__Lobulomycetales;f__Lobulomycetales_fam_Incertae_sedis;g__Lobulomycetales_gen_Incertae_sedis;
Pyrenochaeta	0.000433333	0	0	0	0	0	0	0	0	0	0.00208	0	0	0	0.00208	0	0	0.00416	0.00208	0	0	0	0	0	0	k__Fungi;p__Ascomycota;c__Dothideomycetes;o__Pleosporales;f__Cucurbitariaceae;g__Pyrenochaeta;
Pterulicium	0.000433333	0	0	0	0.00416	0	0	0	0	0	0	0	0	0	0.00208	0	0	0.00208	0.00208	0	0	0	0	0	0	k__Fungi;p__Basidiomycota;c__Agaricomycetes;o__Agaricales;f__Pterulaceae;g__Pterulicium;
Geastrumia	0.000433333	0	0	0.00208	0	0	0	0.00208	0	0	0.00208	0	0	0.00416	0	0	0	0	0	0	0	0	0	0	0	k__Fungi;p__Ascomycota;c__Dothideomycetes;o__Mycosphaerellales;f__Mycosphaerellaceae;g__Geastrumia;
Venturiales_gen_Incertae_sedis	0.000433333	0	0	0	0	0	0	0	0	0	0	0	0	0	0	0	0	0.00208	0	0.00832	0	0	0	0	0	k__Fungi;p__Ascomycota;c__Dothideomycetes;o__Venturiales;f__Venturiales_fam_Incertae_sedis;g__Venturiales_gen_Incertae_sedis;
Fitzroyomyces	0.000433333	0	0	0	0	0	0	0	0	0	0	0	0	0.00416	0	0	0	0	0	0	0.00624	0	0	0	0	k__Fungi;p__Ascomycota;c__Lecanoromycetes;o__Ostropales;f__Stictidaceae;g__Fitzroyomyces;
Stachylidium	0.000433333	0	0	0	0	0	0	0	0	0	0	0	0	0	0	0	0	0	0	0	0.00208	0.00832	0	0	0	k__Fungi;p__Ascomycota;c__Sordariomycetes;o__Glomerellales;f__Plectosphaerellaceae;g__Stachylidium;
Filobasidium	0.000433333	0	0	0	0	0	0	0.00208	0	0	0	0	0.00624	0	0	0.00208	0	0	0	0	0	0	0	0	0	k__Fungi;p__Basidiomycota;c__Tremellomycetes;o__Filobasidiales;f__Filobasidiaceae;g__Filobasidium;
Paradevriesia	0.000433333	0	0	0.00832	0	0	0	0.00208	0	0	0	0	0	0	0	0	0	0	0	0	0	0	0	0	0	k__Fungi;p__Ascomycota;c__Dothideomycetes;o__Capnodiales;f__Paradevriesiaceae;g__Paradevriesia;
Arthoniomycetes_gen_Incertae_sedis	0.000433333	0	0	0.00832	0	0	0	0	0	0	0	0	0	0	0	0	0	0	0	0	0	0	0	0.00208	0	k__Fungi;p__Ascomycota;c__Arthoniomycetes;o__Arthoniomycetes_ord_Incertae_sedis;f__Arthoniomycetes_fam_Incertae_sedis;g__Arthoniomycetes_gen_Incertae_sedis;
Muyocopron	0.000433333	0	0	0.00416	0	0.00208	0	0	0	0	0	0	0	0	0	0	0	0	0	0	0	0	0	0.00416	0	k__Fungi;p__Ascomycota;c__Dothideomycetes;o__Muyocopronales;f__Muyocopronaceae;g__Muyocopron;
Monoblepharidales_gen_Incertae_sedis	0.000433333	0	0	0	0	0	0	0	0	0	0	0	0	0	0.00208	0.00832	0	0	0	0	0	0	0	0	0	k__Fungi;p__Monoblepharomycota;c__Monoblepharidomycetes;o__Monoblepharidales;f__Monoblepharidales_fam_Incertae_sedis;g__Monoblepharidales_gen_Incertae_sedis;
Dacryopinax	0.000433333	0	0	0	0	0	0	0	0	0	0	0	0	0	0.00832	0	0.00208	0	0	0	0	0	0	0	0	k__Fungi;p__Basidiomycota;c__Dacrymycetes;o__Dacrymycetales;f__Dacrymycetaceae;g__Dacryopinax;
Atheliales_gen_Incertae_sedis	0.000433333	0	0	0	0	0	0	0	0	0	0	0	0	0.00624	0	0.00416	0	0	0	0	0	0	0	0	0	k__Fungi;p__Basidiomycota;c__Agaricomycetes;o__Atheliales;f__Atheliales_fam_Incertae_sedis;g__Atheliales_gen_Incertae_sedis;
Sphaeronaemella	0.000433333	0.00832	0	0	0	0	0	0	0	0	0.00208	0	0	0	0	0	0	0	0	0	0	0	0	0	0	k__Fungi;p__Ascomycota;c__Sordariomycetes;o__Microascales;f__Microascales_fam_Incertae_sedis;g__Sphaeronaemella;
Cryptosporiopsis	0.000433333	0	0	0	0	0	0	0.00416	0	0	0	0	0.00624	0	0	0	0	0	0	0	0	0	0	0	0	k__Fungi;p__Ascomycota;c__Leotiomycetes;o__Helotiales;f__Dermateaceae;g__Cryptosporiopsis;
Skeletocutis	0.000433333	0	0	0	0	0	0	0	0	0	0	0	0	0.00624	0	0	0	0	0	0.00416	0	0	0	0	0	k__Fungi;p__Basidiomycota;c__Agaricomycetes;o__Polyporales;f__Incrustoporiaceae;g__Skeletocutis;
Tremella	0.000433333	0	0	0	0	0	0	0	0	0	0	0	0	0	0.00624	0.00416	0	0	0	0	0	0	0	0	0	k__Fungi;p__Basidiomycota;c__Tremellomycetes;o__Tremellales;f__Tremellaceae;g__Tremella;
Setophaeosphaeria	0.000433333	0	0	0	0	0	0	0	0	0	0	0	0.00208	0.00624	0	0	0	0	0.00208	0	0	0	0	0	0	k__Fungi;p__Ascomycota;c__Dothideomycetes;o__Pleosporales;f__Phaeosphaeriaceae;g__Setophaeosphaeria;
Entimomentora	0.000433333	0	0	0	0	0	0	0	0	0	0	0	0	0	0.00416	0	0	0.00624	0	0	0	0	0	0	0	k__Fungi;p__Ascomycota;c__Leotiomycetes;o__Helotiales;f__Pleuroascaceae;g__Entimomentora;
Vamsapriya	0.000433333	0	0	0	0	0	0	0	0	0	0	0	0	0.00624	0	0	0	0	0	0	0	0	0	0	0.00416	k__Fungi;p__Ascomycota;c__Sordariomycetes;o__Xylariales;f__Vamsapriyaceae;g__Vamsapriya;
Trichobotrys	0.000433333	0	0	0	0	0	0.00416	0	0	0.00208	0.00208	0	0	0	0	0	0	0	0	0	0	0	0	0	0.00208	k__Fungi;p__Ascomycota;c__Dothideomycetes;o__Pleosporales;f__Pleosporales_fam_Incertae_sedis;g__Trichobotrys;
Acanthobasidium	0.000433317	0	0	0	0	0.0103996	0	0	0	0	0	0	0	0	0	0	0	0	0	0	0	0	0	0	0	k__Fungi;p__Basidiomycota;c__Agaricomycetes;o__Russulales;f__Stereaceae;g__Acanthobasidium;
Ascobolaceae_gen_Incertae_sedis	0.000433317	0	0	0	0	0	0	0	0	0	0	0	0	0	0	0	0	0	0.0103996	0	0	0	0	0	0	k__Fungi;p__Ascomycota;c__Pezizomycetes;o__Pezizales;f__Ascobolaceae;g__Ascobolaceae_gen_Incertae_sedis;
Gloeocystidiellum	0.000433317	0	0	0	0	0	0	0	0	0	0	0	0	0	0	0	0	0	0	0.0103996	0	0	0	0	0	k__Fungi;p__Basidiomycota;c__Agaricomycetes;o__Russulales;f__Gloeocystidiellaceae;g__Gloeocystidiellum;
Filobasidiaceae_gen_Incertae_sedis	0.000433317	0	0	0	0	0	0	0	0	0	0	0	0	0	0	0.0103996	0	0	0	0	0	0	0	0	0	k__Fungi;p__Basidiomycota;c__Tremellomycetes;o__Filobasidiales;f__Filobasidiaceae;g__Filobasidiaceae_gen_Incertae_sedis;
Cephalothecaceae_gen_Incertae_sedis	0.000433317	0	0	0	0	0	0	0	0	0	0	0	0	0	0	0.0103996	0	0	0	0	0	0	0	0	0	k__Fungi;p__Ascomycota;c__Sordariomycetes;o__Sordariales;f__Cephalothecaceae;g__Cephalothecaceae_gen_Incertae_sedis;
Polyplosphaeria	0.000433317	0	0	0	0	0	0	0	0	0	0	0	0	0	0.0103996	0	0	0	0	0	0	0	0	0	0	k__Fungi;p__Ascomycota;c__Dothideomycetes;o__Pleosporales;f__Tetraplosphaeriaceae;g__Polyplosphaeria;
Shiraia	0.000433317	0	0	0	0	0	0	0	0	0	0	0	0	0	0	0.0103996	0	0	0	0	0	0	0	0	0	k__Fungi;p__Ascomycota;c__Dothideomycetes;o__Pleosporales;f__Pleosporales_fam_Incertae_sedis;g__Shiraia;
Junewangiaceae_gen_Incertae_sedis	0.000433317	0	0	0	0	0	0	0	0	0	0	0	0	0	0	0	0	0	0.0103996	0	0	0	0	0	0	k__Fungi;p__Ascomycota;c__Sordariomycetes;o__Sordariomycetes_ord_Incertae_sedis;f__Junewangiaceae;g__Junewangiaceae_gen_Incertae_sedis;
Gliophorus	0.000433317	0	0	0	0	0	0	0	0	0	0	0	0	0	0	0	0	0	0	0	0	0	0	0	0.0103996	k__Fungi;p__Basidiomycota;c__Agaricomycetes;o__Agaricales;f__Hygrophoraceae;g__Gliophorus;
Boothiomyces	0.000433317	0	0	0	0	0	0	0	0	0	0	0	0	0	0	0	0	0.0103996	0	0	0	0	0	0	0	k__Fungi;p__Chytridiomycota;c__Rhizophydiomycetes;o__Rhizophydiales;f__Terramycetaceae;g__Boothiomyces;
Suhomyces	0.000433317	0	0	0	0	0	0	0	0	0	0	0	0	0	0	0.0103996	0	0	0	0	0	0	0	0	0	k__Fungi;p__Ascomycota;c__Saccharomycetes;o__Saccharomycetales;f__Saccharomycetales_fam_Incertae_sedis;g__Suhomyces;
Tympanidaceae_gen_Incertae_sedis	0.000346667	0	0	0	0	0	0	0	0	0	0	0	0	0.00208	0.00208	0.00208	0	0	0.00208	0	0	0	0	0	0	k__Fungi;p__Ascomycota;c__Leotiomycetes;o__Helotiales;f__Tympanidaceae;g__Tympanidaceae_gen_Incertae_sedis;
Beltraniaceae_gen_Incertae_sedis	0.000346667	0	0	0	0	0	0	0	0	0	0	0	0	0	0	0.00208	0	0.00208	0.00416	0	0	0	0	0	0	k__Fungi;p__Ascomycota;c__Sordariomycetes;o__Xylariales;f__Beltraniaceae;g__Beltraniaceae_gen_Incertae_sedis;
Plectosphaerella	0.000346667	0	0	0	0	0	0	0	0	0	0.00208	0.00208	0	0	0	0.00208	0	0	0	0	0	0.00208	0	0	0	k__Fungi;p__Ascomycota;c__Sordariomycetes;o__Glomerellales;f__Plectosphaerellaceae;g__Plectosphaerella;
Achroiostachys	0.000346667	0	0	0	0	0	0	0	0	0	0	0	0	0	0.00832	0	0	0	0	0	0	0	0	0	0	k__Fungi;p__Ascomycota;c__Sordariomycetes;o__Hypocreales;f__Stachybotryaceae;g__Achroiostachys;
Geastrales_gen_Incertae_sedis	0.000346667	0	0	0	0	0	0	0	0	0	0	0	0	0	0.00832	0	0	0	0	0	0	0	0	0	0	k__Fungi;p__Basidiomycota;c__Agaricomycetes;o__Geastrales;f__Geastrales_fam_Incertae_sedis;g__Geastrales_gen_Incertae_sedis;
Mollisia	0.000346667	0	0	0	0	0	0	0	0	0	0.00208	0.00416	0	0	0	0	0	0	0	0	0	0	0.00208	0	0	k__Fungi;p__Ascomycota;c__Leotiomycetes;o__Helotiales;f__Mollisiaceae;g__Mollisia;
Atractiellales_gen_Incertae_sedis	0.000346667	0	0	0	0	0	0	0	0	0	0	0	0	0	0.00832	0	0	0	0	0	0	0	0	0	0	k__Fungi;p__Basidiomycota;c__Atractiellomycetes;o__Atractiellales;f__Atractiellales_fam_Incertae_sedis;g__Atractiellales_gen_Incertae_sedis;
Paracremonium	0.000346667	0	0	0	0	0.00208	0	0	0	0	0	0	0	0	0	0.00624	0	0	0	0	0	0	0	0	0	k__Fungi;p__Ascomycota;c__Sordariomycetes;o__Hypocreales;f__Nectriaceae;g__Paracremonium;
Orbiliaceae_gen_Incertae_sedis	0.000346667	0	0	0	0	0	0	0.00208	0	0	0	0	0	0.00624	0	0	0	0	0	0	0	0	0	0	0	k__Fungi;p__Ascomycota;c__Orbiliomycetes;o__Orbiliales;f__Orbiliaceae;g__Orbiliaceae_gen_Incertae_sedis;
Bulgariella	0.000346667	0	0	0	0	0	0.00832	0	0	0	0	0	0	0	0	0	0	0	0	0	0	0	0	0	0	k__Fungi;p__Ascomycota;c__Leotiomycetes;o__Phacidiales;f__Bulgariaceae;g__Bulgariella;
Cryptoclypeus	0.000346667	0	0.00624	0	0	0	0	0	0	0	0	0	0	0	0	0	0	0	0	0.00208	0	0	0	0	0	k__Fungi;p__Ascomycota;c__Dothideomycetes;o__Pleosporales;f__Lophiotremataceae;g__Cryptoclypeus;
Inocybaceae_gen_Incertae_sedis	0.000346667	0	0	0	0	0	0	0	0	0	0	0	0	0	0	0.00624	0	0.00208	0	0	0	0	0	0	0	k__Fungi;p__Basidiomycota;c__Agaricomycetes;o__Agaricales;f__Inocybaceae;g__Inocybaceae_gen_Incertae_sedis;
Fusidium	0.000346667	0	0	0	0	0	0	0.00208	0	0	0	0	0	0	0	0	0	0	0.00416	0	0.00208	0	0	0	0	k__Fungi;p__Ascomycota;c__Sordariomycetes;o__Xylariales;f__Xylariales_fam_Incertae_sedis;g__Fusidium;
Chrysozymaceae_gen_Incertae_sedis	0.000346667	0	0	0	0	0	0	0	0	0	0	0	0	0	0	0	0	0	0	0	0	0.00832	0	0	0	k__Fungi;p__Basidiomycota;c__Microbotryomycetes;o__Microbotryomycetes_ord_Incertae_sedis;f__Chrysozymaceae;g__Chrysozymaceae_gen_Incertae_sedis;
Venturia	0.000346667	0	0	0	0	0	0	0	0	0	0	0	0	0.00416	0	0.00416	0	0	0	0	0	0	0	0	0	k__Fungi;p__Ascomycota;c__Dothideomycetes;o__Venturiales;f__Venturiaceae;g__Venturia;
Discula	0.000346667	0	0	0	0	0	0	0	0	0	0	0	0	0.00416	0.00208	0	0	0	0	0.00208	0	0	0	0	0	k__Fungi;p__Ascomycota;c__Sordariomycetes;o__Diaporthales;f__Gnomoniaceae;g__Discula;
Glomeromycetes_gen_Incertae_sedis	0.000346667	0	0	0	0	0	0	0	0	0	0	0	0	0	0	0	0.00832	0	0	0	0	0	0	0	0	k__Fungi;p__Glomeromycota;c__Glomeromycetes;o__Glomeromycetes_ord_Incertae_sedis;f__Glomeromycetes_fam_Incertae_sedis;g__Glomeromycetes_gen_Incertae_sedis;
Cladosporiaceae_gen_Incertae_sedis	0.000346667	0	0	0	0	0	0	0	0	0	0	0	0	0.00832	0	0	0	0	0	0	0	0	0	0	0	k__Fungi;p__Ascomycota;c__Dothideomycetes;o__Capnodiales;f__Cladosporiaceae;g__Cladosporiaceae_gen_Incertae_sedis;
Corticiales_gen_Incertae_sedis	0.000346667	0	0	0	0	0	0	0	0	0	0	0	0	0.00208	0.00624	0	0	0	0	0	0	0	0	0	0	k__Fungi;p__Basidiomycota;c__Agaricomycetes;o__Corticiales;f__Corticiales_fam_Incertae_sedis;g__Corticiales_gen_Incertae_sedis;
Rhynchogastrema	0.000346667	0	0	0	0	0	0	0	0	0	0	0	0	0	0.00624	0	0	0	0	0	0	0	0.00208	0	0	k__Fungi;p__Basidiomycota;c__Tremellomycetes;o__Tremellales;f__Rhynchogastremataceae;g__Rhynchogastrema;
Hermatomyces	0.000346667	0	0	0	0	0	0	0	0.00208	0	0.00208	0	0	0	0	0	0	0	0	0.00208	0	0.00208	0	0	0	k__Fungi;p__Ascomycota;c__Dothideomycetes;o__Pleosporales;f__Hermatomycetaceae;g__Hermatomyces;
Myrotheciomycetaceae_gen_Incertae_sedis	0.000346667	0	0	0	0	0	0	0	0	0	0	0	0	0	0	0	0	0	0	0.00624	0.00208	0	0	0	0	k__Fungi;p__Ascomycota;c__Sordariomycetes;o__Hypocreales;f__Myrotheciomycetaceae;g__Myrotheciomycetaceae_gen_Incertae_sedis;
Saitoella	0.000346667	0	0	0.00208	0	0	0	0.00416	0.00208	0	0	0	0	0	0	0	0	0	0	0	0	0	0	0	0	k__Fungi;p__Ascomycota;c__Taphrinomycetes;o__Taphrinales;f__Protomycetaceae;g__Saitoella;
Podila	0.000346667	0	0	0	0	0	0	0	0	0	0	0	0	0.00208	0	0	0	0	0.00624	0	0	0	0	0	0	k__Fungi;p__Mortierellomycota;c__Mortierellomycetes;o__Mortierellales;f__Mortierellaceae;g__Podila;
Kurtzmanomyces	0.000346667	0	0	0.00624	0	0	0	0	0	0	0	0	0	0	0	0	0	0	0	0	0.00208	0	0	0	0	k__Fungi;p__Basidiomycota;c__Agaricostilbomycetes;o__Agaricostilbales;f__Chionosphaeraceae;g__Kurtzmanomyces;
Marchandiobasidium	0.000346667	0	0	0	0	0	0	0	0	0	0	0	0	0.00832	0	0	0	0	0	0	0	0	0	0	0	k__Fungi;p__Basidiomycota;c__Agaricomycetes;o__Corticiales;f__Corticiaceae;g__Marchandiobasidium;
Cucurbitariaceae_gen_Incertae_sedis	0.000346667	0	0	0	0	0	0	0	0	0	0	0	0	0	0	0.00832	0	0	0	0	0	0	0	0	0	k__Fungi;p__Ascomycota;c__Dothideomycetes;o__Pleosporales;f__Cucurbitariaceae;g__Cucurbitariaceae_gen_Incertae_sedis;
Coprinus	0.000346667	0	0	0	0	0	0	0	0	0	0	0	0	0.00416	0	0.00416	0	0	0	0	0	0	0	0	0	k__Fungi;p__Basidiomycota;c__Agaricomycetes;o__Agaricales;f__Agaricaceae;g__Coprinus;
Gamsia	0.000346667	0	0	0	0	0	0	0	0	0	0	0	0	0	0	0.00832	0	0	0	0	0	0	0	0	0	k__Fungi;p__Ascomycota;c__Sordariomycetes;o__Microascales;f__Microascaceae;g__Gamsia;
Trichomonascus	0.000346667	0	0	0	0	0	0	0	0	0	0.00832	0	0	0	0	0	0	0	0	0	0	0	0	0	0	k__Fungi;p__Ascomycota;c__Saccharomycetes;o__Saccharomycetales;f__Trichomonascaceae;g__Trichomonascus;
GS13_gen_Incertae_sedis	0.000346667	0	0	0	0	0	0	0	0	0	0	0	0	0	0	0.00624	0.00208	0	0	0	0	0	0	0	0	k__Fungi;p__Chytridiomycota;c__GS13;o__GS13_ord_Incertae_sedis;f__GS13_fam_Incertae_sedis;g__GS13_gen_Incertae_sedis;
Byssochlamys	0.000346667	0	0	0	0	0	0	0	0	0	0.00832	0	0	0	0	0	0	0	0	0	0	0	0	0	0	k__Fungi;p__Ascomycota;c__Eurotiomycetes;o__Eurotiales;f__Thermoascaceae;g__Byssochlamys;
Monacrosporium	0.000346667	0	0	0	0	0	0	0	0	0	0	0	0	0	0	0	0	0.00832	0	0	0	0	0	0	0	k__Fungi;p__Ascomycota;c__Orbiliomycetes;o__Orbiliales;f__Orbiliaceae;g__Monacrosporium;
Arthrographis	0.000346667	0	0	0	0	0	0	0	0	0	0	0	0	0	0	0	0	0.00832	0	0	0	0	0	0	0	k__Fungi;p__Ascomycota;c__Dothideomycetes;o__Dothideomycetes_ord_Incertae_sedis;f__Eremomycetaceae;g__Arthrographis;
Cryptodiscus	0.000346667	0	0	0	0	0	0	0	0.00832	0	0	0	0	0	0	0	0	0	0	0	0	0	0	0	0	k__Fungi;p__Ascomycota;c__Lecanoromycetes;o__Ostropales;f__Stictidaceae;g__Cryptodiscus;
Phaeococcomyces	0.000346667	0	0	0	0	0	0	0	0	0	0	0	0	0	0	0	0	0	0	0	0	0	0	0.00832	0	k__Fungi;p__Ascomycota;c__Arthoniomycetes;o__Lichenostigmatales;f__Phaeococcomycetaceae;g__Phaeococcomyces;
Pilocintractia	0.000346667	0	0.00208	0	0	0	0	0	0	0	0	0	0	0	0	0	0	0	0	0	0.00624	0	0	0	0	k__Fungi;p__Basidiomycota;c__Ustilaginomycetes;o__Ustilaginales;f__Anthracoideaceae;g__Pilocintractia;
Vacuiphoma	0.000346667	0	0	0	0	0	0	0.00624	0.00208	0	0	0	0	0	0	0	0	0	0	0	0	0	0	0	0	k__Fungi;p__Ascomycota;c__Dothideomycetes;o__Pleosporales;f__Didymellaceae;g__Vacuiphoma;
Gemmamyces	0.000346667	0	0	0	0	0	0	0	0	0	0.00208	0	0	0	0	0	0	0	0	0	0	0	0	0.00208	0.00416	k__Fungi;p__Ascomycota;c__Dothideomycetes;o__Pleosporales;f__Melanommataceae;g__Gemmamyces;
Dothidea	0.000346667	0	0	0	0	0	0	0	0	0	0.00208	0	0	0.00208	0	0.00416	0	0	0	0	0	0	0	0	0	k__Fungi;p__Ascomycota;c__Dothideomycetes;o__Dothideales;f__Dothideaceae;g__Dothidea;
Monilia	0.000346667	0	0	0	0	0	0	0.00208	0	0	0	0.00624	0	0	0	0	0	0	0	0	0	0	0	0	0	k__Fungi;p__Ascomycota;c__Leotiomycetes;o__Helotiales;f__Sclerotiniaceae;g__Monilia;
Paracamarosporium	0.000346667	0	0	0	0	0	0	0.00624	0	0	0	0	0	0.00208	0	0	0	0	0	0	0	0	0	0	0	k__Fungi;p__Ascomycota;c__Dothideomycetes;o__Pleosporales;f__Didymosphaeriaceae;g__Paracamarosporium;
Calycina	0.000346667	0	0	0	0	0	0	0	0	0	0	0	0	0	0.00208	0.00624	0	0	0	0	0	0	0	0	0	k__Fungi;p__Ascomycota;c__Leotiomycetes;o__Helotiales;f__Hyaloscyphaceae;g__Calycina;
Dothideaceae_gen_Incertae_sedis	0.000346667	0	0	0	0	0	0	0	0	0	0	0	0	0	0.00208	0.00624	0	0	0	0	0	0	0	0	0	k__Fungi;p__Ascomycota;c__Dothideomycetes;o__Dothideales;f__Dothideaceae;g__Dothideaceae_gen_Incertae_sedis;
Batcheloromyces	0.000346667	0	0.00208	0	0	0	0	0	0	0	0	0	0.00416	0	0.00208	0	0	0	0	0	0	0	0	0	0	k__Fungi;p__Ascomycota;c__Dothideomycetes;o__Mycosphaerellales;f__Teratosphaeriaceae;g__Batcheloromyces;
Nigropunctata	0.000346667	0	0	0.00416	0	0	0	0	0	0	0.00208	0	0	0	0.00208	0	0	0	0	0	0	0	0	0	0	k__Fungi;p__Ascomycota;c__Sordariomycetes;o__Xylariales;f__Xylariaceae;g__Nigropunctata;
Phaeoisaria	0.000346667	0	0	0	0	0	0	0	0	0	0.00416	0	0	0.00208	0	0	0	0.00208	0	0	0	0	0	0	0	k__Fungi;p__Ascomycota;c__Sordariomycetes;o__Pleurotheciales;f__Pleurotheciaceae;g__Phaeoisaria;
Coniocessia	0.000346667	0	0	0	0	0	0	0	0	0	0	0.00416	0	0	0	0	0	0	0	0	0	0.00416	0	0	0	k__Fungi;p__Ascomycota;c__Sordariomycetes;o__Xylariales;f__Coniocessiaceae;g__Coniocessia;
Phaeodothis	0.00026	0	0	0.00208	0	0	0	0.00208	0	0	0	0	0	0	0	0.00208	0	0	0	0	0	0	0	0	0	k__Fungi;p__Ascomycota;c__Dothideomycetes;o__Pleosporales;f__Phaeosphaeriaceae;g__Phaeodothis;
Phialocephala	0.00026	0	0	0	0	0	0	0.00416	0	0	0	0	0.00208	0	0	0	0	0	0	0	0	0	0	0	0	k__Fungi;p__Ascomycota;c__Leotiomycetes;o__Helotiales;f__Mollisiaceae;g__Phialocephala;
Phallus	0.00026	0	0	0.00416	0	0	0	0	0	0	0	0	0	0	0.00208	0	0	0	0	0	0	0	0	0	0	k__Fungi;p__Basidiomycota;c__Agaricomycetes;o__Phallales;f__Phallaceae;g__Phallus;
Archaeorhizomycetaceae_gen_Incertae_sedis	0.00026	0	0	0	0	0	0	0	0	0	0.00624	0	0	0	0	0	0	0	0	0	0	0	0	0	0	k__Fungi;p__Ascomycota;c__Archaeorhizomycetes;o__Archaeorhizomycetales;f__Archaeorhizomycetaceae;g__Archaeorhizomycetaceae_gen_Incertae_sedis;
Cephalosporium	0.00026	0	0	0	0	0	0	0	0	0	0	0	0	0	0	0.00208	0.00208	0.00208	0	0	0	0	0	0	0	k__Fungi;p__Ascomycota;c__Sordariomycetes;o__Glomerellales;f__Plectosphaerellaceae;g__Cephalosporium;
Trichocomaceae_gen_Incertae_sedis	0.00026	0	0.00624	0	0	0	0	0	0	0	0	0	0	0	0	0	0	0	0	0	0	0	0	0	0	k__Fungi;p__Ascomycota;c__Eurotiomycetes;o__Eurotiales;f__Trichocomaceae;g__Trichocomaceae_gen_Incertae_sedis;
Sidera	0.00026	0	0	0	0	0	0.00208	0	0	0	0	0	0	0	0	0.00208	0	0	0	0	0	0.00208	0	0	0	k__Fungi;p__Basidiomycota;c__Agaricomycetes;o__Hymenochaetales;f__Rickenellaceae;g__Sidera;
Bulleribasidiaceae_gen_Incertae_sedis	0.00026	0	0	0	0	0	0	0	0	0	0	0	0	0	0	0	0	0	0	0.00416	0.00208	0	0	0	0	k__Fungi;p__Basidiomycota;c__Tremellomycetes;o__Tremellales;f__Bulleribasidiaceae;g__Bulleribasidiaceae_gen_Incertae_sedis;
Sphaerostilbella	0.00026	0	0	0	0	0	0	0	0	0	0	0	0.00624	0	0	0	0	0	0	0	0	0	0	0	0	k__Fungi;p__Ascomycota;c__Sordariomycetes;o__Hypocreales;f__Hypocreaceae;g__Sphaerostilbella;
Sebacinales_gen_Incertae_sedis	0.00026	0	0	0	0	0	0	0	0	0	0.00208	0	0	0	0	0.00208	0	0.00208	0	0	0	0	0	0	0	k__Fungi;p__Basidiomycota;c__Agaricomycetes;o__Sebacinales;f__Sebacinales_fam_Incertae_sedis;g__Sebacinales_gen_Incertae_sedis;
Pseudorobillarda	0.00026	0	0	0	0	0	0	0	0	0	0	0	0	0	0	0	0.00624	0	0	0	0	0	0	0	0	k__Fungi;p__Ascomycota;c__Dothideomycetes;o__Pleosporales;f__Pleosporales_fam_Incertae_sedis;g__Pseudorobillarda;
Stagonospora	0.00026	0	0	0	0	0	0	0	0	0	0	0	0	0	0	0.00624	0	0	0	0	0	0	0	0	0	k__Fungi;p__Ascomycota;c__Dothideomycetes;o__Pleosporales;f__Massarinaceae;g__Stagonospora;
Malasseziaceae_gen_Incertae_sedis	0.00026	0	0	0	0	0	0	0	0	0	0	0	0	0	0	0	0	0	0	0	0.00624	0	0	0	0	k__Fungi;p__Basidiomycota;c__Malasseziomycetes;o__Malasseziales;f__Malasseziaceae;g__Malasseziaceae_gen_Incertae_sedis;
Hyaloriaceae_gen_Incertae_sedis	0.00026	0	0	0	0	0	0	0	0	0	0	0	0	0.00416	0	0	0	0	0.00208	0	0	0	0	0	0	k__Fungi;p__Basidiomycota;c__Agaricomycetes;o__Auriculariales;f__Hyaloriaceae;g__Hyaloriaceae_gen_Incertae_sedis;
Pluteus	0.00026	0.00208	0	0	0	0	0	0	0	0	0	0	0	0	0.00416	0	0	0	0	0	0	0	0	0	0	k__Fungi;p__Basidiomycota;c__Agaricomycetes;o__Agaricales;f__Pluteaceae;g__Pluteus;
Bifiguratus	0.00026	0.00208	0.00416	0	0	0	0	0	0	0	0	0	0	0	0	0	0	0	0	0	0	0	0	0	0	k__Fungi;p__Mucoromycota;c__Mucoromycotina_cls_Incertae_sedis;o__Mucoromycotina_ord_Incertae_sedis;f__Mucoromycotina_fam_Incertae_sedis;g__Bifiguratus;
Neofusicoccum	0.00026	0	0	0	0	0	0	0	0	0	0	0.00416	0	0.00208	0	0	0	0	0	0	0	0	0	0	0	k__Fungi;p__Ascomycota;c__Dothideomycetes;o__Botryosphaeriales;f__Botryosphaeriaceae;g__Neofusicoccum;
Caecomyces	0.00026	0	0	0	0	0	0	0	0	0	0	0	0	0.00416	0	0	0	0.00208	0	0	0	0	0	0	0	k__Fungi;p__Neocallimastigomycota;c__Neocallimastigomycetes;o__Neocallimastigales;f__Neocallimastigaceae;g__Caecomyces;
Tolypocladium	0.00026	0	0	0.00416	0	0	0	0	0	0	0	0	0	0	0	0	0	0	0	0	0	0	0	0.00208	0	k__Fungi;p__Ascomycota;c__Sordariomycetes;o__Hypocreales;f__Ophiocordycipitaceae;g__Tolypocladium;
Cymostachys	0.00026	0	0	0	0	0	0	0	0	0	0	0	0	0	0	0	0	0	0	0	0	0.00624	0	0	0	k__Fungi;p__Ascomycota;c__Sordariomycetes;o__Hypocreales;f__Stachybotryaceae;g__Cymostachys;
Cladobotryum	0.00026	0	0	0	0	0	0.00208	0	0	0	0	0	0	0	0	0	0	0	0	0	0.00416	0	0	0	0	k__Fungi;p__Ascomycota;c__Sordariomycetes;o__Hypocreales;f__Hypocreaceae;g__Cladobotryum;
Endogonales_gen_Incertae_sedis	0.00026	0	0	0	0	0	0	0	0	0	0	0	0	0	0	0	0.00208	0.00416	0	0	0	0	0	0	0	k__Fungi;p__Mucoromycota;c__Endogonomycetes;o__Endogonales;f__Endogonales_fam_Incertae_sedis;g__Endogonales_gen_Incertae_sedis;
Pochonia	0.00026	0	0	0	0	0	0	0	0	0	0	0	0.00624	0	0	0	0	0	0	0	0	0	0	0	0	k__Fungi;p__Ascomycota;c__Sordariomycetes;o__Hypocreales;f__Clavicipitaceae;g__Pochonia;
Sclerostagonospora	0.00026	0	0	0	0	0	0.00208	0	0	0	0	0	0	0	0	0	0	0.00416	0	0	0	0	0	0	0	k__Fungi;p__Ascomycota;c__Dothideomycetes;o__Pleosporales;f__Phaeosphaeriaceae;g__Sclerostagonospora;
Cystobasidiomycetes_gen_Incertae_sedis	0.00026	0	0	0	0	0	0	0	0	0	0.00416	0	0.00208	0	0	0	0	0	0	0	0	0	0	0	0	k__Fungi;p__Basidiomycota;c__Cystobasidiomycetes;o__Cystobasidiomycetes_ord_Incertae_sedis;f__Cystobasidiomycetes_fam_Incertae_sedis;g__Cystobasidiomycetes_gen_Incertae_sedis;
Mycetinis	0.00026	0	0	0	0	0	0	0	0	0	0	0	0	0.00416	0	0	0	0	0	0.00208	0	0	0	0	0	k__Fungi;p__Basidiomycota;c__Agaricomycetes;o__Agaricales;f__Omphalotaceae;g__Mycetinis;
Alatospora	0.00026	0	0	0	0	0	0	0	0	0	0	0	0	0.00208	0	0.00416	0	0	0	0	0	0	0	0	0	k__Fungi;p__Ascomycota;c__Leotiomycetes;o__Helotiales;f__Leotiaceae;g__Alatospora;
Hanseniaspora	0.00026	0.00624	0	0	0	0	0	0	0	0	0	0	0	0	0	0	0	0	0	0	0	0	0	0	0	k__Fungi;p__Ascomycota;c__Saccharomycetes;o__Saccharomycetales;f__Saccharomycodaceae;g__Hanseniaspora;
Botryosphaeria	0.00026	0	0	0	0	0	0	0	0	0	0	0	0	0	0	0	0.00624	0	0	0	0	0	0	0	0	k__Fungi;p__Ascomycota;c__Dothideomycetes;o__Botryosphaeriales;f__Botryosphaeriaceae;g__Botryosphaeria;
Nodulisporium	0.00026	0	0	0	0	0	0	0	0	0	0	0	0	0	0	0	0.00624	0	0	0	0	0	0	0	0	k__Fungi;p__Ascomycota;c__Sordariomycetes;o__Xylariales;f__Xylariaceae;g__Nodulisporium;
Clavulinopsis	0.00026	0	0	0	0	0	0	0	0	0	0	0	0	0	0	0	0	0	0	0	0	0	0	0	0.00624	k__Fungi;p__Basidiomycota;c__Agaricomycetes;o__Agaricales;f__Clavariaceae;g__Clavulinopsis;
Pezicula	0.00026	0	0	0	0	0	0	0	0	0	0	0	0	0	0	0.00624	0	0	0	0	0	0	0	0	0	k__Fungi;p__Ascomycota;c__Leotiomycetes;o__Helotiales;f__Dermateaceae;g__Pezicula;
Cippumomyces	0.00026	0	0	0	0	0	0	0	0	0	0	0	0	0.00624	0	0	0	0	0	0	0	0	0	0	0	k__Fungi;p__Ascomycota;c__Dothideomycetes;o__Capnodiales;f__Neoantennariellaceae;g__Cippumomyces;
Sublophiostoma	0.00026	0	0	0	0	0	0	0	0	0	0	0	0	0	0	0.00624	0	0	0	0	0	0	0	0	0	k__Fungi;p__Ascomycota;c__Dothideomycetes;o__Pleosporales;f__Sublophiostomataceae;g__Sublophiostoma;
Flagelloscypha	0.00026	0	0	0	0	0	0	0.00624	0	0	0	0	0	0	0	0	0	0	0	0	0	0	0	0	0	k__Fungi;p__Basidiomycota;c__Agaricomycetes;o__Agaricales;f__Tricholomataceae;g__Flagelloscypha;
Ovatospora	0.00026	0	0	0	0.00624	0	0	0	0	0	0	0	0	0	0	0	0	0	0	0	0	0	0	0	0	k__Fungi;p__Ascomycota;c__Sordariomycetes;o__Sordariales;f__Chaetomiaceae;g__Ovatospora;
Parathyridariella	0.00026	0	0	0	0	0	0	0	0	0	0	0	0	0	0	0	0	0	0	0	0	0.00624	0	0	0	k__Fungi;p__Ascomycota;c__Dothideomycetes;o__Pleosporales;f__Thyridariaceae;g__Parathyridariella;
Galiicola	0.00026	0	0	0	0	0	0	0	0	0	0	0	0	0	0	0.00624	0	0	0	0	0	0	0	0	0	k__Fungi;p__Ascomycota;c__Dothideomycetes;o__Pleosporales;f__Phaeosphaeriaceae;g__Galiicola;
Elasticomyces	0.00026	0.00624	0	0	0	0	0	0	0	0	0	0	0	0	0	0	0	0	0	0	0	0	0	0	0	k__Fungi;p__Ascomycota;c__Dothideomycetes;o__Mycosphaerellales;f__Teratosphaeriaceae;g__Elasticomyces;
Punctulariopsis	0.00026	0	0	0	0	0	0	0	0	0	0	0	0.00208	0.00208	0	0.00208	0	0	0	0	0	0	0	0	0	k__Fungi;p__Basidiomycota;c__Agaricomycetes;o__Corticiales;f__Punctulariaceae;g__Punctulariopsis;
Pleurostoma	0.00026	0	0	0	0	0	0	0	0	0	0	0	0	0	0	0	0	0	0	0.00624	0	0	0	0	0	k__Fungi;p__Ascomycota;c__Sordariomycetes;o__Calosphaeriales;f__Pleurostomataceae;g__Pleurostoma;
Syncephalis	0.00026	0	0	0	0	0	0	0	0	0	0	0	0	0.00208	0	0	0	0	0.00416	0	0	0	0	0	0	k__Fungi;p__Zoopagomycota;c__Zoopagomycetes;o__Zoopagales;f__Piptocephalidaceae;g__Syncephalis;
Asterostroma	0.00026	0	0	0	0	0	0	0	0	0	0	0	0	0	0	0.00624	0	0	0	0	0	0	0	0	0	k__Fungi;p__Basidiomycota;c__Agaricomycetes;o__Russulales;f__Lachnocladiaceae;g__Asterostroma;
Entomocorticium	0.00026	0	0	0	0	0	0	0	0	0	0	0	0	0	0.00624	0	0	0	0	0	0	0	0	0	0	k__Fungi;p__Basidiomycota;c__Agaricomycetes;o__Russulales;f__Peniophoraceae;g__Entomocorticium;
Conioscyphales_gen_Incertae_sedis	0.00026	0	0	0	0	0	0	0	0	0	0.00624	0	0	0	0	0	0	0	0	0	0	0	0	0	0	k__Fungi;p__Ascomycota;c__Sordariomycetes;o__Conioscyphales;f__Conioscyphales_fam_Incertae_sedis;g__Conioscyphales_gen_Incertae_sedis;
Ilyonectria	0.00026	0	0	0	0	0	0	0	0	0	0	0	0	0	0	0.00624	0	0	0	0	0	0	0	0	0	k__Fungi;p__Ascomycota;c__Sordariomycetes;o__Hypocreales;f__Nectriaceae;g__Ilyonectria;
Irineochytrium	0.00026	0	0	0	0	0	0	0	0	0	0	0	0	0	0	0.00624	0	0	0	0	0	0	0	0	0	k__Fungi;p__Chytridiomycota;c__Chytridiomycetes;o__Chytridiales;f__Chytridiaceae;g__Irineochytrium;
Phellinus	0.00026	0	0	0	0	0	0	0	0	0	0	0	0	0	0	0	0	0	0.00624	0	0	0	0	0	0	k__Fungi;p__Basidiomycota;c__Agaricomycetes;o__Hymenochaetales;f__Hymenochaetaceae;g__Phellinus;
Pilidium	0.00026	0	0	0	0	0	0	0	0	0	0	0	0	0	0	0	0.00624	0	0	0	0	0	0	0	0	k__Fungi;p__Ascomycota;c__Leotiomycetes;o__Helotiales;f__Chaetomellaceae;g__Pilidium;
Rhizochaete	0.00026	0	0	0	0	0	0	0	0	0	0	0	0	0	0	0	0	0	0	0	0.00624	0	0	0	0	k__Fungi;p__Basidiomycota;c__Agaricomycetes;o__Polyporales;f__Phanerochaetaceae;g__Rhizochaete;
Pisorisporiaceae_gen_Incertae_sedis	0.00026	0	0	0	0	0	0	0	0	0	0.00624	0	0	0	0	0	0	0	0	0	0	0	0	0	0	k__Fungi;p__Ascomycota;c__Sordariomycetes;o__Pisorisporiales;f__Pisorisporiaceae;g__Pisorisporiaceae_gen_Incertae_sedis;
Glomerellaceae_gen_Incertae_sedis	0.00026	0	0	0	0	0	0	0	0	0	0	0	0	0	0	0.00624	0	0	0	0	0	0	0	0	0	k__Fungi;p__Ascomycota;c__Sordariomycetes;o__Glomerellales;f__Glomerellaceae;g__Glomerellaceae_gen_Incertae_sedis;
Dichomitus	0.00026	0	0	0	0	0	0	0	0	0	0	0	0	0.00624	0	0	0	0	0	0	0	0	0	0	0	k__Fungi;p__Basidiomycota;c__Agaricomycetes;o__Polyporales;f__Polyporaceae;g__Dichomitus;
Lasiobolidium	0.00026	0	0	0	0	0	0	0	0	0	0.00624	0	0	0	0	0	0	0	0	0	0	0	0	0	0	k__Fungi;p__Ascomycota;c__Pezizomycetes;o__Pezizales;f__Pyronemataceae;g__Lasiobolidium;
Morosphaeriaceae_gen_Incertae_sedis	0.00026	0	0	0	0	0	0	0	0	0	0	0	0	0	0	0	0.00624	0	0	0	0	0	0	0	0	k__Fungi;p__Ascomycota;c__Dothideomycetes;o__Pleosporales;f__Morosphaeriaceae;g__Morosphaeriaceae_gen_Incertae_sedis;
Lindtneria	0.00026	0	0	0	0	0	0	0	0	0	0	0	0	0	0.00624	0	0	0	0	0	0	0	0	0	0	k__Fungi;p__Basidiomycota;c__Agaricomycetes;o__Agaricales;f__Stephanosporaceae;g__Lindtneria;
Chromelosporium	0.00026	0	0	0	0	0	0	0	0	0	0	0	0	0	0	0	0	0	0	0.00624	0	0	0	0	0	k__Fungi;p__Ascomycota;c__Pezizomycetes;o__Pezizales;f__Pezizaceae;g__Chromelosporium;
Tapinella	0.00026	0	0	0	0	0	0	0	0	0	0	0	0	0	0	0	0	0	0	0	0	0.00624	0	0	0	k__Fungi;p__Basidiomycota;c__Agaricomycetes;o__Boletales;f__Tapinellaceae;g__Tapinella;
Seimatosporium	0.00026	0	0	0	0	0	0	0	0	0	0	0	0	0.00416	0	0.00208	0	0	0	0	0	0	0	0	0	k__Fungi;p__Ascomycota;c__Sordariomycetes;o__Xylariales;f__Sporocadaceae;g__Seimatosporium;
Chlorophyllum	0.00026	0	0	0	0	0	0	0	0	0	0	0	0	0.00208	0	0	0	0	0	0	0	0	0.00416	0	0	k__Fungi;p__Basidiomycota;c__Agaricomycetes;o__Agaricales;f__Agaricaceae;g__Chlorophyllum;
Helotiaceae_gen_Incertae_sedis	0.00026	0	0	0	0	0	0	0	0.00416	0	0	0	0.00208	0	0	0	0	0	0	0	0	0	0	0	0	k__Fungi;p__Ascomycota;c__Leotiomycetes;o__Helotiales;f__Helotiaceae;g__Helotiaceae_gen_Incertae_sedis;
Bifusisporella	0.00026	0	0	0	0	0	0	0	0	0	0	0	0	0	0	0	0	0.00208	0.00416	0	0	0	0	0	0	k__Fungi;p__Ascomycota;c__Sordariomycetes;o__Magnaporthales;f__Magnaporthaceae;g__Bifusisporella;
Phaeosclera	0.00026	0	0	0	0	0	0	0	0	0	0	0	0	0.00208	0.00208	0	0	0	0.00208	0	0	0	0	0	0	k__Fungi;p__Ascomycota;c__Dothideomycetes;o__Myriangiales;f__Myriangiales_fam_Incertae_sedis;g__Phaeosclera;
Diutina	0.000173333	0	0	0.00416	0	0	0	0	0	0	0	0	0	0	0	0	0	0	0	0	0	0	0	0	0	k__Fungi;p__Ascomycota;c__Saccharomycetes;o__Saccharomycetales;f__Saccharomycetales_fam_Incertae_sedis;g__Diutina;
Leohumicola	0.000173333	0	0	0	0	0	0	0	0	0	0	0	0.00208	0.00208	0	0	0	0	0	0	0	0	0	0	0	k__Fungi;p__Ascomycota;c__Leotiomycetes;o__Helotiales;f__Helotiales_fam_Incertae_sedis;g__Leohumicola;
Furcasterigmium	0.000173333	0	0	0	0	0	0	0	0	0	0	0	0	0	0	0.00416	0	0	0	0	0	0	0	0	0	k__Fungi;p__Ascomycota;c__Sordariomycetes;o__Glomerellales;f__Plectosphaerellaceae;g__Furcasterigmium;
Helminthosporium	0.000173333	0	0	0	0	0	0	0	0	0	0	0	0	0	0	0	0	0	0	0	0	0	0	0.00416	0	k__Fungi;p__Ascomycota;c__Dothideomycetes;o__Pleosporales;f__Massarinaceae;g__Helminthosporium;
Tubeufiaceae_gen_Incertae_sedis	0.000173333	0	0	0	0	0	0	0	0	0	0	0	0	0	0	0	0	0	0.00416	0	0	0	0	0	0	k__Fungi;p__Ascomycota;c__Dothideomycetes;o__Tubeufiales;f__Tubeufiaceae;g__Tubeufiaceae_gen_Incertae_sedis;
Geosmithia	0.000173333	0	0	0	0	0	0	0	0	0	0	0.00416	0	0	0	0	0	0	0	0	0	0	0	0	0	k__Fungi;p__Ascomycota;c__Sordariomycetes;o__Hypocreales;f__Bionectriaceae;g__Geosmithia;
Sardiniella	0.000173333	0	0	0	0	0	0	0	0	0.00208	0	0	0	0	0	0	0	0.00208	0	0	0	0	0	0	0	k__Fungi;p__Ascomycota;c__Dothideomycetes;o__Botryosphaeriales;f__Botryosphaeriaceae;g__Sardiniella;
Glomerales_gen_Incertae_sedis	0.000173333	0	0	0	0	0	0	0	0	0	0	0	0	0	0	0	0.00416	0	0	0	0	0	0	0	0	k__Fungi;p__Glomeromycota;c__Glomeromycetes;o__Glomerales;f__Glomerales_fam_Incertae_sedis;g__Glomerales_gen_Incertae_sedis;
Buckleyzyma	0.000173333	0	0	0	0	0	0	0	0.00208	0	0	0	0	0	0	0	0	0	0.00208	0	0	0	0	0	0	k__Fungi;p__Basidiomycota;c__Cystobasidiomycetes;o__Cystobasidiomycetes_ord_Incertae_sedis;f__Buckleyzymaceae;g__Buckleyzyma;
Neonothopanus	0.000173333	0	0	0	0	0	0	0	0	0	0	0	0	0	0.00416	0	0	0	0	0	0	0	0	0	0	k__Fungi;p__Basidiomycota;c__Agaricomycetes;o__Agaricales;f__Omphalotaceae;g__Neonothopanus;
Coremiopassalora	0.000173333	0	0	0	0	0	0	0.00208	0	0	0	0	0	0	0	0	0	0	0	0.00208	0	0	0	0	0	k__Fungi;p__Ascomycota;c__Dothideomycetes;o__Mycosphaerellales;f__Mycosphaerellaceae;g__Coremiopassalora;
Macroconia	0.000173333	0	0	0	0	0	0.00208	0	0	0	0	0	0	0	0.00208	0	0	0	0	0	0	0	0	0	0	k__Fungi;p__Ascomycota;c__Sordariomycetes;o__Hypocreales;f__Nectriaceae;g__Macroconia;
Scorias	0.000173333	0	0	0	0	0.00416	0	0	0	0	0	0	0	0	0	0	0	0	0	0	0	0	0	0	0	k__Fungi;p__Ascomycota;c__Dothideomycetes;o__Capnodiales;f__Capnodiaceae;g__Scorias;
Gnomoniella	0.000173333	0	0	0	0	0.00416	0	0	0	0	0	0	0	0	0	0	0	0	0	0	0	0	0	0	0	k__Fungi;p__Ascomycota;c__Sordariomycetes;o__Diaporthales;f__Gnomoniaceae;g__Gnomoniella;
Lyomyces	0.000173333	0	0	0	0	0	0	0	0	0	0	0	0	0	0	0.00208	0	0	0	0	0	0.00208	0	0	0	k__Fungi;p__Basidiomycota;c__Agaricomycetes;o__Hymenochaetales;f__Schizoporaceae;g__Lyomyces;
Scedosporium	0.000173333	0	0	0	0	0	0	0	0	0	0	0	0	0	0	0	0	0.00416	0	0	0	0	0	0	0	k__Fungi;p__Ascomycota;c__Sordariomycetes;o__Microascales;f__Microascaceae;g__Scedosporium;
Sakaguchia	0.000173333	0	0	0	0	0	0	0	0	0	0	0	0	0	0.00208	0	0	0	0	0.00208	0	0	0	0	0	k__Fungi;p__Basidiomycota;c__Cystobasidiomycetes;o__Sakaguchiales;f__Sakaguchiaceae;g__Sakaguchia;
Leptobacillium	0.000173333	0	0	0	0	0	0	0	0	0	0	0	0	0	0	0	0	0	0.00416	0	0	0	0	0	0	k__Fungi;p__Ascomycota;c__Sordariomycetes;o__Hypocreales;f__Cordycipitaceae;g__Leptobacillium;
Pseudolagarobasidium	0.000173333	0	0	0	0	0	0	0	0	0	0	0	0	0	0	0	0	0	0	0	0	0.00416	0	0	0	k__Fungi;p__Basidiomycota;c__Agaricomycetes;o__Polyporales;f__Cerrenaceae;g__Pseudolagarobasidium;
Chaetosphaeriaceae_gen_Incertae_sedis	0.000173333	0	0	0	0	0	0	0	0	0	0	0	0	0	0	0	0	0.00416	0	0	0	0	0	0	0	k__Fungi;p__Ascomycota;c__Sordariomycetes;o__Chaetosphaeriales;f__Chaetosphaeriaceae;g__Chaetosphaeriaceae_gen_Incertae_sedis;
Cystofilobasidium	0.000173333	0	0	0	0	0	0	0	0	0	0	0	0	0	0.00208	0	0	0.00208	0	0	0	0	0	0	0	k__Fungi;p__Basidiomycota;c__Tremellomycetes;o__Cystofilobasidiales;f__Cystofilobasidiaceae;g__Cystofilobasidium;
Panellus	0.000173333	0	0	0	0	0	0	0	0	0	0	0	0	0	0.00208	0	0	0	0.00208	0	0	0	0	0	0	k__Fungi;p__Basidiomycota;c__Agaricomycetes;o__Agaricales;f__Tricholomataceae;g__Panellus;
Bullanockia	0.000173333	0	0	0	0.00416	0	0	0	0	0	0	0	0	0	0	0	0	0	0	0	0	0	0	0	0	k__Fungi;p__Ascomycota;c__Sordariomycetes;o__Hypocreales;f__Bionectriaceae;g__Bullanockia;
Ruinenia	0.000173333	0	0	0.00208	0	0	0	0.00208	0	0	0	0	0	0	0	0	0	0	0	0	0	0	0	0	0	k__Fungi;p__Basidiomycota;c__Agaricostilbomycetes;o__Agaricostilbales;f__Ruineniaceae;g__Ruinenia;
Candolleomyces	0.000173333	0	0	0	0	0	0	0	0	0.00416	0	0	0	0	0	0	0	0	0	0	0	0	0	0	0	k__Fungi;p__Basidiomycota;c__Agaricomycetes;o__Agaricales;f__Psathyrellaceae;g__Candolleomyces;
Linderina	0.000173333	0.00416	0	0	0	0	0	0	0	0	0	0	0	0	0	0	0	0	0	0	0	0	0	0	0	k__Fungi;p__Kickxellomycota;c__Kickxellomycetes;o__Kickxellales;f__Kickxellaceae;g__Linderina;
Pholiota	0.000173333	0	0	0	0	0	0	0	0	0	0	0	0	0.00208	0	0.00208	0	0	0	0	0	0	0	0	0	k__Fungi;p__Basidiomycota;c__Agaricomycetes;o__Agaricales;f__Strophariaceae;g__Pholiota;
Cyanosporus	0.000173333	0.00208	0	0	0	0	0	0	0	0	0	0	0	0	0.00208	0	0	0	0	0	0	0	0	0	0	k__Fungi;p__Basidiomycota;c__Agaricomycetes;o__Polyporales;f__Polyporaceae;g__Cyanosporus;
Plagiostoma	0.000173333	0	0	0	0	0	0	0	0	0	0	0	0	0	0	0.00416	0	0	0	0	0	0	0	0	0	k__Fungi;p__Ascomycota;c__Sordariomycetes;o__Diaporthales;f__Gnomoniaceae;g__Plagiostoma;
Atractiella	0.000173333	0	0	0	0	0	0	0	0	0	0	0	0	0	0	0	0	0.00416	0	0	0	0	0	0	0	k__Fungi;p__Basidiomycota;c__Atractiellomycetes;o__Atractiellales;f__Hoehnelomycetaceae;g__Atractiella;
Tremellaceae_gen_Incertae_sedis	0.000173333	0	0	0	0	0	0	0	0	0	0	0	0	0	0	0	0	0	0	0.00416	0	0	0	0	0	k__Fungi;p__Basidiomycota;c__Tremellomycetes;o__Tremellales;f__Tremellaceae;g__Tremellaceae_gen_Incertae_sedis;
Paradictyoarthrinium	0.000173333	0	0	0	0.00416	0	0	0	0	0	0	0	0	0	0	0	0	0	0	0	0	0	0	0	0	k__Fungi;p__Ascomycota;c__Dothideomycetes;o__Pleosporales;f__Paradictyoarthriniaceae;g__Paradictyoarthrinium;
Cadophora	0.000173333	0	0	0	0	0	0	0	0	0	0	0	0	0	0	0.00416	0	0	0	0	0	0	0	0	0	k__Fungi;p__Ascomycota;c__Leotiomycetes;o__Helotiales;f__Ploettnerulaceae;g__Cadophora;
Rodwayella	0.000173333	0	0	0	0	0	0	0	0	0	0	0	0	0.00208	0	0.00208	0	0	0	0	0	0	0	0	0	k__Fungi;p__Ascomycota;c__Leotiomycetes;o__Helotiales;f__Hyaloscyphaceae;g__Rodwayella;
Mycoarthris	0.000173333	0	0	0	0	0	0	0	0	0	0	0	0	0.00416	0	0	0	0	0	0	0	0	0	0	0	k__Fungi;p__Ascomycota;c__Leotiomycetes;o__Helotiales;f__Helotiales_fam_Incertae_sedis;g__Mycoarthris;
Gnomoniaceae_gen_Incertae_sedis	0.000173333	0	0	0	0	0	0	0	0	0	0	0	0	0	0	0.00416	0	0	0	0	0	0	0	0	0	k__Fungi;p__Ascomycota;c__Sordariomycetes;o__Diaporthales;f__Gnomoniaceae;g__Gnomoniaceae_gen_Incertae_sedis;
Hyaloscyphaceae_gen_Incertae_sedis	0.000173333	0	0	0	0	0	0	0	0	0	0	0	0	0	0.00416	0	0	0	0	0	0	0	0	0	0	k__Fungi;p__Ascomycota;c__Leotiomycetes;o__Helotiales;f__Hyaloscyphaceae;g__Hyaloscyphaceae_gen_Incertae_sedis;
Gregarithecium	0.000173333	0	0	0	0.00416	0	0	0	0	0	0	0	0	0	0	0	0	0	0	0	0	0	0	0	0	k__Fungi;p__Ascomycota;c__Dothideomycetes;o__Pleosporales;f__Dictyosporiaceae;g__Gregarithecium;
Ascodesmis	0.000173333	0	0	0.00208	0	0	0	0	0	0	0	0	0	0	0	0	0	0	0.00208	0	0	0	0	0	0	k__Fungi;p__Ascomycota;c__Pezizomycetes;o__Pezizales;f__Ascodesmidaceae;g__Ascodesmis;
Dentipellis	0.000173333	0	0	0	0	0	0	0	0	0	0	0	0	0	0	0.00416	0	0	0	0	0	0	0	0	0	k__Fungi;p__Basidiomycota;c__Agaricomycetes;o__Russulales;f__Hericiaceae;g__Dentipellis;
Cordycipitaceae_gen_Incertae_sedis	0.000173333	0	0	0	0	0	0	0.00208	0.00208	0	0	0	0	0	0	0	0	0	0	0	0	0	0	0	0	k__Fungi;p__Ascomycota;c__Sordariomycetes;o__Hypocreales;f__Cordycipitaceae;g__Cordycipitaceae_gen_Incertae_sedis;
Pseudeurotiaceae_gen_Incertae_sedis	0.000173333	0	0	0	0	0	0	0	0	0	0.00416	0	0	0	0	0	0	0	0	0	0	0	0	0	0	k__Fungi;p__Ascomycota;c__Leotiomycetes;o__Thelebolales;f__Pseudeurotiaceae;g__Pseudeurotiaceae_gen_Incertae_sedis;
Pleotrichocladium	0.000173333	0	0	0	0	0	0	0.00416	0	0	0	0	0	0	0	0	0	0	0	0	0	0	0	0	0	k__Fungi;p__Ascomycota;c__Dothideomycetes;o__Pleosporales;f__Melanommataceae;g__Pleotrichocladium;
Neoheleiosa	0.000173333	0	0	0	0	0	0	0	0	0	0	0.00416	0	0	0	0	0	0	0	0	0	0	0	0	0	k__Fungi;p__Ascomycota;c__Dothideomycetes;o__Monoblastiales;f__Monoblastiaceae;g__Neoheleiosa;
Readeriella	0.000173333	0	0	0	0	0	0	0	0	0	0	0.00416	0	0	0	0	0	0	0	0	0	0	0	0	0	k__Fungi;p__Ascomycota;c__Dothideomycetes;o__Mycosphaerellales;f__Mycosphaerellaceae;g__Readeriella;
Sporisorium	0.000173333	0	0	0	0	0	0	0	0	0	0	0	0	0.00416	0	0	0	0	0	0	0	0	0	0	0	k__Fungi;p__Basidiomycota;c__Ustilaginomycetes;o__Ustilaginales;f__Ustilaginaceae;g__Sporisorium;
Gloeophyllum	0.000173333	0	0	0	0	0	0	0	0	0	0	0	0	0.00416	0	0	0	0	0	0	0	0	0	0	0	k__Fungi;p__Basidiomycota;c__Agaricomycetes;o__Gloeophyllales;f__Gloeophyllaceae;g__Gloeophyllum;
Pyxidiophorales_gen_Incertae_sedis	0.000173333	0	0	0	0	0	0	0	0	0	0	0	0	0.00208	0	0	0	0.00208	0	0	0	0	0	0	0	k__Fungi;p__Ascomycota;c__Laboulbeniomycetes;o__Pyxidiophorales;f__Pyxidiophorales_fam_Incertae_sedis;g__Pyxidiophorales_gen_Incertae_sedis;
Akanthomyces	0.000173333	0	0	0	0	0	0	0	0	0	0	0	0	0	0.00416	0	0	0	0	0	0	0	0	0	0	k__Fungi;p__Ascomycota;c__Sordariomycetes;o__Hypocreales;f__Cordycipitaceae;g__Akanthomyces;
Resinomycena	0.000173333	0	0	0	0	0	0	0	0	0	0	0	0	0.00208	0.00208	0	0	0	0	0	0	0	0	0	0	k__Fungi;p__Basidiomycota;c__Agaricomycetes;o__Agaricales;f__Mycenaceae;g__Resinomycena;
Helicodendron	0.000173333	0	0	0	0	0	0	0	0	0	0	0	0	0	0	0.00416	0	0	0	0	0	0	0	0	0	k__Fungi;p__Ascomycota;c__Leotiomycetes;o__Helotiales;f__Helotiaceae;g__Helicodendron;
Zaanenomyces	0.000173333	0	0	0	0	0	0	0	0	0	0.00416	0	0	0	0	0	0	0	0	0	0	0	0	0	0	k__Fungi;p__Ascomycota;c__Dothideomycetes;o__Tubeufiales;f__Tubeufiaceae;g__Zaanenomyces;
Dendrostoma	0.000173333	0	0	0	0	0	0	0	0	0	0	0	0	0	0	0	0	0	0	0	0	0	0.00416	0	0	k__Fungi;p__Ascomycota;c__Sordariomycetes;o__Diaporthales;f__Erythrogloeaceae;g__Dendrostoma;
Annulatascaceae_gen_Incertae_sedis	0.000173333	0	0	0	0	0	0	0	0	0	0.00416	0	0	0	0	0	0	0	0	0	0	0	0	0	0	k__Fungi;p__Ascomycota;c__Sordariomycetes;o__Annulatascales;f__Annulatascaceae;g__Annulatascaceae_gen_Incertae_sedis;
Chlamydotubeufia	0.000173333	0	0	0	0	0	0	0	0	0	0.00416	0	0	0	0	0	0	0	0	0	0	0	0	0	0	k__Fungi;p__Ascomycota;c__Dothideomycetes;o__Tubeufiales;f__Tubeufiaceae;g__Chlamydotubeufia;
Wiesneriomyces	0.000173333	0	0	0	0	0	0	0	0	0	0.00416	0	0	0	0	0	0	0	0	0	0	0	0	0	0	k__Fungi;p__Ascomycota;c__Dothideomycetes;o__Tubeufiales;f__Wiesneriomycetaceae;g__Wiesneriomyces;
Melanographium	0.000173333	0	0	0	0	0	0	0	0.00416	0	0	0	0	0	0	0	0	0	0	0	0	0	0	0	0	k__Fungi;p__Ascomycota;c__Pezizomycotina_cls_Incertae_sedis;o__Pezizomycotina_ord_Incertae_sedis;f__Pezizomycotina_fam_Incertae_sedis;g__Melanographium;
Stypella	0.000173333	0	0	0	0	0	0	0	0	0	0	0	0	0	0	0	0	0	0	0	0.00416	0	0	0	0	k__Fungi;p__Basidiomycota;c__Agaricomycetes;o__Auriculariales;f__Hyaloriaceae;g__Stypella;
Hyphodermella	0.000173333	0	0	0	0	0	0	0	0	0	0	0	0	0	0	0.00416	0	0	0	0	0	0	0	0	0	k__Fungi;p__Basidiomycota;c__Agaricomycetes;o__Polyporales;f__Phanerochaetaceae;g__Hyphodermella;
Melanconiellaceae_gen_Incertae_sedis	0.000173333	0	0	0	0	0	0	0	0	0	0	0	0	0	0	0	0.00416	0	0	0	0	0	0	0	0	k__Fungi;p__Ascomycota;c__Sordariomycetes;o__Diaporthales;f__Melanconiellaceae;g__Melanconiellaceae_gen_Incertae_sedis;
Muyocopronaceae_gen_Incertae_sedis	0.000173333	0	0	0	0	0	0	0.00416	0	0	0	0	0	0	0	0	0	0	0	0	0	0	0	0	0	k__Fungi;p__Ascomycota;c__Dothideomycetes;o__Muyocopronales;f__Muyocopronaceae;g__Muyocopronaceae_gen_Incertae_sedis;
Cylindrobasidium	0.000173333	0	0	0.00416	0	0	0	0	0	0	0	0	0	0	0	0	0	0	0	0	0	0	0	0	0	k__Fungi;p__Basidiomycota;c__Agaricomycetes;o__Agaricales;f__Physalacriaceae;g__Cylindrobasidium;
Poaceascoma	0.000173333	0	0	0	0	0	0	0	0	0	0	0	0	0.00208	0.00208	0	0	0	0	0	0	0	0	0	0	k__Fungi;p__Ascomycota;c__Dothideomycetes;o__Pleosporales;f__Lentitheciaceae;g__Poaceascoma;
Paurocotylis	0.000173333	0	0	0	0	0	0	0	0	0	0	0	0	0.00416	0	0	0	0	0	0	0	0	0	0	0	k__Fungi;p__Ascomycota;c__Pezizomycetes;o__Pezizales;f__Pyronemataceae;g__Paurocotylis;
Linospora	0.000173333	0	0	0	0	0.00416	0	0	0	0	0	0	0	0	0	0	0	0	0	0	0	0	0	0	0	k__Fungi;p__Ascomycota;c__Sordariomycetes;o__Diaporthales;f__Gnomoniaceae;g__Linospora;
Gymnoascaceae_gen_Incertae_sedis	0.000173333	0	0	0	0	0	0	0	0	0	0.00416	0	0	0	0	0	0	0	0	0	0	0	0	0	0	k__Fungi;p__Ascomycota;c__Eurotiomycetes;o__Onygenales;f__Gymnoascaceae;g__Gymnoascaceae_gen_Incertae_sedis;
Perthomyces	0.000173333	0	0	0	0	0	0	0	0	0	0.00208	0	0	0	0.00208	0	0	0	0	0	0	0	0	0	0	k__Fungi;p__Ascomycota;c__Dothideomycetes;o__Pleosporales;f__Pleosporales_fam_Incertae_sedis;g__Perthomyces;
Clavaria	0.000173333	0	0	0	0	0	0	0	0	0	0	0	0	0.00208	0	0	0	0	0	0	0	0	0	0	0.00208	k__Fungi;p__Basidiomycota;c__Agaricomycetes;o__Agaricales;f__Clavariaceae;g__Clavaria;
Dichotomopilus	0.000173333	0	0	0.00208	0	0	0	0	0	0	0	0	0.00208	0	0	0	0	0	0	0	0	0	0	0	0	k__Fungi;p__Ascomycota;c__Sordariomycetes;o__Sordariales;f__Chaetomiaceae;g__Dichotomopilus;
Lentithecium	0.000173333	0	0	0	0	0	0	0	0	0	0	0	0	0.00208	0	0.00208	0	0	0	0	0	0	0	0	0	k__Fungi;p__Ascomycota;c__Dothideomycetes;o__Pleosporales;f__Lentitheciaceae;g__Lentithecium;
Melomastia	0.000173333	0	0	0	0	0	0	0	0	0	0	0	0	0	0.00208	0	0	0	0	0.00208	0	0	0	0	0	k__Fungi;p__Ascomycota;c__Dothideomycetes;o__Capnodiales;f__Cladosporiaceae;g__Melomastia;
Calophoma	0.000173333	0	0	0	0	0	0	0	0	0	0	0	0	0.00208	0	0.00208	0	0	0	0	0	0	0	0	0	k__Fungi;p__Ascomycota;c__Dothideomycetes;o__Pleosporales;f__Didymellaceae;g__Calophoma;
Scytalidium	8.66667e-05	0	0	0	0	0	0	0	0	0	0	0	0	0	0	0	0	0.00208	0	0	0	0	0	0	0	k__Fungi;p__Ascomycota;c__Leotiomycetes;o__Helotiales;f__Helotiaceae;g__Scytalidium;
Pseudozyma	8.66667e-05	0	0	0	0	0.00208	0	0	0	0	0	0	0	0	0	0	0	0	0	0	0	0	0	0	0	k__Fungi;p__Basidiomycota;c__Ustilaginomycetes;o__Ustilaginales;f__Ustilaginaceae;g__Pseudozyma;
Endogonomycetes_gen_Incertae_sedis	8.66667e-05	0.00208	0	0	0	0	0	0	0	0	0	0	0	0	0	0	0	0	0	0	0	0	0	0	0	k__Fungi;p__Mucoromycota;c__Endogonomycetes;o__Endogonomycetes_ord_Incertae_sedis;f__Endogonomycetes_fam_Incertae_sedis;g__Endogonomycetes_gen_Incertae_sedis;
Acanthocorticium	8.66667e-05	0	0	0	0	0	0	0	0	0	0	0	0	0	0	0	0.00208	0	0	0	0	0	0	0	0	k__Fungi;p__Basidiomycota;c__Agaricomycetes;o__Agaricales;f__Agaricales_fam_Incertae_sedis;g__Acanthocorticium;
Montagnula	8.66667e-05	0	0	0	0	0	0	0	0	0	0	0	0	0	0	0	0	0	0	0	0.00208	0	0	0	0	k__Fungi;p__Ascomycota;c__Dothideomycetes;o__Pleosporales;f__Didymosphaeriaceae;g__Montagnula;
Byssonectria	8.66667e-05	0	0	0	0	0	0	0	0	0	0	0	0	0	0	0	0	0.00208	0	0	0	0	0	0	0	k__Fungi;p__Ascomycota;c__Pezizomycetes;o__Pezizales;f__Pyronemataceae;g__Byssonectria;
Thozetella	8.66667e-05	0	0	0	0	0	0	0	0	0	0	0	0	0	0	0.00208	0	0	0	0	0	0	0	0	0	k__Fungi;p__Ascomycota;c__Sordariomycetes;o__Chaetosphaeriales;f__Chaetosphaeriaceae;g__Thozetella;
Pseudophialophora	8.66667e-05	0	0	0	0	0	0	0	0	0	0	0	0	0	0	0	0	0	0.00208	0	0	0	0	0	0	k__Fungi;p__Ascomycota;c__Sordariomycetes;o__Magnaporthales;f__Magnaporthaceae;g__Pseudophialophora;
Flavomyces	8.66667e-05	0	0	0	0	0	0	0	0	0	0	0	0	0	0	0	0	0	0	0.00208	0	0	0	0	0	k__Fungi;p__Ascomycota;c__Dothideomycetes;o__Pleosporales;f__Pleosporales_fam_Incertae_sedis;g__Flavomyces;
Eupenidiella	8.66667e-05	0	0	0	0	0	0	0	0	0	0	0	0	0	0	0	0	0	0	0	0	0	0	0.00208	0	k__Fungi;p__Ascomycota;c__Dothideomycetes;o__Mycosphaerellales;f__Teratosphaeriaceae;g__Eupenidiella;
Cylindrium	8.66667e-05	0	0	0	0	0	0	0	0	0	0	0	0	0	0	0	0	0	0.00208	0	0	0	0	0	0	k__Fungi;p__Ascomycota;c__Sordariomycetes;o__Hypocreales;f__Cylindriaceae;g__Cylindrium;
GS14_gen_Incertae_sedis	8.66667e-05	0	0	0	0	0	0	0	0	0	0	0	0	0	0.00208	0	0	0	0	0	0	0	0	0	0	k__Fungi;p__Chytridiomycota;c__GS14;o__GS14_ord_Incertae_sedis;f__GS14_fam_Incertae_sedis;g__GS14_gen_Incertae_sedis;
Omphalotaceae_gen_Incertae_sedis	8.66667e-05	0	0	0	0	0	0	0	0	0	0	0	0.00208	0	0	0	0	0	0	0	0	0	0	0	0	k__Fungi;p__Basidiomycota;c__Agaricomycetes;o__Agaricales;f__Omphalotaceae;g__Omphalotaceae_gen_Incertae_sedis;
Fibrodontia	8.66667e-05	0	0	0	0	0	0	0	0	0	0	0	0	0	0.00208	0	0	0	0	0	0	0	0	0	0	k__Fungi;p__Basidiomycota;c__Agaricomycetes;o__Trechisporales;f__Hydnodontaceae;g__Fibrodontia;
Pseudodinemasporium	8.66667e-05	0	0	0	0	0	0	0	0	0	0.00208	0	0	0	0	0	0	0	0	0	0	0	0	0	0	k__Fungi;p__Ascomycota;c__Sordariomycetes;o__Chaetosphaeriales;f__Chaetosphaeriaceae;g__Pseudodinemasporium;
Debaryomyces	8.66667e-05	0	0	0	0	0	0	0	0.00208	0	0	0	0	0	0	0	0	0	0	0	0	0	0	0	0	k__Fungi;p__Ascomycota;c__Saccharomycetes;o__Saccharomycetales;f__Debaryomycetaceae;g__Debaryomyces;
Fonsecaea	8.66667e-05	0	0	0	0	0	0	0	0.00208	0	0	0	0	0	0	0	0	0	0	0	0	0	0	0	0	k__Fungi;p__Ascomycota;c__Eurotiomycetes;o__Chaetothyriales;f__Herpotrichiellaceae;g__Fonsecaea;
Byssocorticiaceae_gen_Incertae_sedis	8.66667e-05	0	0	0	0	0	0	0	0	0	0	0	0	0	0	0.00208	0	0	0	0	0	0	0	0	0	k__Fungi;p__Basidiomycota;c__Agaricomycetes;o__Atheliales;f__Byssocorticiaceae;g__Byssocorticiaceae_gen_Incertae_sedis;
Chaetosphaeria	8.66667e-05	0	0	0	0	0	0	0	0	0	0	0	0	0	0	0	0	0.00208	0	0	0	0	0	0	0	k__Fungi;p__Ascomycota;c__Sordariomycetes;o__Chaetosphaeriales;f__Chaetosphaeriaceae;g__Chaetosphaeria;
GS05_gen_Incertae_sedis	8.66667e-05	0	0	0	0	0	0	0	0	0	0	0	0	0	0	0	0	0.00208	0	0	0	0	0	0	0	k__Fungi;p__Rozellomycota;c__Rozellomycotina_cls_Incertae_sedis;o__GS05;f__GS05_fam_Incertae_sedis;g__GS05_gen_Incertae_sedis;
Mycothermus	8.66667e-05	0	0	0	0	0	0	0	0	0	0	0	0	0	0	0	0	0.00208	0	0	0	0	0	0	0	k__Fungi;p__Ascomycota;c__Sordariomycetes;o__Sordariales;f__Chaetomiaceae;g__Mycothermus;
Rhizophlyctidales_gen_Incertae_sedis	8.66667e-05	0	0	0	0	0	0	0	0	0	0	0	0	0	0	0	0.00208	0	0	0	0	0	0	0	0	k__Fungi;p__Chytridiomycota;c__Rhizophlyctidomycetes;o__Rhizophlyctidales;f__Rhizophlyctidales_fam_Incertae_sedis;g__Rhizophlyctidales_gen_Incertae_sedis;
Capnodiaceae_gen_Incertae_sedis	8.66667e-05	0	0	0	0.00208	0	0	0	0	0	0	0	0	0	0	0	0	0	0	0	0	0	0	0	0	k__Fungi;p__Ascomycota;c__Dothideomycetes;o__Capnodiales;f__Capnodiaceae;g__Capnodiaceae_gen_Incertae_sedis;
Hydnodontaceae_gen_Incertae_sedis	8.66667e-05	0	0	0	0	0	0	0	0	0	0	0	0	0	0	0	0	0	0	0.00208	0	0	0	0	0	k__Fungi;p__Basidiomycota;c__Agaricomycetes;o__Trechisporales;f__Hydnodontaceae;g__Hydnodontaceae_gen_Incertae_sedis;
GS07_gen_Incertae_sedis	8.66667e-05	0	0	0	0	0	0	0	0	0	0	0	0	0.00208	0	0	0	0	0	0	0	0	0	0	0	k__Fungi;p__Rozellomycota;c__Rozellomycotina_cls_Incertae_sedis;o__GS07;f__GS07_fam_Incertae_sedis;g__GS07_gen_Incertae_sedis;
Pseudopeyronellaea	8.66667e-05	0	0	0	0	0	0	0	0	0	0	0	0	0.00208	0	0	0	0	0	0	0	0	0	0	0	k__Fungi;p__Ascomycota;c__Dothideomycetes;o__Pleosporales;f__Didymellaceae;g__Pseudopeyronellaea;
Xenasmatella	8.66667e-05	0	0	0	0	0	0	0	0	0	0	0	0	0.00208	0	0	0	0	0	0	0	0	0	0	0	k__Fungi;p__Basidiomycota;c__Agaricomycetes;o__Agaricomycetes_ord_Incertae_sedis;f__Agaricomycetes_fam_Incertae_sedis;g__Xenasmatella;
Australosphaerella	8.66667e-05	0	0	0	0	0	0	0	0	0.00208	0	0	0	0	0	0	0	0	0	0	0	0	0	0	0	k__Fungi;p__Ascomycota;c__Dothideomycetes;o__Mycosphaerellales;f__Mycosphaerellaceae;g__Australosphaerella;
Microbotryomycetes_gen_Incertae_sedis	8.66667e-05	0	0	0	0	0	0	0	0	0	0	0	0	0	0.00208	0	0	0	0	0	0	0	0	0	0	k__Fungi;p__Basidiomycota;c__Microbotryomycetes;o__Microbotryomycetes_ord_Incertae_sedis;f__Microbotryomycetes_fam_Incertae_sedis;g__Microbotryomycetes_gen_Incertae_sedis;
Albophoma	8.66667e-05	0.00208	0	0	0	0	0	0	0	0	0	0	0	0	0	0	0	0	0	0	0	0	0	0	0	k__Fungi;p__Ascomycota;c__Sordariomycetes;o__Hypocreales;f__Ophiocordycipitaceae;g__Albophoma;
Dissophora	8.66667e-05	0	0.00208	0	0	0	0	0	0	0	0	0	0	0	0	0	0	0	0	0	0	0	0	0	0	k__Fungi;p__Mortierellomycota;c__Mortierellomycetes;o__Mortierellales;f__Mortierellaceae;g__Dissophora;
Stropharia	8.66667e-05	0	0	0	0	0	0	0	0	0	0	0	0	0	0	0	0	0	0	0	0	0	0	0.00208	0	k__Fungi;p__Basidiomycota;c__Agaricomycetes;o__Agaricales;f__Strophariaceae;g__Stropharia;
Phialomyces	8.66667e-05	0.00208	0	0	0	0	0	0	0	0	0	0	0	0	0	0	0	0	0	0	0	0	0	0	0	k__Fungi;p__Ascomycota;c__Eurotiomycetes;o__Eurotiales;f__Aspergillaceae;g__Phialomyces;
Fibroporia	8.66667e-05	0	0	0.00208	0	0	0	0	0	0	0	0	0	0	0	0	0	0	0	0	0	0	0	0	0	k__Fungi;p__Basidiomycota;c__Agaricomycetes;o__Polyporales;f__Fomitopsidaceae;g__Fibroporia;
Lecythophora	8.66667e-05	0	0	0	0	0	0	0	0	0	0	0	0.00208	0	0	0	0	0	0	0	0	0	0	0	0	k__Fungi;p__Ascomycota;c__Sordariomycetes;o__Coniochaetales;f__Coniochaetaceae;g__Lecythophora;
Arachnopeziza	8.66667e-05	0	0	0	0	0	0	0	0	0	0	0	0	0.00208	0	0	0	0	0	0	0	0	0	0	0	k__Fungi;p__Ascomycota;c__Leotiomycetes;o__Helotiales;f__Hyaloscyphaceae;g__Arachnopeziza;
Proliferodiscus	8.66667e-05	0	0	0	0	0	0	0	0	0	0	0	0	0.00208	0	0	0	0	0	0	0	0	0	0	0	k__Fungi;p__Ascomycota;c__Leotiomycetes;o__Helotiales;f__Lachnaceae;g__Proliferodiscus;
Pseudophloeospora	8.66667e-05	0	0	0	0.00208	0	0	0	0	0	0	0	0	0	0	0	0	0	0	0	0	0	0	0	0	k__Fungi;p__Ascomycota;c__Sordariomycetes;o__Xylariales;f__Xylariales_fam_Incertae_sedis;g__Pseudophloeospora;
Rhodoveronaea	8.66667e-05	0	0	0	0	0	0	0	0	0	0	0	0	0	0	0	0	0	0	0	0.00208	0	0	0	0	k__Fungi;p__Ascomycota;c__Sordariomycetes;o__Sordariomycetidae_ord_Incertae_sedis;f__Rhamphoriaceae;g__Rhodoveronaea;
Capronia	8.66667e-05	0	0	0	0	0	0	0.00208	0	0	0	0	0	0	0	0	0	0	0	0	0	0	0	0	0	k__Fungi;p__Ascomycota;c__Eurotiomycetes;o__Chaetothyriales;f__Herpotrichiellaceae;g__Capronia;
Udeniozyma	8.66667e-05	0	0	0	0	0	0	0	0	0	0	0	0	0	0	0	0.00208	0	0	0	0	0	0	0	0	k__Fungi;p__Basidiomycota;c__Microbotryomycetes;o__Microbotryomycetes_ord_Incertae_sedis;f__Chrysozymaceae;g__Udeniozyma;
Microascaceae_gen_Incertae_sedis	8.66667e-05	0	0	0	0	0	0	0	0	0	0.00208	0	0	0	0	0	0	0	0	0	0	0	0	0	0	k__Fungi;p__Ascomycota;c__Sordariomycetes;o__Microascales;f__Microascaceae;g__Microascaceae_gen_Incertae_sedis;
Xylohypha	8.66667e-05	0	0	0	0	0	0	0	0	0	0	0	0	0	0	0	0	0	0	0	0	0.00208	0	0	0	k__Fungi;p__Ascomycota;c__Eurotiomycetes;o__Chaetothyriales;f__Chaetothyriales_fam_Incertae_sedis;g__Xylohypha;
Unilacrymales_gen_Incertae_sedis	8.66667e-05	0	0	0	0	0	0	0	0	0	0	0	0	0	0.00208	0	0	0	0	0	0	0	0	0	0	k__Fungi;p__Basidiomycota;c__Dacrymycetes;o__Unilacrymales;f__Unilacrymales_fam_Incertae_sedis;g__Unilacrymales_gen_Incertae_sedis;
Phaeococcomycetaceae_gen_Incertae_sedis	8.66667e-05	0	0	0	0	0	0	0	0.00208	0	0	0	0	0	0	0	0	0	0	0	0	0	0	0	0	k__Fungi;p__Ascomycota;c__Arthoniomycetes;o__Lichenostigmatales;f__Phaeococcomycetaceae;g__Phaeococcomycetaceae_gen_Incertae_sedis;
Tetragoniomyces	8.66667e-05	0	0	0	0	0	0	0	0	0	0	0	0	0.00208	0	0	0	0	0	0	0	0	0	0	0	k__Fungi;p__Basidiomycota;c__Tremellomycetes;o__Trichosporonales;f__Tetragoniomycetaceae;g__Tetragoniomyces;
Vuilleminia	8.66667e-05	0	0	0	0	0	0	0	0	0	0	0	0	0	0.00208	0	0	0	0	0	0	0	0	0	0	k__Fungi;p__Basidiomycota;c__Agaricomycetes;o__Corticiales;f__Vuilleminiaceae;g__Vuilleminia;
Extremaceae_gen_Incertae_sedis	8.66667e-05	0	0	0	0	0	0	0	0.00208	0	0	0	0	0	0	0	0	0	0	0	0	0	0	0	0	k__Fungi;p__Ascomycota;c__Dothideomycetes;o__Mycosphaerellales;f__Extremaceae;g__Extremaceae_gen_Incertae_sedis;
Omnidemptus	8.66667e-05	0	0	0	0	0	0	0.00208	0	0	0	0	0	0	0	0	0	0	0	0	0	0	0	0	0	k__Fungi;p__Ascomycota;c__Sordariomycetes;o__Magnaporthales;f__Magnaporthaceae;g__Omnidemptus;
Kondoa	8.66667e-05	0	0	0	0	0	0	0	0	0	0	0	0	0.00208	0	0	0	0	0	0	0	0	0	0	0	k__Fungi;p__Basidiomycota;c__Agaricostilbomycetes;o__Agaricostilbales;f__Kondoaceae;g__Kondoa;
Stellatospora	8.66667e-05	0	0	0	0	0	0	0	0	0	0	0	0	0	0	0	0	0.00208	0	0	0	0	0	0	0	k__Fungi;p__Ascomycota;c__Sordariomycetes;o__Sordariales;f__Chaetomiaceae;g__Stellatospora;
Genolevuria	8.66667e-05	0	0	0	0	0	0	0	0	0	0	0	0	0.00208	0	0	0	0	0	0	0	0	0	0	0	k__Fungi;p__Basidiomycota;c__Tremellomycetes;o__Tremellales;f__Bulleraceae;g__Genolevuria;
Gyrothrix	8.66667e-05	0	0	0	0	0	0	0	0	0	0	0	0	0	0.00208	0	0	0	0	0	0	0	0	0	0	k__Fungi;p__Ascomycota;c__Sordariomycetes;o__Xylariales;f__Microdochiaceae;g__Gyrothrix;
Fasciatispora	8.66667e-05	0	0	0	0	0	0	0	0	0	0	0.00208	0	0	0	0	0	0	0	0	0	0	0	0	0	k__Fungi;p__Ascomycota;c__Sordariomycetes;o__Xylariales;f__Fasciatisporaceae;g__Fasciatispora;
Elmerina	8.66667e-05	0	0	0	0	0	0	0	0	0	0	0	0	0	0	0	0	0	0	0.00208	0	0	0	0	0	k__Fungi;p__Basidiomycota;c__Agaricomycetes;o__Auriculariales;f__Aporpiaceae;g__Elmerina;
Macrodiplodiopsidaceae_gen_Incertae_sedis	8.66667e-05	0	0	0	0	0	0	0	0	0	0	0	0	0.00208	0	0	0	0	0	0	0	0	0	0	0	k__Fungi;p__Ascomycota;c__Dothideomycetes;o__Pleosporales;f__Macrodiplodiopsidaceae;g__Macrodiplodiopsidaceae_gen_Incertae_sedis;
Pannariaceae_gen_Incertae_sedis	8.66667e-05	0	0	0	0	0	0	0	0	0.00208	0	0	0	0	0	0	0	0	0	0	0	0	0	0	0	k__Fungi;p__Ascomycota;c__Lecanoromycetes;o__Peltigerales;f__Pannariaceae;g__Pannariaceae_gen_Incertae_sedis;
Chaetothyriaceae_gen_Incertae_sedis	8.66667e-05	0	0	0	0	0	0	0	0	0	0	0	0	0	0	0	0.00208	0	0	0	0	0	0	0	0	k__Fungi;p__Ascomycota;c__Eurotiomycetes;o__Chaetothyriales;f__Chaetothyriaceae;g__Chaetothyriaceae_gen_Incertae_sedis;
Nigrocephalum	8.66667e-05	0	0	0	0	0	0	0	0	0	0	0	0	0	0.00208	0	0	0	0	0	0	0	0	0	0	k__Fungi;p__Ascomycota;c__Sordariomycetes;o__Glomerellales;f__Plectosphaerellaceae;g__Nigrocephalum;
Rectifusarium	8.66667e-05	0	0	0	0	0	0	0	0	0	0	0	0	0	0	0	0	0.00208	0	0	0	0	0	0	0	k__Fungi;p__Ascomycota;c__Sordariomycetes;o__Hypocreales;f__Nectriaceae;g__Rectifusarium;
Lentitheciaceae_gen_Incertae_sedis	8.66667e-05	0	0	0	0	0	0	0	0	0.00208	0	0	0	0	0	0	0	0	0	0	0	0	0	0	0	k__Fungi;p__Ascomycota;c__Dothideomycetes;o__Pleosporales;f__Lentitheciaceae;g__Lentitheciaceae_gen_Incertae_sedis;
Marquesius	8.66667e-05	0	0	0	0	0	0	0	0	0	0	0	0	0	0.00208	0	0	0	0	0	0	0	0	0	0	k__Fungi;p__Ascomycota;c__Dothideomycetes;o__Dothideomycetes_ord_Incertae_sedis;f__Dothideomycetes_fam_Incertae_sedis;g__Marquesius;
Ambarignomonia	8.66667e-05	0	0	0	0	0	0	0	0	0	0	0	0	0	0	0	0	0	0.00208	0	0	0	0	0	0	k__Fungi;p__Ascomycota;c__Sordariomycetes;o__Diaporthales;f__Gnomoniaceae;g__Ambarignomonia;
Entyloma	8.66667e-05	0	0	0	0	0	0	0	0	0	0	0	0	0.00208	0	0	0	0	0	0	0	0	0	0	0	k__Fungi;p__Basidiomycota;c__Exobasidiomycetes;o__Entylomatales;f__Entylomataceae;g__Entyloma;
Renatobasidium	8.66667e-05	0	0	0	0	0	0	0	0	0	0	0	0	0	0.00208	0	0	0	0	0	0	0	0	0	0	k__Fungi;p__Basidiomycota;c__Agaricomycetes;o__Auriculariales;f__Auriculariales_fam_Incertae_sedis;g__Renatobasidium;
Neofusicladium	8.66667e-05	0	0	0	0	0	0	0	0	0	0.00208	0	0	0	0	0	0	0	0	0	0	0	0	0	0	k__Fungi;p__Ascomycota;c__Dothideomycetes;o__Venturiales;f__Sympoventuriaceae;g__Neofusicladium;
Strigulaceae_gen_Incertae_sedis	8.66667e-05	0	0	0	0	0	0	0	0.00208	0	0	0	0	0	0	0	0	0	0	0	0	0	0	0	0	k__Fungi;p__Ascomycota;c__Dothideomycetes;o__Strigulales;f__Strigulaceae;g__Strigulaceae_gen_Incertae_sedis;
Mytilinidiaceae_gen_Incertae_sedis	8.66667e-05	0	0	0	0	0	0	0	0	0	0	0	0	0	0	0	0	0.00208	0	0	0	0	0	0	0	k__Fungi;p__Ascomycota;c__Dothideomycetes;o__Mytilinidiales;f__Mytilinidiaceae;g__Mytilinidiaceae_gen_Incertae_sedis;
Halosphaeriaceae_gen_Incertae_sedis	8.66667e-05	0	0	0	0	0	0	0	0	0	0.00208	0	0	0	0	0	0	0	0	0	0	0	0	0	0	k__Fungi;p__Ascomycota;c__Sordariomycetes;o__Microascales;f__Halosphaeriaceae;g__Halosphaeriaceae_gen_Incertae_sedis;
Rhizopus	8.66667e-05	0	0	0	0	0	0	0	0	0	0.00208	0	0	0	0	0	0	0	0	0	0	0	0	0	0	k__Fungi;p__Mucoromycota;c__Mucoromycetes;o__Mucorales;f__Rhizopodaceae;g__Rhizopus;
Podoscypha	8.66667e-05	0	0	0	0	0	0	0	0	0	0	0	0	0	0.00208	0	0	0	0	0	0	0	0	0	0	k__Fungi;p__Basidiomycota;c__Agaricomycetes;o__Polyporales;f__Podoscyphaceae;g__Podoscypha;
Phialoseptomonium	8.66667e-05	0	0	0	0	0	0	0	0	0	0	0	0	0.00208	0	0	0	0	0	0	0	0	0	0	0	k__Fungi;p__Ascomycota;c__Sordariomycetes;o__Hypocreales;f__Nectriaceae;g__Phialoseptomonium;
Alpinaria	8.66667e-05	0	0	0	0	0	0	0.00208	0	0	0	0	0	0	0	0	0	0	0	0	0	0	0	0	0	k__Fungi;p__Ascomycota;c__Dothideomycetes;o__Pleosporales;f__Melanommataceae;g__Alpinaria;
Nothodactylaria	8.66667e-05	0	0	0	0	0	0	0	0	0	0	0	0	0	0	0	0	0	0	0	0.00208	0	0	0	0	k__Fungi;p__Ascomycota;c__Sordariomycetes;o__Xylariales;f__Nothodactylariaceae;g__Nothodactylaria;
Rigidoporus	8.66667e-05	0	0	0	0	0	0	0	0	0	0	0	0	0.00208	0	0	0	0	0	0	0	0	0	0	0	k__Fungi;p__Basidiomycota;c__Agaricomycetes;o__Polyporales;f__Meripilaceae;g__Rigidoporus;
Cytospora	8.66667e-05	0	0	0	0	0	0	0	0	0	0	0	0.00208	0	0	0	0	0	0	0	0	0	0	0	0	k__Fungi;p__Ascomycota;c__Sordariomycetes;o__Diaporthales;f__Valsaceae;g__Cytospora;
Tricholomataceae_gen_Incertae_sedis	8.66667e-05	0	0	0	0	0	0	0	0	0	0	0	0	0	0	0.00208	0	0	0	0	0	0	0	0	0	k__Fungi;p__Basidiomycota;c__Agaricomycetes;o__Agaricales;f__Tricholomataceae;g__Tricholomataceae_gen_Incertae_sedis;
Infundichalara	8.66667e-05	0	0	0	0	0	0	0	0	0	0	0	0	0	0	0.00208	0	0	0	0	0	0	0	0	0	k__Fungi;p__Ascomycota;c__Leotiomycetes;o__Helotiales;f__Helotiaceae;g__Infundichalara;
Gorgomyces	8.66667e-05	0	0	0	0	0	0	0.00208	0	0	0	0	0	0	0	0	0	0	0	0	0	0	0	0	0	k__Fungi;p__Ascomycota;c__Leotiomycetes;o__Helotiales;f__Leotiaceae;g__Gorgomyces;
Myriangiales_gen_Incertae_sedis	8.66667e-05	0	0	0	0	0	0	0.00208	0	0	0	0	0	0	0	0	0	0	0	0	0	0	0	0	0	k__Fungi;p__Ascomycota;c__Dothideomycetes;o__Myriangiales;f__Myriangiales_fam_Incertae_sedis;g__Myriangiales_gen_Incertae_sedis;
Meliniomyces	8.66667e-05	0	0	0	0	0	0	0	0	0	0.00208	0	0	0	0	0	0	0	0	0	0	0	0	0	0	k__Fungi;p__Ascomycota;c__Leotiomycetes;o__Helotiales;f__Helotiaceae;g__Meliniomyces;
Hyphodiscus	8.66667e-05	0	0	0	0	0	0	0	0	0	0.00208	0	0	0	0	0	0	0	0	0	0	0	0	0	0	k__Fungi;p__Ascomycota;c__Leotiomycetes;o__Helotiales;f__Hyaloscyphaceae;g__Hyphodiscus;
Trichaptum	8.66667e-05	0	0	0	0	0	0	0	0	0	0	0	0	0.00208	0	0	0	0	0	0	0	0	0	0	0	k__Fungi;p__Basidiomycota;c__Agaricomycetes;o__Hymenochaetales;f__Hymenochaetales_fam_Incertae_sedis;g__Trichaptum;
Dactylella	8.66667e-05	0	0	0	0	0	0	0	0	0	0	0	0	0	0	0	0	0	0.00208	0	0	0	0	0	0	k__Fungi;p__Ascomycota;c__Orbiliomycetes;o__Orbiliales;f__Orbiliaceae;g__Dactylella;
Tulostoma	8.66667e-05	0	0	0	0	0	0	0	0	0	0	0	0	0	0	0	0	0	0	0	0.00208	0	0	0	0	k__Fungi;p__Basidiomycota;c__Agaricomycetes;o__Agaricales;f__Agaricaceae;g__Tulostoma;
Litschauerella	8.66667e-05	0	0	0	0	0	0	0	0	0	0	0	0	0	0	0	0.00208	0	0	0	0	0	0	0	0	k__Fungi;p__Basidiomycota;c__Agaricomycetes;o__Trechisporales;f__Hydnodontaceae;g__Litschauerella;
Thelebolus	8.66667e-05	0	0.00208	0	0	0	0	0	0	0	0	0	0	0	0	0	0	0	0	0	0	0	0	0	0	k__Fungi;p__Ascomycota;c__Leotiomycetes;o__Thelebolales;f__Thelebolaceae;g__Thelebolus;
Penicillago	8.66667e-05	0	0	0	0	0	0	0	0.00208	0	0	0	0	0	0	0	0	0	0	0	0	0	0	0	0	k__Fungi;p__Ascomycota;c__Eurotiomycetes;o__Eurotiales;f__Penicillaginaceae;g__Penicillago;
Mycoacia	8.66667e-05	0	0	0	0	0	0	0	0	0	0	0	0	0	0.00208	0	0	0	0	0	0	0	0	0	0	k__Fungi;p__Basidiomycota;c__Agaricomycetes;o__Polyporales;f__Meruliaceae;g__Mycoacia;
Whalleya	8.66667e-05	0	0	0	0	0	0	0	0	0	0	0	0	0	0.00208	0	0	0	0	0	0	0	0	0	0	k__Fungi;p__Ascomycota;c__Sordariomycetes;o__Xylariales;f__Xylariaceae;g__Whalleya;
Eremomyces	8.66667e-05	0	0	0	0	0	0	0	0	0	0.00208	0	0	0	0	0	0	0	0	0	0	0	0	0	0	k__Fungi;p__Ascomycota;c__Dothideomycetes;o__Dothideomycetes_ord_Incertae_sedis;f__Eremomycetaceae;g__Eremomyces;
Chionosphaera	8.66667e-05	0	0	0	0	0	0	0	0	0	0	0.00208	0	0	0	0	0	0	0	0	0	0	0	0	0	k__Fungi;p__Basidiomycota;c__Agaricostilbomycetes;o__Agaricostilbales;f__Chionosphaeraceae;g__Chionosphaera;
Urceomyces	8.66667e-05	0	0	0	0	0	0	0	0	0	0	0	0	0.00208	0	0	0	0	0	0	0	0	0	0	0	k__Fungi;p__Chytridiomycota;c__Rhizophydiomycetes;o__Rhizophydiales;f__Globomycetaceae;g__Urceomyces;
Punctularia	8.66667e-05	0	0	0	0	0	0	0	0	0	0	0	0	0.00208	0	0	0	0	0	0	0	0	0	0	0	k__Fungi;p__Basidiomycota;c__Agaricomycetes;o__Corticiales;f__Punctulariaceae;g__Punctularia;
Campylocarpon	8.66667e-05	0	0	0	0	0	0	0	0	0	0	0	0	0.00208	0	0	0	0	0	0	0	0	0	0	0	k__Fungi;p__Ascomycota;c__Sordariomycetes;o__Hypocreales;f__Nectriaceae;g__Campylocarpon;
Sporidiobolales_gen_Incertae_sedis	8.66667e-05	0	0	0	0	0	0	0	0	0	0.00208	0	0	0	0	0	0	0	0	0	0	0	0	0	0	k__Fungi;p__Basidiomycota;c__Microbotryomycetes;o__Sporidiobolales;f__Sporidiobolales_fam_Incertae_sedis;g__Sporidiobolales_gen_Incertae_sedis;
Tetrapyrgos	8.66667e-05	0	0	0	0	0	0	0	0	0	0	0	0	0	0.00208	0	0	0	0	0	0	0	0	0	0	k__Fungi;p__Basidiomycota;c__Agaricomycetes;o__Agaricales;f__Marasmiaceae;g__Tetrapyrgos;
Linkosia	8.66667e-05	0	0	0	0.00208	0	0	0	0	0	0	0	0	0	0	0	0	0	0	0	0	0	0	0	0	k__Fungi;p__Ascomycota;c__Sordariomycetes;o__Sordariales;f__Sordariales_fam_Incertae_sedis;g__Linkosia;
Claroideoglomus	8.66667e-05	0	0	0	0	0	0	0.00208	0	0	0	0	0	0	0	0	0	0	0	0	0	0	0	0	0	k__Fungi;p__Glomeromycota;c__Glomeromycetes;o__Glomerales;f__Claroideoglomeraceae;g__Claroideoglomus;
Scolecoxyphium	8.66667e-05	0	0	0	0	0	0	0	0	0	0	0.00208	0	0	0	0	0	0	0	0	0	0	0	0	0	k__Fungi;p__Ascomycota;c__Dothideomycetes;o__Capnodiales;f__Capnodiaceae;g__Scolecoxyphium;
Ceriporiopsis	8.66667e-05	0	0	0	0	0	0	0	0	0	0	0	0	0	0.00208	0	0	0	0	0	0	0	0	0	0	k__Fungi;p__Basidiomycota;c__Agaricomycetes;o__Polyporales;f__Steccherinaceae;g__Ceriporiopsis;
Oleoguttula	8.66667e-05	0	0	0	0	0	0	0	0.00208	0	0	0	0	0	0	0	0	0	0	0	0	0	0	0	0	k__Fungi;p__Ascomycota;c__Dothideomycetes;o__Mycosphaerellales;f__Teratosphaeriaceae;g__Oleoguttula;
Hydnophlebia	8.66667e-05	0	0	0	0	0	0	0	0	0	0.00208	0	0	0	0	0	0	0	0	0	0	0	0	0	0	k__Fungi;p__Basidiomycota;c__Agaricomycetes;o__Polyporales;f__Meruliaceae;g__Hydnophlebia;
Leotiales_gen_Incertae_sedis	8.66667e-05	0	0	0	0	0	0	0.00208	0	0	0	0	0	0	0	0	0	0	0	0	0	0	0	0	0	k__Fungi;p__Ascomycota;c__Leotiomycetes;o__Leotiales;f__Leotiales_fam_Incertae_sedis;g__Leotiales_gen_Incertae_sedis;
Stictis	8.66667e-05	0	0	0	0	0	0	0	0	0	0	0	0	0	0.00208	0	0	0	0	0	0	0	0	0	0	k__Fungi;p__Ascomycota;c__Lecanoromycetes;o__Ostropales;f__Stictidaceae;g__Stictis;
Idriellopsis	8.66667e-05	0	0	0	0	0	0	0	0	0	0	0	0	0	0.00208	0	0	0	0	0	0	0	0	0	0	k__Fungi;p__Ascomycota;c__Sordariomycetes;o__Xylariales;f__Xylariales_fam_Incertae_sedis;g__Idriellopsis;
Quixadomyces	0	0	0	0	0	0	0	0	0	0	0	0	0	0	0	0	0	0	0	0	0	0	0	0	0	k__Fungi;p__Ascomycota;c__Dothideomycetes;o__Pleosporales;f__Parapyrenochaetaceae;g__Quixadomyces;
Berkeleyomyces	0	0	0	0	0	0	0	0	0	0	0	0	0	0	0	0	0	0	0	0	0	0	0	0	0	k__Fungi;p__Ascomycota;c__Sordariomycetes;o__Microascales;f__Ceratocystidaceae;g__Berkeleyomyces;
Eurotiales_gen_Incertae_sedis	0	0	0	0	0	0	0	0	0	0	0	0	0	0	0	0	0	0	0	0	0	0	0	0	0	k__Fungi;p__Ascomycota;c__Eurotiomycetes;o__Eurotiales;f__Eurotiales_fam_Incertae_sedis;g__Eurotiales_gen_Incertae_sedis;
Pulveroboletus	0	0	0	0	0	0	0	0	0	0	0	0	0	0	0	0	0	0	0	0	0	0	0	0	0	k__Fungi;p__Basidiomycota;c__Agaricomycetes;o__Boletales;f__Boletaceae;g__Pulveroboletus;
Conocybe	0	0	0	0	0	0	0	0	0	0	0	0	0	0	0	0	0	0	0	0	0	0	0	0	0	k__Fungi;p__Basidiomycota;c__Agaricomycetes;o__Agaricales;f__Bolbitiaceae;g__Conocybe;
Xylogone	0	0	0	0	0	0	0	0	0	0	0	0	0	0	0	0	0	0	0	0	0	0	0	0	0	k__Fungi;p__Ascomycota;c__Leotiomycetes;o__Helotiales;f__Helotiales_fam_Incertae_sedis;g__Xylogone;
Vanrija	0	0	0	0	0	0	0	0	0	0	0	0	0	0	0	0	0	0	0	0	0	0	0	0	0	k__Fungi;p__Basidiomycota;c__Tremellomycetes;o__Trichosporonales;f__Trichosporonaceae;g__Vanrija;
Dentiscutata	0	0	0	0	0	0	0	0	0	0	0	0	0	0	0	0	0	0	0	0	0	0	0	0	0	k__Fungi;p__Glomeromycota;c__Glomeromycetes;o__Gigasporales;f__Gigasporaceae;g__Dentiscutata;
Acaulium	0	0	0	0	0	0	0	0	0	0	0	0	0	0	0	0	0	0	0	0	0	0	0	0	0	k__Fungi;p__Ascomycota;c__Sordariomycetes;o__Microascales;f__Microascaceae;g__Acaulium;
Cancellidium	0	0	0	0	0	0	0	0	0	0	0	0	0	0	0	0	0	0	0	0	0	0	0	0	0	k__Fungi;p__Ascomycota;c__Sordariomycetes;o__Cancellidiales;f__Cancellidiaceae;g__Cancellidium;
Macrophomina	0	0	0	0	0	0	0	0	0	0	0	0	0	0	0	0	0	0	0	0	0	0	0	0	0	k__Fungi;p__Ascomycota;c__Dothideomycetes;o__Botryosphaeriales;f__Botryosphaeriaceae;g__Macrophomina;
Scleroderma	0	0	0	0	0	0	0	0	0	0	0	0	0	0	0	0	0	0	0	0	0	0	0	0	0	k__Fungi;p__Basidiomycota;c__Agaricomycetes;o__Boletales;f__Sclerodermataceae;g__Scleroderma;
Ramicandelaberaceae_gen_Incertae_sedis	0	0	0	0	0	0	0	0	0	0	0	0	0	0	0	0	0	0	0	0	0	0	0	0	0	k__Fungi;p__Kickxellomycota;c__Ramicandelaberomycetes;o__Ramicandelaberales;f__Ramicandelaberaceae;g__Ramicandelaberaceae_gen_Incertae_sedis;
Exobasidiales_gen_Incertae_sedis	0	0	0	0	0	0	0	0	0	0	0	0	0	0	0	0	0	0	0	0	0	0	0	0	0	k__Fungi;p__Basidiomycota;c__Exobasidiomycetes;o__Exobasidiales;f__Exobasidiales_fam_Incertae_sedis;g__Exobasidiales_gen_Incertae_sedis;
Stolonocarpus	0	0	0	0	0	0	0	0	0	0	0	0	0	0	0	0	0	0	0	0	0	0	0	0	0	k__Fungi;p__Ascomycota;c__Sordariomycetes;o__Sordariales;f__Chaetomiaceae;g__Stolonocarpus;
Hermetothecium	0	0	0	0	0	0	0	0	0	0	0	0	0	0	0	0	0	0	0	0	0	0	0	0	0	k__Fungi;p__Ascomycota;c__Eurotiomycetes;o__Chaetothyriales;f__Chaetothyriaceae;g__Hermetothecium;
Reticulascus	0	0	0	0	0	0	0	0	0	0	0	0	0	0	0	0	0	0	0	0	0	0	0	0	0	k__Fungi;p__Ascomycota;c__Sordariomycetes;o__Glomerellales;f__Reticulascaceae;g__Reticulascus;
Moleospora	0	0	0	0	0	0	0	0	0	0	0	0	0	0	0	0	0	0	0	0	0	0	0	0	0	k__Fungi;p__Ascomycota;c__Sordariomycetes;o__Lulworthiales;f__Lulworthiaceae;g__Moleospora;
Calcarisporiella	0	0	0	0	0	0	0	0	0	0	0	0	0	0	0	0	0	0	0	0	0	0	0	0	0	k__Fungi;p__Calcarisporiellomycota;c__Calcarisporiellomycetes;o__Calcarisporiellales;f__Calcarisporiellaceae;g__Calcarisporiella;
Dictyochaeta	0	0	0	0	0	0	0	0	0	0	0	0	0	0	0	0	0	0	0	0	0	0	0	0	0	k__Fungi;p__Ascomycota;c__Sordariomycetes;o__Chaetosphaeriales;f__Chaetosphaeriaceae;g__Dictyochaeta;
Hirsutella	0	0	0	0	0	0	0	0	0	0	0	0	0	0	0	0	0	0	0	0	0	0	0	0	0	k__Fungi;p__Ascomycota;c__Sordariomycetes;o__Hypocreales;f__Ophiocordycipitaceae;g__Hirsutella;
Septoglomus	0	0	0	0	0	0	0	0	0	0	0	0	0	0	0	0	0	0	0	0	0	0	0	0	0	k__Fungi;p__Glomeromycota;c__Glomeromycetes;o__Glomerales;f__Glomeraceae;g__Septoglomus;
Branch03_gen_Incertae_sedis	0	0	0	0	0	0	0	0	0	0	0	0	0	0	0	0	0	0	0	0	0	0	0	0	0	k__Fungi;p__Rozellomycota;c__Rozellomycotina_cls_Incertae_sedis;o__Branch03;f__Branch03_fam_Incertae_sedis;g__Branch03_gen_Incertae_sedis;
Microascales_gen_Incertae_sedis	0	0	0	0	0	0	0	0	0	0	0	0	0	0	0	0	0	0	0	0	0	0	0	0	0	k__Fungi;p__Ascomycota;c__Sordariomycetes;o__Microascales;f__Microascales_fam_Incertae_sedis;g__Microascales_gen_Incertae_sedis;
Venturiaceae_gen_Incertae_sedis	0	0	0	0	0	0	0	0	0	0	0	0	0	0	0	0	0	0	0	0	0	0	0	0	0	k__Fungi;p__Ascomycota;c__Dothideomycetes;o__Venturiales;f__Venturiaceae;g__Venturiaceae_gen_Incertae_sedis;
Corynascus	0	0	0	0	0	0	0	0	0	0	0	0	0	0	0	0	0	0	0	0	0	0	0	0	0	k__Fungi;p__Ascomycota;c__Sordariomycetes;o__Sordariales;f__Chaetomiaceae;g__Corynascus;
Plectosphaerellaceae_gen_Incertae_sedis	0	0	0	0	0	0	0	0	0	0	0	0	0	0	0	0	0	0	0	0	0	0	0	0	0	k__Fungi;p__Ascomycota;c__Sordariomycetes;o__Glomerellales;f__Plectosphaerellaceae;g__Plectosphaerellaceae_gen_Incertae_sedis;
Mucor	0	0	0	0	0	0	0	0	0	0	0	0	0	0	0	0	0	0	0	0	0	0	0	0	0	k__Fungi;p__Mucoromycota;c__Mucoromycetes;o__Mucorales;f__Mucoraceae;g__Mucor;
Gliocladium	0	0	0	0	0	0	0	0	0	0	0	0	0	0	0	0	0	0	0	0	0	0	0	0	0	k__Fungi;p__Ascomycota;c__Sordariomycetes;o__Hypocreales;f__Hypocreales_fam_Incertae_sedis;g__Gliocladium;
Phallaceae_gen_Incertae_sedis	0	0	0	0	0	0	0	0	0	0	0	0	0	0	0	0	0	0	0	0	0	0	0	0	0	k__Fungi;p__Basidiomycota;c__Agaricomycetes;o__Phallales;f__Phallaceae;g__Phallaceae_gen_Incertae_sedis;
Calcarisporiellaceae_gen_Incertae_sedis	0	0	0	0	0	0	0	0	0	0	0	0	0	0	0	0	0	0	0	0	0	0	0	0	0	k__Fungi;p__Calcarisporiellomycota;c__Calcarisporiellomycetes;o__Calcarisporiellales;f__Calcarisporiellaceae;g__Calcarisporiellaceae_gen_Incertae_sedis;
Erysiphe	0	0	0	0	0	0	0	0	0	0	0	0	0	0	0	0	0	0	0	0	0	0	0	0	0	k__Fungi;p__Ascomycota;c__Leotiomycetes;o__Erysiphales;f__Erysiphaceae;g__Erysiphe;
Epicoleosporium	0	0	0	0	0	0	0	0	0	0	0	0	0	0	0	0	0	0	0	0	0	0	0	0	0	k__Fungi;p__Ascomycota;c__Dothideomycetes;o__Mycosphaerellales;f__Mycosphaerellaceae;g__Epicoleosporium;
Pseudohelminthosporium	0	0	0	0	0	0	0	0	0	0	0	0	0	0	0	0	0	0	0	0	0	0	0	0	0	k__Fungi;p__Ascomycota;c__Dothideomycetes;o__Pleosporales;f__Neomassarinaceae;g__Pseudohelminthosporium;
Pseudodactylaria	0	0	0	0	0	0	0	0	0	0	0	0	0	0	0	0	0	0	0	0	0	0	0	0	0	k__Fungi;p__Ascomycota;c__Sordariomycetes;o__Pseudodactylariales;f__Pseudodactylariaceae;g__Pseudodactylaria;
Darksidea	0	0	0	0	0	0	0	0	0	0	0	0	0	0	0	0	0	0	0	0	0	0	0	0	0	k__Fungi;p__Ascomycota;c__Dothideomycetes;o__Pleosporales;f__Lentitheciaceae;g__Darksidea;
Ophiostomatales_gen_Incertae_sedis	0	0	0	0	0	0	0	0	0	0	0	0	0	0	0	0	0	0	0	0	0	0	0	0	0	k__Fungi;p__Ascomycota;c__Sordariomycetes;o__Ophiostomatales;f__Ophiostomatales_fam_Incertae_sedis;g__Ophiostomatales_gen_Incertae_sedis;
Classicula	0	0	0	0	0	0	0	0	0	0	0	0	0	0	0	0	0	0	0	0	0	0	0	0	0	k__Fungi;p__Basidiomycota;c__Classiculomycetes;o__Classiculales;f__Classiculaceae;g__Classicula;
Clypeosphaeria	0	0	0	0	0	0	0	0	0	0	0	0	0	0	0	0	0	0	0	0	0	0	0	0	0	k__Fungi;p__Ascomycota;c__Sordariomycetes;o__Xylariales;f__Xylariaceae;g__Clypeosphaeria;
Caliciopsis	0	0	0	0	0	0	0	0	0	0	0	0	0	0	0	0	0	0	0	0	0	0	0	0	0	k__Fungi;p__Ascomycota;c__Eurotiomycetes;o__Coryneliales;f__Coryneliaceae;g__Caliciopsis;
Sirastachys	0	0	0	0	0	0	0	0	0	0	0	0	0	0	0	0	0	0	0	0	0	0	0	0	0	k__Fungi;p__Ascomycota;c__Sordariomycetes;o__Hypocreales;f__Stachybotryaceae;g__Sirastachys;
Dactylonectria	0	0	0	0	0	0	0	0	0	0	0	0	0	0	0	0	0	0	0	0	0	0	0	0	0	k__Fungi;p__Ascomycota;c__Sordariomycetes;o__Hypocreales;f__Nectriaceae;g__Dactylonectria;
Crassiparies	0	0	0	0	0	0	0	0	0	0	0	0	0	0	0	0	0	0	0	0	0	0	0	0	0	k__Fungi;p__Ascomycota;c__Dothideomycetes;o__Pleosporales;f__Pleosporales_fam_Incertae_sedis;g__Crassiparies;
Rhizoglomus	0	0	0	0	0	0	0	0	0	0	0	0	0	0	0	0	0	0	0	0	0	0	0	0	0	k__Fungi;p__Glomeromycota;c__Glomeromycetes;o__Glomerales;f__Glomeraceae;g__Rhizoglomus;
Akenomyces	0	0	0	0	0	0	0	0	0	0	0	0	0	0	0	0	0	0	0	0	0	0	0	0	0	k__Fungi;p__Basidiomycota;c__Agaricomycetes;o__Agaricomycetes_ord_Incertae_sedis;f__Agaricomycetes_fam_Incertae_sedis;g__Akenomyces;
Cyathus	0	0	0	0	0	0	0	0	0	0	0	0	0	0	0	0	0	0	0	0	0	0	0	0	0	k__Fungi;p__Basidiomycota;c__Agaricomycetes;o__Agaricales;f__Nidulariaceae;g__Cyathus;
Cylindrocarpon	0	0	0	0	0	0	0	0	0	0	0	0	0	0	0	0	0	0	0	0	0	0	0	0	0	k__Fungi;p__Ascomycota;c__Sordariomycetes;o__Hypocreales;f__Nectriaceae;g__Cylindrocarpon;
Basidiobolus	0	0	0	0	0	0	0	0	0	0	0	0	0	0	0	0	0	0	0	0	0	0	0	0	0	k__Fungi;p__Basidiobolomycota;c__Basidiobolomycetes;o__Basidiobolales;f__Basidiobolaceae;g__Basidiobolus;
Helicascus	0	0	0	0	0	0	0	0	0	0	0	0	0	0	0	0	0	0	0	0	0	0	0	0	0	k__Fungi;p__Ascomycota;c__Dothideomycetes;o__Pleosporales;f__Morosphaeriaceae;g__Helicascus;
Bauerago	0	0	0	0	0	0	0	0	0	0	0	0	0	0	0	0	0	0	0	0	0	0	0	0	0	k__Fungi;p__Basidiomycota;c__Microbotryomycetes;o__Microbotryales;f__Ustilentylomataceae;g__Bauerago;
Sporormiella	0	0	0	0	0	0	0	0	0	0	0	0	0	0	0	0	0	0	0	0	0	0	0	0	0	k__Fungi;p__Ascomycota;c__Dothideomycetes;o__Pleosporales;f__Sporormiaceae;g__Sporormiella;
Hormonema	0	0	0	0	0	0	0	0	0	0	0	0	0	0	0	0	0	0	0	0	0	0	0	0	0	k__Fungi;p__Ascomycota;c__Dothideomycetes;o__Dothideales;f__Dothioraceae;g__Hormonema;
Blastocladiomycota_gen_Incertae_sedis	0	0	0	0	0	0	0	0	0	0	0	0	0	0	0	0	0	0	0	0	0	0	0	0	0	k__Fungi;p__Blastocladiomycota;c__Blastocladiomycota_cls_Incertae_sedis;o__Blastocladiomycota_ord_Incertae_sedis;f__Blastocladiomycota_fam_Incertae_sedis;g__Blastocladiomycota_gen_Incertae_sedis;
Agrocybe	0	0	0	0	0	0	0	0	0	0	0	0	0	0	0	0	0	0	0	0	0	0	0	0	0	k__Fungi;p__Basidiomycota;c__Agaricomycetes;o__Agaricales;f__Strophariaceae;g__Agrocybe;
Lactarius	0	0	0	0	0	0	0	0	0	0	0	0	0	0	0	0	0	0	0	0	0	0	0	0	0	k__Fungi;p__Basidiomycota;c__Agaricomycetes;o__Russulales;f__Russulaceae;g__Lactarius;
Morchella	0	0	0	0	0	0	0	0	0	0	0	0	0	0	0	0	0	0	0	0	0	0	0	0	0	k__Fungi;p__Ascomycota;c__Pezizomycetes;o__Pezizales;f__Morchellaceae;g__Morchella;
Lopharia	0	0	0	0	0	0	0	0	0	0	0	0	0	0	0	0	0	0	0	0	0	0	0	0	0	k__Fungi;p__Basidiomycota;c__Agaricomycetes;o__Polyporales;f__Polyporaceae;g__Lopharia;
Circinotrichum	0	0	0	0	0	0	0	0	0	0	0	0	0	0	0	0	0	0	0	0	0	0	0	0	0	k__Fungi;p__Ascomycota;c__Sordariomycetes;o__Xylariales;f__Xylariaceae;g__Circinotrichum;
Limnoperdon	0	0	0	0	0	0	0	0	0	0	0	0	0	0	0	0	0	0	0	0	0	0	0	0	0	k__Fungi;p__Basidiomycota;c__Agaricomycetes;o__Agaricales;f__Cyphellaceae;g__Limnoperdon;
Exobasidium	0	0	0	0	0	0	0	0	0	0	0	0	0	0	0	0	0	0	0	0	0	0	0	0	0	k__Fungi;p__Basidiomycota;c__Exobasidiomycetes;o__Exobasidiales;f__Exobasidiaceae;g__Exobasidium;
Clitocybe	0	0	0	0	0	0	0	0	0	0	0	0	0	0	0	0	0	0	0	0	0	0	0	0	0	k__Fungi;p__Basidiomycota;c__Agaricomycetes;o__Agaricales;f__Tricholomataceae;g__Clitocybe;
Paramycosphaerella	0	0	0	0	0	0	0	0	0	0	0	0	0	0	0	0	0	0	0	0	0	0	0	0	0	k__Fungi;p__Ascomycota;c__Dothideomycetes;o__Mycosphaerellales;f__Mycosphaerellaceae;g__Paramycosphaerella;
Corticium	0	0	0	0	0	0	0	0	0	0	0	0	0	0	0	0	0	0	0	0	0	0	0	0	0	k__Fungi;p__Basidiomycota;c__Agaricomycetes;o__Corticiales;f__Corticiaceae;g__Corticium;
Collapsimycopappus	0	0	0	0	0	0	0	0	0	0	0	0	0	0	0	0	0	0	0	0	0	0	0	0	0	k__Fungi;p__Ascomycota;c__Dothideomycetes;o__Mycosphaerellales;f__Mycosphaerellaceae;g__Collapsimycopappus;
Branch06_gen_Incertae_sedis	0	0	0	0	0	0	0	0	0	0	0	0	0	0	0	0	0	0	0	0	0	0	0	0	0	k__Fungi;p__Ascomycota;c__Sordariomycetes;o__Branch06;f__Branch06_fam_Incertae_sedis;g__Branch06_gen_Incertae_sedis;
Tetraplosphaeriaceae_gen_Incertae_sedis	0	0	0	0	0	0	0	0	0	0	0	0	0	0	0	0	0	0	0	0	0	0	0	0	0	k__Fungi;p__Ascomycota;c__Dothideomycetes;o__Pleosporales;f__Tetraplosphaeriaceae;g__Tetraplosphaeriaceae_gen_Incertae_sedis;
Chaetospermum	0	0	0	0	0	0	0	0	0	0	0	0	0	0	0	0	0	0	0	0	0	0	0	0	0	k__Fungi;p__Basidiomycota;c__Agaricomycetes;o__Sebacinales;f__Sebacinaceae;g__Chaetospermum;
Phaeomoniellaceae_gen_Incertae_sedis	0	0	0	0	0	0	0	0	0	0	0	0	0	0	0	0	0	0	0	0	0	0	0	0	0	k__Fungi;p__Ascomycota;c__Eurotiomycetes;o__Phaeomoniellales;f__Phaeomoniellaceae;g__Phaeomoniellaceae_gen_Incertae_sedis;
Imleria	0	0	0	0	0	0	0	0	0	0	0	0	0	0	0	0	0	0	0	0	0	0	0	0	0	k__Fungi;p__Basidiomycota;c__Agaricomycetes;o__Boletales;f__Boletaceae;g__Imleria;
Ovicillium	0	0	0	0	0	0	0	0	0	0	0	0	0	0	0	0	0	0	0	0	0	0	0	0	0	k__Fungi;p__Ascomycota;c__Sordariomycetes;o__Hypocreales;f__Bionectriaceae;g__Ovicillium;
Trogia	0	0	0	0	0	0	0	0	0	0	0	0	0	0	0	0	0	0	0	0	0	0	0	0	0	k__Fungi;p__Basidiomycota;c__Agaricomycetes;o__Agaricales;f__Tricholomataceae;g__Trogia;
Arecophila	0	0	0	0	0	0	0	0	0	0	0	0	0	0	0	0	0	0	0	0	0	0	0	0	0	k__Fungi;p__Ascomycota;c__Sordariomycetes;o__Xylariales;f__Amphisphaeriaceae;g__Arecophila;
Wickerhamomyces	0	0	0	0	0	0	0	0	0	0	0	0	0	0	0	0	0	0	0	0	0	0	0	0	0	k__Fungi;p__Ascomycota;c__Saccharomycetes;o__Saccharomycetales;f__Phaffomycetaceae;g__Wickerhamomyces;
Phialemonium	0	0	0	0	0	0	0	0	0	0	0	0	0	0	0	0	0	0	0	0	0	0	0	0	0	k__Fungi;p__Ascomycota;c__Sordariomycetes;o__Sordariales;f__Cephalothecaceae;g__Phialemonium;
Calvatia	0	0	0	0	0	0	0	0	0	0	0	0	0	0	0	0	0	0	0	0	0	0	0	0	0	k__Fungi;p__Basidiomycota;c__Agaricomycetes;o__Agaricales;f__Lycoperdaceae;g__Calvatia;
Capnobotryella	0	0	0	0	0	0	0	0	0	0	0	0	0	0	0	0	0	0	0	0	0	0	0	0	0	k__Fungi;p__Ascomycota;c__Dothideomycetes;o__Mycosphaerellales;f__Teratosphaeriaceae;g__Capnobotryella;
Mytilinidion	0	0	0	0	0	0	0	0	0	0	0	0	0	0	0	0	0	0	0	0	0	0	0	0	0	k__Fungi;p__Ascomycota;c__Dothideomycetes;o__Mytilinidiales;f__Mytilinidiaceae;g__Mytilinidion;
Marquandomyces	0	0	0	0	0	0	0	0	0	0	0	0	0	0	0	0	0	0	0	0	0	0	0	0	0	k__Fungi;p__Ascomycota;c__Sordariomycetes;o__Hypocreales;f__Clavicipitaceae;g__Marquandomyces;
Arcopilus	0	0	0	0	0	0	0	0	0	0	0	0	0	0	0	0	0	0	0	0	0	0	0	0	0	k__Fungi;p__Ascomycota;c__Sordariomycetes;o__Sordariales;f__Chaetomiaceae;g__Arcopilus;
Lepraria	0	0	0	0	0	0	0	0	0	0	0	0	0	0	0	0	0	0	0	0	0	0	0	0	0	k__Fungi;p__Ascomycota;c__Lecanoromycetes;o__Lecanorales;f__Stereocaulaceae;g__Lepraria;
Gaeumannomyces	0	0	0	0	0	0	0	0	0	0	0	0	0	0	0	0	0	0	0	0	0	0	0	0	0	k__Fungi;p__Ascomycota;c__Sordariomycetes;o__Magnaporthales;f__Magnaporthaceae;g__Gaeumannomyces;
Bartalinia	0	0	0	0	0	0	0	0	0	0	0	0	0	0	0	0	0	0	0	0	0	0	0	0	0	k__Fungi;p__Ascomycota;c__Sordariomycetes;o__Xylariales;f__Bartaliniaceae;g__Bartalinia;
Cephalotrichum	0	0	0	0	0	0	0	0	0	0	0	0	0	0	0	0	0	0	0	0	0	0	0	0	0	k__Fungi;p__Ascomycota;c__Sordariomycetes;o__Microascales;f__Microascaceae;g__Cephalotrichum;
Robillarda	0	0	0	0	0	0	0	0	0	0	0	0	0	0	0	0	0	0	0	0	0	0	0	0	0	k__Fungi;p__Ascomycota;c__Sordariomycetes;o__Xylariales;f__Sporocadaceae;g__Robillarda;
Sugitazyma	0	0	0	0	0	0	0	0	0	0	0	0	0	0	0	0	0	0	0	0	0	0	0	0	0	k__Fungi;p__Basidiomycota;c__Tremellomycetes;o__Tremellales;f__Trimorphomycetaceae;g__Sugitazyma;
Blastocladiales_gen_Incertae_sedis	0	0	0	0	0	0	0	0	0	0	0	0	0	0	0	0	0	0	0	0	0	0	0	0	0	k__Fungi;p__Blastocladiomycota;c__Blastocladiomycetes;o__Blastocladiales;f__Blastocladiales_fam_Incertae_sedis;g__Blastocladiales_gen_Incertae_sedis;
Jaminaea	0	0	0	0	0	0	0	0	0	0	0	0	0	0	0	0	0	0	0	0	0	0	0	0	0	k__Fungi;p__Basidiomycota;c__Exobasidiomycetes;o__Microstromatales;f__Microstromatales_fam_Incertae_sedis;g__Jaminaea;
Brachybasidiaceae_gen_Incertae_sedis	0	0	0	0	0	0	0	0	0	0	0	0	0	0	0	0	0	0	0	0	0	0	0	0	0	k__Fungi;p__Basidiomycota;c__Exobasidiomycetes;o__Exobasidiales;f__Brachybasidiaceae;g__Brachybasidiaceae_gen_Incertae_sedis;
Luellia	0	0	0	0	0	0	0	0	0	0	0	0	0	0	0	0	0	0	0	0	0	0	0	0	0	k__Fungi;p__Basidiomycota;c__Agaricomycetes;o__Trechisporales;f__Hydnodontaceae;g__Luellia;
Hericiaceae_gen_Incertae_sedis	0	0	0	0	0	0	0	0	0	0	0	0	0	0	0	0	0	0	0	0	0	0	0	0	0	k__Fungi;p__Basidiomycota;c__Agaricomycetes;o__Russulales;f__Hericiaceae;g__Hericiaceae_gen_Incertae_sedis;
Geomyces	0	0	0	0	0	0	0	0	0	0	0	0	0	0	0	0	0	0	0	0	0	0	0	0	0	k__Fungi;p__Ascomycota;c__Leotiomycetes;o__Thelebolales;f__Pseudeurotiaceae;g__Geomyces;
Cryptosporella	0	0	0	0	0	0	0	0	0	0	0	0	0	0	0	0	0	0	0	0	0	0	0	0	0	k__Fungi;p__Ascomycota;c__Sordariomycetes;o__Diaporthales;f__Gnomoniaceae;g__Cryptosporella;
Minimedusa	0	0	0	0	0	0	0	0	0	0	0	0	0	0	0	0	0	0	0	0	0	0	0	0	0	k__Fungi;p__Basidiomycota;c__Agaricomycetes;o__Cantharellales;f__Hydnaceae;g__Minimedusa;
Pyronemataceae_gen_Incertae_sedis	0	0	0	0	0	0	0	0	0	0	0	0	0	0	0	0	0	0	0	0	0	0	0	0	0	k__Fungi;p__Ascomycota;c__Pezizomycetes;o__Pezizales;f__Pyronemataceae;g__Pyronemataceae_gen_Incertae_sedis;
Flammulina	0	0	0	0	0	0	0	0	0	0	0	0	0	0	0	0	0	0	0	0	0	0	0	0	0	k__Fungi;p__Basidiomycota;c__Agaricomycetes;o__Agaricales;f__Physalacriaceae;g__Flammulina;
Anthracophyllum	0	0	0	0	0	0	0	0	0	0	0	0	0	0	0	0	0	0	0	0	0	0	0	0	0	k__Fungi;p__Basidiomycota;c__Agaricomycetes;o__Agaricales;f__Omphalotaceae;g__Anthracophyllum;
Neopseudolachnella	0	0	0	0	0	0	0	0	0	0	0	0	0	0	0	0	0	0	0	0	0	0	0	0	0	k__Fungi;p__Ascomycota;c__Sordariomycetes;o__Chaetosphaeriales;f__Chaetosphaeriaceae;g__Neopseudolachnella;
Tremellodendropsidales_gen_Incertae_sedis	0	0	0	0	0	0	0	0	0	0	0	0	0	0	0	0	0	0	0	0	0	0	0	0	0	k__Fungi;p__Basidiomycota;c__Agaricomycetes;o__Tremellodendropsidales;f__Tremellodendropsidales_fam_Incertae_sedis;g__Tremellodendropsidales_gen_Incertae_sedis;
Gibellulopsis	0	0	0	0	0	0	0	0	0	0	0	0	0	0	0	0	0	0	0	0	0	0	0	0	0	k__Fungi;p__Ascomycota;c__Sordariomycetes;o__Glomerellales;f__Plectosphaerellaceae;g__Gibellulopsis;
Psathyloma	0	0	0	0	0	0	0	0	0	0	0	0	0	0	0	0	0	0	0	0	0	0	0	0	0	k__Fungi;p__Basidiomycota;c__Agaricomycetes;o__Agaricales;f__Hymenogastraceae;g__Psathyloma;
Cephaliophora	0	0	0	0	0	0	0	0	0	0	0	0	0	0	0	0	0	0	0	0	0	0	0	0	0	k__Fungi;p__Ascomycota;c__Pezizomycetes;o__Pezizales;f__Ascodesmidaceae;g__Cephaliophora;
Monocillium	0	0	0	0	0	0	0	0	0	0	0	0	0	0	0	0	0	0	0	0	0	0	0	0	0	k__Fungi;p__Ascomycota;c__Sordariomycetes;o__Hypocreales;f__Hypocreaceae;g__Monocillium;
Neosartorya	0	0	0	0	0	0	0	0	0	0	0	0	0	0	0	0	0	0	0	0	0	0	0	0	0	k__Fungi;p__Ascomycota;c__Eurotiomycetes;o__Eurotiales;f__Aspergillaceae;g__Neosartorya;
Bacillicladium	0	0	0	0	0	0	0	0	0	0	0	0	0	0	0	0	0	0	0	0	0	0	0	0	0	k__Fungi;p__Ascomycota;c__Eurotiomycetes;o__Chaetothyriales;f__Trichomeriaceae;g__Bacillicladium;
Neoanthostomella	0	0	0	0	0	0	0	0	0	0	0	0	0	0	0	0	0	0	0	0	0	0	0	0	0	k__Fungi;p__Ascomycota;c__Sordariomycetes;o__Xylariales;f__Xylariaceae;g__Neoanthostomella;
Cylindrocladiella	0	0	0	0	0	0	0	0	0	0	0	0	0	0	0	0	0	0	0	0	0	0	0	0	0	k__Fungi;p__Ascomycota;c__Sordariomycetes;o__Hypocreales;f__Nectriaceae;g__Cylindrocladiella;
Archaeorhizomycetes_gen_Incertae_sedis	0	0	0	0	0	0	0	0	0	0	0	0	0	0	0	0	0	0	0	0	0	0	0	0	0	k__Fungi;p__Ascomycota;c__Archaeorhizomycetes;o__Archaeorhizomycetes_ord_Incertae_sedis;f__Archaeorhizomycetes_fam_Incertae_sedis;g__Archaeorhizomycetes_gen_Incertae_sedis;
Hemimycena	0	0	0	0	0	0	0	0	0	0	0	0	0	0	0	0	0	0	0	0	0	0	0	0	0	k__Fungi;p__Basidiomycota;c__Agaricomycetes;o__Agaricales;f__Tricholomataceae;g__Hemimycena;
Inonotus	0	0	0	0	0	0	0	0	0	0	0	0	0	0	0	0	0	0	0	0	0	0	0	0	0	k__Fungi;p__Basidiomycota;c__Agaricomycetes;o__Hymenochaetales;f__Hymenochaetaceae;g__Inonotus;
Wongia	0	0	0	0	0	0	0	0	0	0	0	0	0	0	0	0	0	0	0	0	0	0	0	0	0	k__Fungi;p__Ascomycota;c__Sordariomycetes;o__Sordariomycetes_ord_Incertae_sedis;f__Papulosaceae;g__Wongia;
Filobasidiales_gen_Incertae_sedis	0	0	0	0	0	0	0	0	0	0	0	0	0	0	0	0	0	0	0	0	0	0	0	0	0	k__Fungi;p__Basidiomycota;c__Tremellomycetes;o__Filobasidiales;f__Filobasidiales_fam_Incertae_sedis;g__Filobasidiales_gen_Incertae_sedis;
Phaeomoniella	0	0	0	0	0	0	0	0	0	0	0	0	0	0	0	0	0	0	0	0	0	0	0	0	0	k__Fungi;p__Ascomycota;c__Eurotiomycetes;o__Phaeomoniellales;f__Phaeomoniellaceae;g__Phaeomoniella;
Pleurotus	0	0	0	0	0	0	0	0	0	0	0	0	0	0	0	0	0	0	0	0	0	0	0	0	0	k__Fungi;p__Basidiomycota;c__Agaricomycetes;o__Agaricales;f__Pleurotaceae;g__Pleurotus;
Asteromella	0	0	0	0	0	0	0	0	0	0	0	0	0	0	0	0	0	0	0	0	0	0	0	0	0	k__Fungi;p__Ascomycota;c__Sordariomycetes;o__Xylariales;f__Xylariales_fam_Incertae_sedis;g__Asteromella;
Ophiocordyceps	0	0	0	0	0	0	0	0	0	0	0	0	0	0	0	0	0	0	0	0	0	0	0	0	0	k__Fungi;p__Ascomycota;c__Sordariomycetes;o__Hypocreales;f__Ophiocordycipitaceae;g__Ophiocordyceps;
Codinaea	0	0	0	0	0	0	0	0	0	0	0	0	0	0	0	0	0	0	0	0	0	0	0	0	0	k__Fungi;p__Ascomycota;c__Sordariomycetes;o__Chaetosphaeriales;f__Chaetosphaeriaceae;g__Codinaea;
Mortierellomycetes_gen_Incertae_sedis	0	0	0	0	0	0	0	0	0	0	0	0	0	0	0	0	0	0	0	0	0	0	0	0	0	k__Fungi;p__Mortierellomycota;c__Mortierellomycetes;o__Mortierellomycetes_ord_Incertae_sedis;f__Mortierellomycetes_fam_Incertae_sedis;g__Mortierellomycetes_gen_Incertae_sedis;
Priceomyces	0	0	0	0	0	0	0	0	0	0	0	0	0	0	0	0	0	0	0	0	0	0	0	0	0	k__Fungi;p__Ascomycota;c__Saccharomycetes;o__Saccharomycetales;f__Debaryomycetaceae;g__Priceomyces;
Paraglomus	0	0	0	0	0	0	0	0	0	0	0	0	0	0	0	0	0	0	0	0	0	0	0	0	0	k__Fungi;p__Glomeromycota;c__Paraglomeromycetes;o__Paraglomerales;f__Paraglomeraceae;g__Paraglomus;
Acremoniopsis	0	0	0	0	0	0	0	0	0	0	0	0	0	0	0	0	0	0	0	0	0	0	0	0	0	k__Fungi;p__Ascomycota;c__Sordariomycetes;o__Hypocreales;f__Nectriaceae;g__Acremoniopsis;
Mucoromycota_gen_Incertae_sedis	0	0	0	0	0	0	0	0	0	0	0	0	0	0	0	0	0	0	0	0	0	0	0	0	0	k__Fungi;p__Mucoromycota;c__Mucoromycota_cls_Incertae_sedis;o__Mucoromycota_ord_Incertae_sedis;f__Mucoromycota_fam_Incertae_sedis;g__Mucoromycota_gen_Incertae_sedis;
Ramicandelaber	0	0	0	0	0	0	0	0	0	0	0	0	0	0	0	0	0	0	0	0	0	0	0	0	0	k__Fungi;p__Kickxellomycota;c__Ramicandelaberomycetes;o__Ramicandelaberales;f__Ramicandelaberaceae;g__Ramicandelaber;
Astrocystis	0	0	0	0	0	0	0	0	0	0	0	0	0	0	0	0	0	0	0	0	0	0	0	0	0	k__Fungi;p__Ascomycota;c__Sordariomycetes;o__Xylariales;f__Xylariaceae;g__Astrocystis;
Tubulicium	0	0	0	0	0	0	0	0	0	0	0	0	0	0	0	0	0	0	0	0	0	0	0	0	0	k__Fungi;p__Basidiomycota;c__Agaricomycetes;o__Trechisporales;f__Hydnodontaceae;g__Tubulicium;
Neopestalotiopsis	0	0	0	0	0	0	0	0	0	0	0	0	0	0	0	0	0	0	0	0	0	0	0	0	0	k__Fungi;p__Ascomycota;c__Sordariomycetes;o__Amphisphaeriales;f__Pestalotiopsidaceae;g__Neopestalotiopsis;
Westerdykella	0	0	0	0	0	0	0	0	0	0	0	0	0	0	0	0	0	0	0	0	0	0	0	0	0	k__Fungi;p__Ascomycota;c__Dothideomycetes;o__Pleosporales;f__Sporormiaceae;g__Westerdykella;
Clavariaceae_gen_Incertae_sedis	0	0	0	0	0	0	0	0	0	0	0	0	0	0	0	0	0	0	0	0	0	0	0	0	0	k__Fungi;p__Basidiomycota;c__Agaricomycetes;o__Agaricales;f__Clavariaceae;g__Clavariaceae_gen_Incertae_sedis;
Chytridiales_gen_Incertae_sedis	0	0	0	0	0	0	0	0	0	0	0	0	0	0	0	0	0	0	0	0	0	0	0	0	0	k__Fungi;p__Chytridiomycota;c__Chytridiomycetes;o__Chytridiales;f__Chytridiales_fam_Incertae_sedis;g__Chytridiales_gen_Incertae_sedis;
Meiorganum	0	0	0	0	0	0	0	0	0	0	0	0	0	0	0	0	0	0	0	0	0	0	0	0	0	k__Fungi;p__Basidiomycota;c__Agaricomycetes;o__Boletales;f__Paxillaceae;g__Meiorganum;
Lulworthia	0	0	0	0	0	0	0	0	0	0	0	0	0	0	0	0	0	0	0	0	0	0	0	0	0	k__Fungi;p__Ascomycota;c__Sordariomycetes;o__Lulworthiales;f__Lulworthiaceae;g__Lulworthia;
Dinemasporium	0	0	0	0	0	0	0	0	0	0	0	0	0	0	0	0	0	0	0	0	0	0	0	0	0	k__Fungi;p__Ascomycota;c__Sordariomycetes;o__Chaetosphaeriales;f__Chaetosphaeriaceae;g__Dinemasporium;
Piskurozyma	0	0	0	0	0	0	0	0	0	0	0	0	0	0	0	0	0	0	0	0	0	0	0	0	0	k__Fungi;p__Basidiomycota;c__Tremellomycetes;o__Filobasidiales;f__Piskurozymaceae;g__Piskurozyma;
Subulicystidium	0	0	0	0	0	0	0	0	0	0	0	0	0	0	0	0	0	0	0	0	0	0	0	0	0	k__Fungi;p__Basidiomycota;c__Agaricomycetes;o__Trechisporales;f__Hydnodontaceae;g__Subulicystidium;
Ramulispora	0	0	0	0	0	0	0	0	0	0	0	0	0	0	0	0	0	0	0	0	0	0	0	0	0	k__Fungi;p__Ascomycota;c__Dothideomycetes;o__Mycosphaerellales;f__Mycosphaerellaceae;g__Ramulispora;
Leptoxyphium	0	0	0	0	0	0	0	0	0	0	0	0	0	0	0	0	0	0	0	0	0	0	0	0	0	k__Fungi;p__Ascomycota;c__Dothideomycetes;o__Capnodiales;f__Capnodiaceae;g__Leptoxyphium;
Dothistroma	0	0	0	0	0	0	0	0	0	0	0	0	0	0	0	0	0	0	0	0	0	0	0	0	0	k__Fungi;p__Ascomycota;c__Dothideomycetes;o__Mycosphaerellales;f__Mycosphaerellaceae;g__Dothistroma;
Phragmocapnias	0	0	0	0	0	0	0	0	0	0	0	0	0	0	0	0	0	0	0	0	0	0	0	0	0	k__Fungi;p__Ascomycota;c__Dothideomycetes;o__Capnodiales;f__Capnodiaceae;g__Phragmocapnias;
Waitea	0	0	0	0	0	0	0	0	0	0	0	0	0	0	0	0	0	0	0	0	0	0	0	0	0	k__Fungi;p__Basidiomycota;c__Agaricomycetes;o__Corticiales;f__Corticiaceae;g__Waitea;
Microascus	0	0	0	0	0	0	0	0	0	0	0	0	0	0	0	0	0	0	0	0	0	0	0	0	0	k__Fungi;p__Ascomycota;c__Sordariomycetes;o__Microascales;f__Microascaceae;g__Microascus;
Trichosporon	0	0	0	0	0	0	0	0	0	0	0	0	0	0	0	0	0	0	0	0	0	0	0	0	0	k__Fungi;p__Basidiomycota;c__Tremellomycetes;o__Trichosporonales;f__Trichosporonaceae;g__Trichosporon;
Yamadazyma	0	0	0	0	0	0	0	0	0	0	0	0	0	0	0	0	0	0	0	0	0	0	0	0	0	k__Fungi;p__Ascomycota;c__Saccharomycetes;o__Saccharomycetales;f__Debaryomycetaceae;g__Yamadazyma;
Remersonia	0	0	0	0	0	0	0	0	0	0	0	0	0	0	0	0	0	0	0	0	0	0	0	0	0	k__Fungi;p__Ascomycota;c__Sordariomycetes;o__Sordariales;f__Chaetomiaceae;g__Remersonia;
Trichosporonaceae_gen_Incertae_sedis	0	0	0	0	0	0	0	0	0	0	0	0	0	0	0	0	0	0	0	0	0	0	0	0	0	k__Fungi;p__Basidiomycota;c__Tremellomycetes;o__Trichosporonales;f__Trichosporonaceae;g__Trichosporonaceae_gen_Incertae_sedis;
Pisolithus	0	0	0	0	0	0	0	0	0	0	0	0	0	0	0	0	0	0	0	0	0	0	0	0	0	k__Fungi;p__Basidiomycota;c__Agaricomycetes;o__Boletales;f__Pisolithaceae;g__Pisolithus;
Hyweljonesia	0	0	0	0	0	0	0	0	0	0	0	0	0	0	0	0	0	0	0	0	0	0	0	0	0	k__Fungi;p__Ascomycota;c__Dothideomycetes;o__Mycosphaerellales;f__Teratosphaeriaceae;g__Hyweljonesia;
Cucurbitinus	0	0	0	0	0	0	0	0	0	0	0	0	0	0	0	0	0	0	0	0	0	0	0	0	0	k__Fungi;p__Ascomycota;c__Sordariomycetes;o__Microascales;f__Halosphaeriaceae;g__Cucurbitinus;
Gelasinospora	0	0	0	0	0	0	0	0	0	0	0	0	0	0	0	0	0	0	0	0	0	0	0	0	0	k__Fungi;p__Ascomycota;c__Sordariomycetes;o__Sordariales;f__Sordariaceae;g__Gelasinospora;
Teunomyces	0	0	0	0	0	0	0	0	0	0	0	0	0	0	0	0	0	0	0	0	0	0	0	0	0	k__Fungi;p__Ascomycota;c__Saccharomycetes;o__Saccharomycetales;f__Saccharomycetales_fam_Incertae_sedis;g__Teunomyces;
Sphaeropezia	0	0	0	0	0	0	0	0	0	0	0	0	0	0	0	0	0	0	0	0	0	0	0	0	0	k__Fungi;p__Ascomycota;c__Lecanoromycetes;o__Ostropales;f__Odontotremataceae;g__Sphaeropezia;
Lanzia	0	0	0	0	0	0	0	0	0	0	0	0	0	0	0	0	0	0	0	0	0	0	0	0	0	k__Fungi;p__Ascomycota;c__Leotiomycetes;o__Helotiales;f__Rutstroemiaceae;g__Lanzia;
Gnomoniopsis	0	0	0	0	0	0	0	0	0	0	0	0	0	0	0	0	0	0	0	0	0	0	0	0	0	k__Fungi;p__Ascomycota;c__Sordariomycetes;o__Diaporthales;f__Gnomoniaceae;g__Gnomoniopsis;
Diversispora	0	0	0	0	0	0	0	0	0	0	0	0	0	0	0	0	0	0	0	0	0	0	0	0	0	k__Fungi;p__Glomeromycota;c__Glomeromycetes;o__Diversisporales;f__Diversisporaceae;g__Diversispora;
Amyloflagellula	0	0	0	0	0	0	0	0	0	0	0	0	0	0	0	0	0	0	0	0	0	0	0	0	0	k__Fungi;p__Basidiomycota;c__Agaricomycetes;o__Agaricales;f__Tricholomataceae;g__Amyloflagellula;
Seticyphella	0	0	0	0	0	0	0	0	0	0	0	0	0	0	0	0	0	0	0	0	0	0	0	0	0	k__Fungi;p__Basidiomycota;c__Agaricomycetes;o__Agaricales;f__Cyphellaceae;g__Seticyphella;
Sampaiozyma	0	0	0	0	0	0	0	0	0	0	0	0	0	0	0	0	0	0	0	0	0	0	0	0	0	k__Fungi;p__Basidiomycota;c__Microbotryomycetes;o__Microbotryomycetes_ord_Incertae_sedis;f__Chrysozymaceae;g__Sampaiozyma;
Musicillium	0	0	0	0	0	0	0	0	0	0	0	0	0	0	0	0	0	0	0	0	0	0	0	0	0	k__Fungi;p__Ascomycota;c__Sordariomycetes;o__Glomerellales;f__Plectosphaerellaceae;g__Musicillium;
Togniniales_gen_Incertae_sedis	0	0	0	0	0	0	0	0	0	0	0	0	0	0	0	0	0	0	0	0	0	0	0	0	0	k__Fungi;p__Ascomycota;c__Sordariomycetes;o__Togniniales;f__Togniniales_fam_Incertae_sedis;g__Togniniales_gen_Incertae_sedis;
Xenasmataceae_gen_Incertae_sedis	0	0	0	0	0	0	0	0	0	0	0	0	0	0	0	0	0	0	0	0	0	0	0	0	0	k__Fungi;p__Basidiomycota;c__Agaricomycetes;o__Polyporales;f__Xenasmataceae;g__Xenasmataceae_gen_Incertae_sedis;
Chrysosporium	0	0	0	0	0	0	0	0	0	0	0	0	0	0	0	0	0	0	0	0	0	0	0	0	0	k__Fungi;p__Ascomycota;c__Eurotiomycetes;o__Onygenales;f__Onygenaceae;g__Chrysosporium;
Crustomyces	0	0	0	0	0	0	0	0	0	0	0	0	0	0	0	0	0	0	0	0	0	0	0	0	0	k__Fungi;p__Basidiomycota;c__Agaricomycetes;o__Agaricales;f__Cystostereaceae;g__Crustomyces;
Phialea	0	0	0	0	0	0	0	0	0	0	0	0	0	0	0	0	0	0	0	0	0	0	0	0	0	k__Fungi;p__Ascomycota;c__Leotiomycetes;o__Helotiales;f__Hyaloscyphaceae;g__Phialea;
Microsporomycetaceae_gen_Incertae_sedis	0	0	0	0	0	0	0	0	0	0	0	0	0	0	0	0	0	0	0	0	0	0	0	0	0	k__Fungi;p__Basidiomycota;c__Cystobasidiomycetes;o__Cystobasidiomycetes_ord_Incertae_sedis;f__Microsporomycetaceae;g__Microsporomycetaceae_gen_Incertae_sedis;
Brunneofusispora	0	0	0	0	0	0	0	0	0	0	0	0	0	0	0	0	0	0	0	0	0	0	0	0	0	k__Fungi;p__Ascomycota;c__Dothideomycetes;o__Pleosporales;f__Occultibambusaceae;g__Brunneofusispora;
Entolomataceae_gen_Incertae_sedis	0	0	0	0	0	0	0	0	0	0	0	0	0	0	0	0	0	0	0	0	0	0	0	0	0	k__Fungi;p__Basidiomycota;c__Agaricomycetes;o__Agaricales;f__Entolomataceae;g__Entolomataceae_gen_Incertae_sedis;
Byssomerulius	0	0	0	0	0	0	0	0	0	0	0	0	0	0	0	0	0	0	0	0	0	0	0	0	0	k__Fungi;p__Basidiomycota;c__Agaricomycetes;o__Polyporales;f__Irpicaceae;g__Byssomerulius;
Coniochaetaceae_gen_Incertae_sedis	0	0	0	0	0	0	0	0	0	0	0	0	0	0	0	0	0	0	0	0	0	0	0	0	0	k__Fungi;p__Ascomycota;c__Sordariomycetes;o__Coniochaetales;f__Coniochaetaceae;g__Coniochaetaceae_gen_Incertae_sedis;
Geotrichum	0	0	0	0	0	0	0	0	0	0	0	0	0	0	0	0	0	0	0	0	0	0	0	0	0	k__Fungi;p__Ascomycota;c__Saccharomycetes;o__Saccharomycetales;f__Dipodascaceae;g__Geotrichum;
Cyberlindnera	0	0	0	0	0	0	0	0	0	0	0	0	0	0	0	0	0	0	0	0	0	0	0	0	0	k__Fungi;p__Ascomycota;c__Saccharomycetes;o__Saccharomycetales;f__Phaffomycetaceae;g__Cyberlindnera;
Hexagonia	0	0	0	0	0	0	0	0	0	0	0	0	0	0	0	0	0	0	0	0	0	0	0	0	0	k__Fungi;p__Basidiomycota;c__Agaricomycetes;o__Polyporales;f__Polyporaceae;g__Hexagonia;
Myxarium	0	0	0	0	0	0	0	0	0	0	0	0	0	0	0	0	0	0	0	0	0	0	0	0	0	k__Fungi;p__Basidiomycota;c__Agaricomycetes;o__Auriculariales;f__Hyaloriaceae;g__Myxarium;
Purpureocillium	0	0	0	0	0	0	0	0	0	0	0	0	0	0	0	0	0	0	0	0	0	0	0	0	0	k__Fungi;p__Ascomycota;c__Sordariomycetes;o__Hypocreales;f__Ophiocordycipitaceae;g__Purpureocillium;
Austroafricana	0	0	0	0	0	0	0	0	0	0	0	0	0	0	0	0	0	0	0	0	0	0	0	0	0	k__Fungi;p__Ascomycota;c__Dothideomycetes;o__Mycosphaerellales;f__Teratosphaeriaceae;g__Austroafricana;
Sarcosomataceae_gen_Incertae_sedis	0	0	0	0	0	0	0	0	0	0	0	0	0	0	0	0	0	0	0	0	0	0	0	0	0	k__Fungi;p__Ascomycota;c__Pezizomycetes;o__Pezizales;f__Sarcosomataceae;g__Sarcosomataceae_gen_Incertae_sedis;
Monoblepharomycota_gen_Incertae_sedis	0	0	0	0	0	0	0	0	0	0	0	0	0	0	0	0	0	0	0	0	0	0	0	0	0	k__Fungi;p__Monoblepharomycota;c__Monoblepharomycota_cls_Incertae_sedis;o__Monoblepharomycota_ord_Incertae_sedis;f__Monoblepharomycota_fam_Incertae_sedis;g__Monoblepharomycota_gen_Incertae_sedis;
Dwiroopa	0	0	0	0	0	0	0	0	0	0	0	0	0	0	0	0	0	0	0	0	0	0	0	0	0	k__Fungi;p__Ascomycota;c__Sordariomycetes;o__Diaporthales;f__Dwiroopaceae;g__Dwiroopa;
Anthracocystis	0	0	0	0	0	0	0	0	0	0	0	0	0	0	0	0	0	0	0	0	0	0	0	0	0	k__Fungi;p__Basidiomycota;c__Ustilaginomycetes;o__Ustilaginales;f__Ustilaginaceae;g__Anthracocystis;
Dendryphion	0	0	0	0	0	0	0	0	0	0	0	0	0	0	0	0	0	0	0	0	0	0	0	0	0	k__Fungi;p__Ascomycota;c__Dothideomycetes;o__Pleosporales;f__Torulaceae;g__Dendryphion;
Mycoleptodiscus	0	0	0	0	0	0	0	0	0	0	0	0	0	0	0	0	0	0	0	0	0	0	0	0	0	k__Fungi;p__Ascomycota;c__Sordariomycetes;o__Magnaporthales;f__Magnaporthaceae;g__Mycoleptodiscus;
Pseudomerulius	0	0	0	0	0	0	0	0	0	0	0	0	0	0	0	0	0	0	0	0	0	0	0	0	0	k__Fungi;p__Basidiomycota;c__Agaricomycetes;o__Boletales;f__Tapinellaceae;g__Pseudomerulius;
Neofomitella	0	0	0	0	0	0	0	0	0	0	0	0	0	0	0	0	0	0	0	0	0	0	0	0	0	k__Fungi;p__Basidiomycota;c__Agaricomycetes;o__Polyporales;f__Polyporaceae;g__Neofomitella;
Amphisphaeriaceae_gen_Incertae_sedis	0	0	0	0	0	0	0	0	0	0	0	0	0	0	0	0	0	0	0	0	0	0	0	0	0	k__Fungi;p__Ascomycota;c__Sordariomycetes;o__Xylariales;f__Amphisphaeriaceae;g__Amphisphaeriaceae_gen_Incertae_sedis;
Cercophora	0	0	0	0	0	0	0	0	0	0	0	0	0	0	0	0	0	0	0	0	0	0	0	0	0	k__Fungi;p__Ascomycota;c__Sordariomycetes;o__Sordariales;f__Lasiosphaeriaceae;g__Cercophora;
Gryganskiella	0	0	0	0	0	0	0	0	0	0	0	0	0	0	0	0	0	0	0	0	0	0	0	0	0	k__Fungi;p__Mortierellomycota;c__Mortierellomycetes;o__Mortierellales;f__Mortierellaceae;g__Gryganskiella;
Platygloeales_gen_Incertae_sedis	0	0	0	0	0	0	0	0	0	0	0	0	0	0	0	0	0	0	0	0	0	0	0	0	0	k__Fungi;p__Basidiomycota;c__Pucciniomycetes;o__Platygloeales;f__Platygloeales_fam_Incertae_sedis;g__Platygloeales_gen_Incertae_sedis;
Acaromyces	0	0	0	0	0	0	0	0	0	0	0	0	0	0	0	0	0	0	0	0	0	0	0	0	0	k__Fungi;p__Basidiomycota;c__Exobasidiomycetes;o__Exobasidiales;f__Cryptobasidiaceae;g__Acaromyces;
Dissoconiaceae_gen_Incertae_sedis	0	0	0	0	0	0	0	0	0	0	0	0	0	0	0	0	0	0	0	0	0	0	0	0	0	k__Fungi;p__Ascomycota;c__Dothideomycetes;o__Capnodiales;f__Dissoconiaceae;g__Dissoconiaceae_gen_Incertae_sedis;
Ganodermataceae_gen_Incertae_sedis	0	0	0	0	0	0	0	0	0	0	0	0	0	0	0	0	0	0	0	0	0	0	0	0	0	k__Fungi;p__Basidiomycota;c__Agaricomycetes;o__Polyporales;f__Ganodermataceae;g__Ganodermataceae_gen_Incertae_sedis;
Ceriporia	0	0	0	0	0	0	0	0	0	0	0	0	0	0	0	0	0	0	0	0	0	0	0	0	0	k__Fungi;p__Basidiomycota;c__Agaricomycetes;o__Polyporales;f__Irpicaceae;g__Ceriporia;
Melanocarpus	0	0	0	0	0	0	0	0	0	0	0	0	0	0	0	0	0	0	0	0	0	0	0	0	0	k__Fungi;p__Ascomycota;c__Sordariomycetes;o__Sordariales;f__Chaetomiaceae;g__Melanocarpus;
Kwoniella	0	0	0	0	0	0	0	0	0	0	0	0	0	0	0	0	0	0	0	0	0	0	0	0	0	k__Fungi;p__Basidiomycota;c__Tremellomycetes;o__Tremellales;f__Cryptococcaceae;g__Kwoniella;
Boliniales_gen_Incertae_sedis	0	0	0	0	0	0	0	0	0	0	0	0	0	0	0	0	0	0	0	0	0	0	0	0	0	k__Fungi;p__Ascomycota;c__Sordariomycetes;o__Boliniales;f__Boliniales_fam_Incertae_sedis;g__Boliniales_gen_Incertae_sedis;
Neothyronectria	0	0	0	0	0	0	0	0	0	0	0	0	0	0	0	0	0	0	0	0	0	0	0	0	0	k__Fungi;p__Ascomycota;c__Sordariomycetes;o__Hypocreales;f__Nectriaceae;g__Neothyronectria;
Polyancora	0	0	0	0	0	0	0	0	0	0	0	0	0	0	0	0	0	0	0	0	0	0	0	0	0	k__Fungi;p__Ascomycota;c__Sordariomycetes;o__Xylariales;f__Xylariales_fam_Incertae_sedis;g__Polyancora;
Xylomyces	0	0	0	0	0	0	0	0	0	0	0	0	0	0	0	0	0	0	0	0	0	0	0	0	0	k__Fungi;p__Ascomycota;c__Dothideomycetes;o__Jahnulales;f__Aliquandostipitaceae;g__Xylomyces;
Septoria	0	0	0	0	0	0	0	0	0	0	0	0	0	0	0	0	0	0	0	0	0	0	0	0	0	k__Fungi;p__Ascomycota;c__Dothideomycetes;o__Mycosphaerellales;f__Mycosphaerellaceae;g__Septoria;
Taifanglania	0	0	0	0	0	0	0	0	0	0	0	0	0	0	0	0	0	0	0	0	0	0	0	0	0	k__Fungi;p__Ascomycota;c__Sordariomycetes;o__Sordariales;f__Chaetomiaceae;g__Taifanglania;
Niessliaceae_gen_Incertae_sedis	0	0	0	0	0	0	0	0	0	0	0	0	0	0	0	0	0	0	0	0	0	0	0	0	0	k__Fungi;p__Ascomycota;c__Sordariomycetes;o__Hypocreales;f__Niessliaceae;g__Niessliaceae_gen_Incertae_sedis;
Phlyctochytrium	0	0	0	0	0	0	0	0	0	0	0	0	0	0	0	0	0	0	0	0	0	0	0	0	0	k__Fungi;p__Chytridiomycota;c__Chytridiomycetes;o__Chytridiales;f__Chytridiaceae;g__Phlyctochytrium;
Cryptococcaceae_gen_Incertae_sedis	0	0	0	0	0	0	0	0	0	0	0	0	0	0	0	0	0	0	0	0	0	0	0	0	0	k__Fungi;p__Basidiomycota;c__Tremellomycetes;o__Tremellales;f__Cryptococcaceae;g__Cryptococcaceae_gen_Incertae_sedis;
Gyrodontium	0	0	0	0	0	0	0	0	0	0	0	0	0	0	0	0	0	0	0	0	0	0	0	0	0	k__Fungi;p__Basidiomycota;c__Agaricomycetes;o__Boletales;f__Coniophoraceae;g__Gyrodontium;
Podonectria	0	0	0	0	0	0	0	0	0	0	0	0	0	0	0	0	0	0	0	0	0	0	0	0	0	k__Fungi;p__Ascomycota;c__Dothideomycetes;o__Pleosporales;f__Podonectriaceae;g__Podonectria;
Cosmospora	0	0	0	0	0	0	0	0	0	0	0	0	0	0	0	0	0	0	0	0	0	0	0	0	0	k__Fungi;p__Ascomycota;c__Sordariomycetes;o__Hypocreales;f__Nectriaceae;g__Cosmospora;
Allocryptovalsa	0	0	0	0	0	0	0	0	0	0	0	0	0	0	0	0	0	0	0	0	0	0	0	0	0	k__Fungi;p__Ascomycota;c__Sordariomycetes;o__Diaporthales;f__Valsaceae;g__Allocryptovalsa;
Neoceratosperma	0	0	0	0	0	0	0	0	0	0	0	0	0	0	0	0	0	0	0	0	0	0	0	0	0	k__Fungi;p__Ascomycota;c__Dothideomycetes;o__Mycosphaerellales;f__Mycosphaerellaceae;g__Neoceratosperma;
Lepidostromataceae_gen_Incertae_sedis	0	0	0	0	0	0	0	0	0	0	0	0	0	0	0	0	0	0	0	0	0	0	0	0	0	k__Fungi;p__Basidiomycota;c__Agaricomycetes;o__Lepidostromatales;f__Lepidostromataceae;g__Lepidostromataceae_gen_Incertae_sedis;
Neophaeosphaeriaceae_gen_Incertae_sedis	0	0	0	0	0	0	0	0	0	0	0	0	0	0	0	0	0	0	0	0	0	0	0	0	0	k__Fungi;p__Ascomycota;c__Dothideomycetes;o__Pleosporales;f__Neophaeosphaeriaceae;g__Neophaeosphaeriaceae_gen_Incertae_sedis;
Pseudolachnella	0	0	0	0	0	0	0	0	0	0	0	0	0	0	0	0	0	0	0	0	0	0	0	0	0	k__Fungi;p__Ascomycota;c__Sordariomycetes;o__Chaetosphaeriales;f__Chaetosphaeriaceae;g__Pseudolachnella;
Pseudohyphozyma	0	0	0	0	0	0	0	0	0	0	0	0	0	0	0	0	0	0	0	0	0	0	0	0	0	k__Fungi;p__Basidiomycota;c__Microbotryomycetes;o__Microbotryomycetes_ord_Incertae_sedis;f__Chrysozymaceae;g__Pseudohyphozyma;
Cruentomycena	0	0	0	0	0	0	0	0	0	0	0	0	0	0	0	0	0	0	0	0	0	0	0	0	0	k__Fungi;p__Basidiomycota;c__Agaricomycetes;o__Agaricales;f__Tricholomataceae;g__Cruentomycena;
Collariella	0	0	0	0	0	0	0	0	0	0	0	0	0	0	0	0	0	0	0	0	0	0	0	0	0	k__Fungi;p__Ascomycota;c__Sordariomycetes;o__Sordariales;f__Chaetomiaceae;g__Collariella;
Chondrostereum	0	0	0	0	0	0	0	0	0	0	0	0	0	0	0	0	0	0	0	0	0	0	0	0	0	k__Fungi;p__Basidiomycota;c__Agaricomycetes;o__Agaricales;f__Agaricales_fam_Incertae_sedis;g__Chondrostereum;
Caespitomonium	0	0	0	0	0	0	0	0	0	0	0	0	0	0	0	0	0	0	0	0	0	0	0	0	0	k__Fungi;p__Ascomycota;c__Sordariomycetes;o__Hypocreales;f__Bionectriaceae;g__Caespitomonium;
Hymenoscyphus	0	0	0	0	0	0	0	0	0	0	0	0	0	0	0	0	0	0	0	0	0	0	0	0	0	k__Fungi;p__Ascomycota;c__Leotiomycetes;o__Helotiales;f__Helotiaceae;g__Hymenoscyphus;
Pseudowrightoporia	0	0	0	0	0	0	0	0	0	0	0	0	0	0	0	0	0	0	0	0	0	0	0	0	0	k__Fungi;p__Basidiomycota;c__Agaricomycetes;o__Russulales;f__Hericiaceae;g__Pseudowrightoporia;
GS22_gen_Incertae_sedis	0	0	0	0	0	0	0	0	0	0	0	0	0	0	0	0	0	0	0	0	0	0	0	0	0	k__Fungi;p__Mucoromycota;c__Endogonomycetes;o__GS22;f__GS22_fam_Incertae_sedis;g__GS22_gen_Incertae_sedis;
Archaeosporaceae_gen_Incertae_sedis	0	0	0	0	0	0	0	0	0	0	0	0	0	0	0	0	0	0	0	0	0	0	0	0	0	k__Fungi;p__Glomeromycota;c__Archaeosporomycetes;o__Archaeosporales;f__Archaeosporaceae;g__Archaeosporaceae_gen_Incertae_sedis;
Micarea	0	0	0	0	0	0	0	0	0	0	0	0	0	0	0	0	0	0	0	0	0	0	0	0	0	k__Fungi;p__Ascomycota;c__Lecanoromycetes;o__Lecanorales;f__Micareaceae;g__Micarea;
Conioscypha	0	0	0	0	0	0	0	0	0	0	0	0	0	0	0	0	0	0	0	0	0	0	0	0	0	k__Fungi;p__Ascomycota;c__Sordariomycetes;o__Conioscyphales;f__Conioscyphaceae;g__Conioscypha;
Dominikia	0	0	0	0	0	0	0	0	0	0	0	0	0	0	0	0	0	0	0	0	0	0	0	0	0	k__Fungi;p__Glomeromycota;c__Glomeromycetes;o__Glomerales;f__Glomeraceae;g__Dominikia;
Hemibeltrania	0	0	0	0	0	0	0	0	0	0	0	0	0	0	0	0	0	0	0	0	0	0	0	0	0	k__Fungi;p__Ascomycota;c__Sordariomycetes;o__Xylariales;f__Beltraniaceae;g__Hemibeltrania;
Bolbitiaceae_gen_Incertae_sedis	0	0	0	0	0	0	0	0	0	0	0	0	0	0	0	0	0	0	0	0	0	0	0	0	0	k__Fungi;p__Basidiomycota;c__Agaricomycetes;o__Agaricales;f__Bolbitiaceae;g__Bolbitiaceae_gen_Incertae_sedis;
Plectania	0	0	0	0	0	0	0	0	0	0	0	0	0	0	0	0	0	0	0	0	0	0	0	0	0	k__Fungi;p__Ascomycota;c__Pezizomycetes;o__Pezizales;f__Sarcosomataceae;g__Plectania;
Petrophila	0	0	0	0	0	0	0	0	0	0	0	0	0	0	0	0	0	0	0	0	0	0	0	0	0	k__Fungi;p__Ascomycota;c__Dothideomycetes;o__Mycosphaerellales;f__Extremaceae;g__Petrophila;
Pithoascus	0	0	0	0	0	0	0	0	0	0	0	0	0	0	0	0	0	0	0	0	0	0	0	0	0	k__Fungi;p__Ascomycota;c__Sordariomycetes;o__Microascales;f__Microascaceae;g__Pithoascus;
Burgella	0	0	0	0	0	0	0	0	0	0	0	0	0	0	0	0	0	0	0	0	0	0	0	0	0	k__Fungi;p__Basidiomycota;c__Agaricomycetes;o__Cantharellales;f__Hydnaceae;g__Burgella;
Arthopyreniaceae_gen_Incertae_sedis	0	0	0	0	0	0	0	0	0	0	0	0	0	0	0	0	0	0	0	0	0	0	0	0	0	k__Fungi;p__Ascomycota;c__Dothideomycetes;o__Pleosporales;f__Arthopyreniaceae;g__Arthopyreniaceae_gen_Incertae_sedis;
Acephala	0	0	0	0	0	0	0	0	0	0	0	0	0	0	0	0	0	0	0	0	0	0	0	0	0	k__Fungi;p__Ascomycota;c__Leotiomycetes;o__Helotiales;f__Helotiales_fam_Incertae_sedis;g__Acephala;
Xenopenidiella	0	0	0	0	0	0	0	0	0	0	0	0	0	0	0	0	0	0	0	0	0	0	0	0	0	k__Fungi;p__Ascomycota;c__Dothideomycetes;o__Mycosphaerellales;f__Teratosphaeriaceae;g__Xenopenidiella;
Efibulobasidium	0	0	0	0	0	0	0	0	0	0	0	0	0	0	0	0	0	0	0	0	0	0	0	0	0	k__Fungi;p__Basidiomycota;c__Agaricomycetes;o__Sebacinales;f__Sebacinaceae;g__Efibulobasidium;
Sebacinaceae_gen_Incertae_sedis	0	0	0	0	0	0	0	0	0	0	0	0	0	0	0	0	0	0	0	0	0	0	0	0	0	k__Fungi;p__Basidiomycota;c__Agaricomycetes;o__Sebacinales;f__Sebacinaceae;g__Sebacinaceae_gen_Incertae_sedis;
Abrothallus	0	0	0	0	0	0	0	0	0	0	0	0	0	0	0	0	0	0	0	0	0	0	0	0	0	k__Fungi;p__Ascomycota;c__Dothideomycetes;o__Abrothallales;f__Abrothallaceae;g__Abrothallus;
Tricellula	0	0	0	0	0	0	0	0	0	0	0	0	0	0	0	0	0	0	0	0	0	0	0	0	0	k__Fungi;p__Ascomycota;c__Pezizomycotina_cls_Incertae_sedis;o__Pezizomycotina_ord_Incertae_sedis;f__Pezizomycotina_fam_Incertae_sedis;g__Tricellula;
Coniophora	0	0	0	0	0	0	0	0	0	0	0	0	0	0	0	0	0	0	0	0	0	0	0	0	0	k__Fungi;p__Basidiomycota;c__Agaricomycetes;o__Boletales;f__Coniophoraceae;g__Coniophora;
Cryphonectriaceae_gen_Incertae_sedis	0	0	0	0	0	0	0	0	0	0	0	0	0	0	0	0	0	0	0	0	0	0	0	0	0	k__Fungi;p__Ascomycota;c__Sordariomycetes;o__Diaporthales;f__Cryphonectriaceae;g__Cryphonectriaceae_gen_Incertae_sedis;
Catabotrydaceae_gen_Incertae_sedis	0	0	0	0	0	0	0	0	0	0	0	0	0	0	0	0	0	0	0	0	0	0	0	0	0	k__Fungi;p__Ascomycota;c__Sordariomycetes;o__Hypocreales;f__Catabotrydaceae;g__Catabotrydaceae_gen_Incertae_sedis;
Peroneutypa	0	0	0	0	0	0	0	0	0	0	0	0	0	0	0	0	0	0	0	0	0	0	0	0	0	k__Fungi;p__Ascomycota;c__Sordariomycetes;o__Xylariales;f__Diatrypaceae;g__Peroneutypa;
Verrucisporota	0	0	0	0	0	0	0	0	0	0	0	0	0	0	0	0	0	0	0	0	0	0	0	0	0	k__Fungi;p__Ascomycota;c__Dothideomycetes;o__Mycosphaerellales;f__Mycosphaerellaceae;g__Verrucisporota;
Tubulicrinis	0	0	0	0	0	0	0	0	0	0	0	0	0	0	0	0	0	0	0	0	0	0	0	0	0	k__Fungi;p__Basidiomycota;c__Agaricomycetes;o__Hymenochaetales;f__Tubulicrinaceae;g__Tubulicrinis;
Subramaniomyces	0	0	0	0	0	0	0	0	0	0	0	0	0	0	0	0	0	0	0	0	0	0	0	0	0	k__Fungi;p__Ascomycota;c__Sordariomycetes;o__Xylariales;f__Amphisphaeriaceae;g__Subramaniomyces;
Catenaria	0	0	0	0	0	0	0	0	0	0	0	0	0	0	0	0	0	0	0	0	0	0	0	0	0	k__Fungi;p__Blastocladiomycota;c__Blastocladiomycetes;o__Blastocladiales;f__Catenariaceae;g__Catenaria;
Arachnotheca	0	0	0	0	0	0	0	0	0	0	0	0	0	0	0	0	0	0	0	0	0	0	0	0	0	k__Fungi;p__Ascomycota;c__Eurotiomycetes;o__Onygenales;f__Onygenaceae;g__Arachnotheca;
Echinoporia	0	0	0	0	0	0	0	0	0	0	0	0	0	0	0	0	0	0	0	0	0	0	0	0	0	k__Fungi;p__Basidiomycota;c__Agaricomycetes;o__Hymenochaetales;f__Hymenochaetales_fam_Incertae_sedis;g__Echinoporia;
Endomelanconiopsis	0	0	0	0	0	0	0	0	0	0	0	0	0	0	0	0	0	0	0	0	0	0	0	0	0	k__Fungi;p__Ascomycota;c__Dothideomycetes;o__Botryosphaeriales;f__Endomelanconiopsidaceae;g__Endomelanconiopsis;
Microbotryozyma	0	0	0	0	0	0	0	0	0	0	0	0	0	0	0	0	0	0	0	0	0	0	0	0	0	k__Fungi;p__Basidiomycota;c__Microbotryomycetes;o__Microbotryales;f__Ustilentylomataceae;g__Microbotryozyma;
Lopadostoma	0	0	0	0	0	0	0	0	0	0	0	0	0	0	0	0	0	0	0	0	0	0	0	0	0	k__Fungi;p__Ascomycota;c__Sordariomycetes;o__Xylariales;f__Lopadostomataceae;g__Lopadostoma;
Xylodon	0	0	0	0	0	0	0	0	0	0	0	0	0	0	0	0	0	0	0	0	0	0	0	0	0	k__Fungi;p__Basidiomycota;c__Agaricomycetes;o__Hymenochaetales;f__Schizoporaceae;g__Xylodon;
Geastrum	0	0	0	0	0	0	0	0	0	0	0	0	0	0	0	0	0	0	0	0	0	0	0	0	0	k__Fungi;p__Basidiomycota;c__Agaricomycetes;o__Geastrales;f__Geastraceae;g__Geastrum;
Microthielavia	0	0	0	0	0	0	0	0	0	0	0	0	0	0	0	0	0	0	0	0	0	0	0	0	0	k__Fungi;p__Ascomycota;c__Sordariomycetes;o__Sordariales;f__Chaetomiaceae;g__Microthielavia;
Hyphopichia	0	0	0	0	0	0	0	0	0	0	0	0	0	0	0	0	0	0	0	0	0	0	0	0	0	k__Fungi;p__Ascomycota;c__Saccharomycetes;o__Saccharomycetales;f__Debaryomycetaceae;g__Hyphopichia;
Resupinatus	0	0	0	0	0	0	0	0	0	0	0	0	0	0	0	0	0	0	0	0	0	0	0	0	0	k__Fungi;p__Basidiomycota;c__Agaricomycetes;o__Agaricales;f__Tricholomataceae;g__Resupinatus;
Microbotryales_gen_Incertae_sedis	0	0	0	0	0	0	0	0	0	0	0	0	0	0	0	0	0	0	0	0	0	0	0	0	0	k__Fungi;p__Basidiomycota;c__Microbotryomycetes;o__Microbotryales;f__Microbotryales_fam_Incertae_sedis;g__Microbotryales_gen_Incertae_sedis;
Boletaceae_gen_Incertae_sedis	0	0	0	0	0	0	0	0	0	0	0	0	0	0	0	0	0	0	0	0	0	0	0	0	0	k__Fungi;p__Basidiomycota;c__Agaricomycetes;o__Boletales;f__Boletaceae;g__Boletaceae_gen_Incertae_sedis;
Eutiarosporella	0	0	0	0	0	0	0	0	0	0	0	0	0	0	0	0	0	0	0	0	0	0	0	0	0	k__Fungi;p__Ascomycota;c__Dothideomycetes;o__Botryosphaeriales;f__Botryosphaeriaceae;g__Eutiarosporella;
Kickxellomycota_gen_Incertae_sedis	0	0	0	0	0	0	0	0	0	0	0	0	0	0	0	0	0	0	0	0	0	0	0	0	0	k__Fungi;p__Kickxellomycota;c__Kickxellomycota_cls_Incertae_sedis;o__Kickxellomycota_ord_Incertae_sedis;f__Kickxellomycota_fam_Incertae_sedis;g__Kickxellomycota_gen_Incertae_sedis;
Dimennazyma	0	0	0	0	0	0	0	0	0	0	0	0	0	0	0	0	0	0	0	0	0	0	0	0	0	k__Fungi;p__Basidiomycota;c__Tremellomycetes;o__Tremellales;f__Naemateliaceae;g__Dimennazyma;
Conferticium	0	0	0	0	0	0	0	0	0	0	0	0	0	0	0	0	0	0	0	0	0	0	0	0	0	k__Fungi;p__Basidiomycota;c__Agaricomycetes;o__Russulales;f__Stereaceae;g__Conferticium;
Spiromyces	0	0	0	0	0	0	0	0	0	0	0	0	0	0	0	0	0	0	0	0	0	0	0	0	0	k__Fungi;p__Kickxellomycota;c__Kickxellomycetes;o__Kickxellales;f__Kickxellaceae;g__Spiromyces;
Marthamyces	0	0	0	0	0	0	0	0	0	0	0	0	0	0	0	0	0	0	0	0	0	0	0	0	0	k__Fungi;p__Ascomycota;c__Leotiomycetes;o__Helotiales;f__Marthamycetaceae;g__Marthamyces;
Pseudopyricularia	0	0	0	0	0	0	0	0	0	0	0	0	0	0	0	0	0	0	0	0	0	0	0	0	0	k__Fungi;p__Ascomycota;c__Sordariomycetes;o__Magnaporthales;f__Pyriculariaceae;g__Pseudopyricularia;
Phleogenaceae_gen_Incertae_sedis	0	0	0	0	0	0	0	0	0	0	0	0	0	0	0	0	0	0	0	0	0	0	0	0	0	k__Fungi;p__Basidiomycota;c__Atractiellomycetes;o__Atractiellales;f__Phleogenaceae;g__Phleogenaceae_gen_Incertae_sedis;
Teichosporaceae_gen_Incertae_sedis	0	0	0	0	0	0	0	0	0	0	0	0	0	0	0	0	0	0	0	0	0	0	0	0	0	k__Fungi;p__Ascomycota;c__Dothideomycetes;o__Pleosporales;f__Teichosporaceae;g__Teichosporaceae_gen_Incertae_sedis;
Acarospora	0	0	0	0	0	0	0	0	0	0	0	0	0	0	0	0	0	0	0	0	0	0	0	0	0	k__Fungi;p__Ascomycota;c__Lecanoromycetes;o__Acarosporales;f__Acarosporaceae;g__Acarospora;
Rosellinia	0	0	0	0	0	0	0	0	0	0	0	0	0	0	0	0	0	0	0	0	0	0	0	0	0	k__Fungi;p__Ascomycota;c__Sordariomycetes;o__Xylariales;f__Xylariaceae;g__Rosellinia;
Phaeoacremonium	0	0	0	0	0	0	0	0	0	0	0	0	0	0	0	0	0	0	0	0	0	0	0	0	0	k__Fungi;p__Ascomycota;c__Sordariomycetes;o__Togniniales;f__Togniniaceae;g__Phaeoacremonium;
Hyalorbilia	0	0	0	0	0	0	0	0	0	0	0	0	0	0	0	0	0	0	0	0	0	0	0	0	0	k__Fungi;p__Ascomycota;c__Orbiliomycetes;o__Orbiliales;f__Orbiliaceae;g__Hyalorbilia;
Lepiota	0	0	0	0	0	0	0	0	0	0	0	0	0	0	0	0	0	0	0	0	0	0	0	0	0	k__Fungi;p__Basidiomycota;c__Agaricomycetes;o__Agaricales;f__Agaricaceae;g__Lepiota;
Crucellisporium	0	0	0	0	0	0	0	0	0	0	0	0	0	0	0	0	0	0	0	0	0	0	0	0	0	k__Fungi;p__Ascomycota;c__Leotiomycetes;o__Helotiales;f__Helotiaceae;g__Crucellisporium;
Phaeoseptoriella	0	0	0	0	0	0	0	0	0	0	0	0	0	0	0	0	0	0	0	0	0	0	0	0	0	k__Fungi;p__Ascomycota;c__Dothideomycetes;o__Pleosporales;f__Phaeosphaeriaceae;g__Phaeoseptoriella;
Verruconis	0	0	0	0	0	0	0	0	0	0	0	0	0	0	0	0	0	0	0	0	0	0	0	0	0	k__Fungi;p__Ascomycota;c__Dothideomycetes;o__Venturiales;f__Sympoventuriaceae;g__Verruconis;
Golovinomyces	0	0	0	0	0	0	0	0	0	0	0	0	0	0	0	0	0	0	0	0	0	0	0	0	0	k__Fungi;p__Ascomycota;c__Leotiomycetes;o__Erysiphales;f__Erysiphaceae;g__Golovinomyces;
Pleuroascaceae_gen_Incertae_sedis	0	0	0	0	0	0	0	0	0	0	0	0	0	0	0	0	0	0	0	0	0	0	0	0	0	k__Fungi;p__Ascomycota;c__Leotiomycetes;o__Helotiales;f__Pleuroascaceae;g__Pleuroascaceae_gen_Incertae_sedis;
Ceramothyrium	0	0	0	0	0	0	0	0	0	0	0	0	0	0	0	0	0	0	0	0	0	0	0	0	0	k__Fungi;p__Ascomycota;c__Eurotiomycetes;o__Chaetothyriales;f__Chaetothyriaceae;g__Ceramothyrium;
Brevistachys	0	0	0	0	0	0	0	0	0	0	0	0	0	0	0	0	0	0	0	0	0	0	0	0	0	k__Fungi;p__Ascomycota;c__Sordariomycetes;o__Hypocreales;f__Stachybotryaceae;g__Brevistachys;
Fodinomyces	0	0	0	0	0	0	0	0	0	0	0	0	0	0	0	0	0	0	0	0	0	0	0	0	0	k__Fungi;p__Ascomycota;c__Dothideomycetes;o__Mycosphaerellales;f__Teratosphaeriaceae;g__Fodinomyces;
Cycasicola	0	0	0	0	0	0	0	0	0	0	0	0	0	0	0	0	0	0	0	0	0	0	0	0	0	k__Fungi;p__Ascomycota;c__Dothideomycetes;o__Pleosporales;f__Thyridariaceae;g__Cycasicola;
Stereum	0	0	0	0	0	0	0	0	0	0	0	0	0	0	0	0	0	0	0	0	0	0	0	0	0	k__Fungi;p__Basidiomycota;c__Agaricomycetes;o__Russulales;f__Stereaceae;g__Stereum;
Olpidiaceae_gen_Incertae_sedis	0	0	0	0	0	0	0	0	0	0	0	0	0	0	0	0	0	0	0	0	0	0	0	0	0	k__Fungi;p__Olpidiomycota;c__Olpidiomycetes;o__Olpidiales;f__Olpidiaceae;g__Olpidiaceae_gen_Incertae_sedis;
Rhexodenticula	0	0	0	0	0	0	0	0	0	0	0	0	0	0	0	0	0	0	0	0	0	0	0	0	0	k__Fungi;p__Ascomycota;c__Sordariomycetes;o__Sordariales;f__Sordariales_fam_Incertae_sedis;g__Rhexodenticula;
Botryobasidiaceae_gen_Incertae_sedis	0	0	0	0	0	0	0	0	0	0	0	0	0	0	0	0	0	0	0	0	0	0	0	0	0	k__Fungi;p__Basidiomycota;c__Agaricomycetes;o__Cantharellales;f__Botryobasidiaceae;g__Botryobasidiaceae_gen_Incertae_sedis;
Endophragmiella	0	0	0	0	0	0	0	0	0	0	0	0	0	0	0	0	0	0	0	0	0	0	0	0	0	k__Fungi;p__Ascomycota;c__Sordariomycetes;o__Sordariales;f__Helminthosphaeriaceae;g__Endophragmiella;
Henningsomyces	0	0	0	0	0	0	0	0	0	0	0	0	0	0	0	0	0	0	0	0	0	0	0	0	0	k__Fungi;p__Basidiomycota;c__Agaricomycetes;o__Agaricales;f__Cyphellaceae;g__Henningsomyces;
Apseudocercosporella	0	0	0	0	0	0	0	0	0	0	0	0	0	0	0	0	0	0	0	0	0	0	0	0	0	k__Fungi;p__Ascomycota;c__Dothideomycetes;o__Mycosphaerellales;f__Mycosphaerellaceae;g__Apseudocercosporella;
Cordana	0	0	0	0	0	0	0	0	0	0	0	0	0	0	0	0	0	0	0	0	0	0	0	0	0	k__Fungi;p__Ascomycota;c__Sordariomycetes;o__Sordariales;f__Sordariales_fam_Incertae_sedis;g__Cordana;
Sodiomyces	0	0	0	0	0	0	0	0	0	0	0	0	0	0	0	0	0	0	0	0	0	0	0	0	0	k__Fungi;p__Ascomycota;c__Sordariomycetes;o__Glomerellales;f__Plectosphaerellaceae;g__Sodiomyces;
Cryptomarasmius	0	0	0	0	0	0	0	0	0	0	0	0	0	0	0	0	0	0	0	0	0	0	0	0	0	k__Fungi;p__Basidiomycota;c__Agaricomycetes;o__Agaricales;f__Physalacriaceae;g__Cryptomarasmius;
Phylloporia	0	0	0	0	0	0	0	0	0	0	0	0	0	0	0	0	0	0	0	0	0	0	0	0	0	k__Fungi;p__Basidiomycota;c__Agaricomycetes;o__Hymenochaetales;f__Hymenochaetaceae;g__Phylloporia;
Millerozyma	0	0	0	0	0	0	0	0	0	0	0	0	0	0	0	0	0	0	0	0	0	0	0	0	0	k__Fungi;p__Ascomycota;c__Saccharomycetes;o__Saccharomycetales;f__Debaryomycetaceae;g__Millerozyma;
Lachnocladiaceae_gen_Incertae_sedis	0	0	0	0	0	0	0	0	0	0	0	0	0	0	0	0	0	0	0	0	0	0	0	0	0	k__Fungi;p__Basidiomycota;c__Agaricomycetes;o__Russulales;f__Lachnocladiaceae;g__Lachnocladiaceae_gen_Incertae_sedis;
Burgoa	0	0	0	0	0	0	0	0	0	0	0	0	0	0	0	0	0	0	0	0	0	0	0	0	0	k__Fungi;p__Basidiomycota;c__Agaricomycetes;o__Cantharellales;f__Hydnaceae;g__Burgoa;
Powellomycetaceae_gen_Incertae_sedis	0	0	0	0	0	0	0	0	0	0	0	0	0	0	0	0	0	0	0	0	0	0	0	0	0	k__Fungi;p__Chytridiomycota;c__Spizellomycetes;o__Spizellomycetales;f__Powellomycetaceae;g__Powellomycetaceae_gen_Incertae_sedis;
Candelabrochaete	0	0	0	0	0	0	0	0	0	0	0	0	0	0	0	0	0	0	0	0	0	0	0	0	0	k__Fungi;p__Basidiomycota;c__Agaricomycetes;o__Polyporales;f__Meruliaceae;g__Candelabrochaete;
GS04_gen_Incertae_sedis	0	0	0	0	0	0	0	0	0	0	0	0	0	0	0	0	0	0	0	0	0	0	0	0	0	k__Fungi;p__Rozellomycota;c__Rozellomycotina_cls_Incertae_sedis;o__GS04;f__GS04_fam_Incertae_sedis;g__GS04_gen_Incertae_sedis;
Polydesmia	0	0	0	0	0	0	0	0	0	0	0	0	0	0	0	0	0	0	0	0	0	0	0	0	0	k__Fungi;p__Ascomycota;c__Leotiomycetes;o__Helotiales;f__Hyaloscyphaceae;g__Polydesmia;
Melanophyllum	0	0	0	0	0	0	0	0	0	0	0	0	0	0	0	0	0	0	0	0	0	0	0	0	0	k__Fungi;p__Basidiomycota;c__Agaricomycetes;o__Agaricales;f__Agaricaceae;g__Melanophyllum;
Davidhawksworthia	0	0	0	0	0	0	0	0	0	0	0	0	0	0	0	0	0	0	0	0	0	0	0	0	0	k__Fungi;p__Ascomycota;c__Leotiomycetes;o__Helotiales;f__Dermateaceae;g__Davidhawksworthia;
Amaurodon	0	0	0	0	0	0	0	0	0	0	0	0	0	0	0	0	0	0	0	0	0	0	0	0	0	k__Fungi;p__Basidiomycota;c__Agaricomycetes;o__Thelephorales;f__Thelephoraceae;g__Amaurodon;
Arthoniales_gen_Incertae_sedis	0	0	0	0	0	0	0	0	0	0	0	0	0	0	0	0	0	0	0	0	0	0	0	0	0	k__Fungi;p__Ascomycota;c__Arthoniomycetes;o__Arthoniales;f__Arthoniales_fam_Incertae_sedis;g__Arthoniales_gen_Incertae_sedis;
Malaysiasca	0	0	0	0	0	0	0	0	0	0	0	0	0	0	0	0	0	0	0	0	0	0	0	0	0	k__Fungi;p__Ascomycota;c__Sordariomycetes;o__Glomerellales;f__Malaysiascaceae;g__Malaysiasca;
Lachancea	0	0	0	0	0	0	0	0	0	0	0	0	0	0	0	0	0	0	0	0	0	0	0	0	0	k__Fungi;p__Ascomycota;c__Saccharomycetes;o__Saccharomycetales;f__Saccharomycetaceae;g__Lachancea;
Neoconiothyrium	0	0	0	0	0	0	0	0	0	0	0	0	0	0	0	0	0	0	0	0	0	0	0	0	0	k__Fungi;p__Ascomycota;c__Dothideomycetes;o__Pleosporales;f__Coniothyriaceae;g__Neoconiothyrium;
Aleurodiscus	0	0	0	0	0	0	0	0	0	0	0	0	0	0	0	0	0	0	0	0	0	0	0	0	0	k__Fungi;p__Basidiomycota;c__Agaricomycetes;o__Russulales;f__Stereaceae;g__Aleurodiscus;
Stereaceae_gen_Incertae_sedis	0	0	0	0	0	0	0	0	0	0	0	0	0	0	0	0	0	0	0	0	0	0	0	0	0	k__Fungi;p__Basidiomycota;c__Agaricomycetes;o__Russulales;f__Stereaceae;g__Stereaceae_gen_Incertae_sedis;
Gliocladiopsis	0	0	0	0	0	0	0	0	0	0	0	0	0	0	0	0	0	0	0	0	0	0	0	0	0	k__Fungi;p__Ascomycota;c__Sordariomycetes;o__Hypocreales;f__Nectriaceae;g__Gliocladiopsis;
Erythrobasidiales_gen_Incertae_sedis	0	0	0	0	0	0	0	0	0	0	0	0	0	0	0	0	0	0	0	0	0	0	0	0	0	k__Fungi;p__Basidiomycota;c__Cystobasidiomycetes;o__Erythrobasidiales;f__Erythrobasidiales_fam_Incertae_sedis;g__Erythrobasidiales_gen_Incertae_sedis;
Pseudodactylariales_gen_Incertae_sedis	0	0	0	0	0	0	0	0	0	0	0	0	0	0	0	0	0	0	0	0	0	0	0	0	0	k__Fungi;p__Ascomycota;c__Sordariomycetes;o__Pseudodactylariales;f__Pseudodactylariales_fam_Incertae_sedis;g__Pseudodactylariales_gen_Incertae_sedis;
Pycnora	0	0	0	0	0	0	0	0	0	0	0	0	0	0	0	0	0	0	0	0	0	0	0	0	0	k__Fungi;p__Ascomycota;c__Candelariomycetes;o__Candelariales;f__Pycnoraceae;g__Pycnora;
Thuemenidium	0	0	0	0	0	0	0	0	0	0	0	0	0	0	0	0	0	0	0	0	0	0	0	0	0	k__Fungi;p__Ascomycota;c__Leotiomycetes;o__Helotiales;f__Helotiales_fam_Incertae_sedis;g__Thuemenidium;
GS16_gen_Incertae_sedis	0	0	0	0	0	0	0	0	0	0	0	0	0	0	0	0	0	0	0	0	0	0	0	0	0	k__Fungi;p__Aphelidiomycota;c__Aphelidiomycetes;o__GS16;f__GS16_fam_Incertae_sedis;g__GS16_gen_Incertae_sedis;
Amphibambusa	0	0	0	0	0	0	0	0	0	0	0	0	0	0	0	0	0	0	0	0	0	0	0	0	0	k__Fungi;p__Ascomycota;c__Sordariomycetes;o__Xylariales;f__Cainiaceae;g__Amphibambusa;
Farysia	0	0	0	0	0	0	0	0	0	0	0	0	0	0	0	0	0	0	0	0	0	0	0	0	0	k__Fungi;p__Basidiomycota;c__Ustilaginomycetes;o__Ustilaginales;f__Ustilaginaceae;g__Farysia;
Leucosporidium	0	0	0	0	0	0	0	0	0	0	0	0	0	0	0	0	0	0	0	0	0	0	0	0	0	k__Fungi;p__Basidiomycota;c__Microbotryomycetes;o__Leucosporidiales;f__Leucosporidiaceae;g__Leucosporidium;
Flabellascoma	0	0	0	0	0	0	0	0	0	0	0	0	0	0	0	0	0	0	0	0	0	0	0	0	0	k__Fungi;p__Ascomycota;c__Dothideomycetes;o__Pleosporales;f__Lophiostomataceae;g__Flabellascoma;
Aleuria	0	0	0	0	0	0	0	0	0	0	0	0	0	0	0	0	0	0	0	0	0	0	0	0	0	k__Fungi;p__Ascomycota;c__Pezizomycetes;o__Pezizales;f__Pyronemataceae;g__Aleuria;
Neooccultibambusa	0	0	0	0	0	0	0	0	0	0	0	0	0	0	0	0	0	0	0	0	0	0	0	0	0	k__Fungi;p__Ascomycota;c__Dothideomycetes;o__Pleosporales;f__Pleosporales_fam_Incertae_sedis;g__Neooccultibambusa;
Oxyporus	0	0	0	0	0	0	0	0	0	0	0	0	0	0	0	0	0	0	0	0	0	0	0	0	0	k__Fungi;p__Basidiomycota;c__Agaricomycetes;o__Hymenochaetales;f__Schizoporaceae;g__Oxyporus;
Obtectodiscus	0	0	0	0	0	0	0	0	0	0	0	0	0	0	0	0	0	0	0	0	0	0	0	0	0	k__Fungi;p__Ascomycota;c__Leotiomycetes;o__Helotiales;f__Helotiales_fam_Incertae_sedis;g__Obtectodiscus;
Flavodon	0	0	0	0	0	0	0	0	0	0	0	0	0	0	0	0	0	0	0	0	0	0	0	0	0	k__Fungi;p__Basidiomycota;c__Agaricomycetes;o__Polyporales;f__Irpicaceae;g__Flavodon;
Onygenaceae_gen_Incertae_sedis	0	0	0	0	0	0	0	0	0	0	0	0	0	0	0	0	0	0	0	0	0	0	0	0	0	k__Fungi;p__Ascomycota;c__Eurotiomycetes;o__Onygenales;f__Onygenaceae;g__Onygenaceae_gen_Incertae_sedis;
Confertobasidium	0	0	0	0	0	0	0	0	0	0	0	0	0	0	0	0	0	0	0	0	0	0	0	0	0	k__Fungi;p__Basidiomycota;c__Agaricomycetes;o__Russulales;f__Russulales_fam_Incertae_sedis;g__Confertobasidium;
Fluminicola	0	0	0	0	0	0	0	0	0	0	0	0	0	0	0	0	0	0	0	0	0	0	0	0	0	k__Fungi;p__Ascomycota;c__Sordariomycetes;o__Annulatascales;f__Annulatascaceae;g__Fluminicola;
Lyophyllaceae_gen_Incertae_sedis	0	0	0	0	0	0	0	0	0	0	0	0	0	0	0	0	0	0	0	0	0	0	0	0	0	k__Fungi;p__Basidiomycota;c__Agaricomycetes;o__Agaricales;f__Lyophyllaceae;g__Lyophyllaceae_gen_Incertae_sedis;
Hasegawazyma	0	0	0	0	0	0	0	0	0	0	0	0	0	0	0	0	0	0	0	0	0	0	0	0	0	k__Fungi;p__Basidiomycota;c__Cystobasidiomycetes;o__Erythrobasidiales;f__Erythrobasidiales_fam_Incertae_sedis;g__Hasegawazyma;
Sporidiobolaceae_gen_Incertae_sedis	0	0	0	0	0	0	0	0	0	0	0	0	0	0	0	0	0	0	0	0	0	0	0	0	0	k__Fungi;p__Basidiomycota;c__Microbotryomycetes;o__Sporidiobolales;f__Sporidiobolaceae;g__Sporidiobolaceae_gen_Incertae_sedis;
Hymenochaetaceae_gen_Incertae_sedis	0	0	0	0	0	0	0	0	0	0	0	0	0	0	0	0	0	0	0	0	0	0	0	0	0	k__Fungi;p__Basidiomycota;c__Agaricomycetes;o__Hymenochaetales;f__Hymenochaetaceae;g__Hymenochaetaceae_gen_Incertae_sedis;
Aporospora	0	0	0	0	0	0	0	0	0	0	0	0	0	0	0	0	0	0	0	0	0	0	0	0	0	k__Fungi;p__Ascomycota;c__Dothideomycetes;o__Pleosporales;f__Didymosphaeriaceae;g__Aporospora;
Sepedonium	0	0	0	0	0	0	0	0	0	0	0	0	0	0	0	0	0	0	0	0	0	0	0	0	0	k__Fungi;p__Ascomycota;c__Sordariomycetes;o__Hypocreales;f__Hypocreaceae;g__Sepedonium;
Nigrogranaceae_gen_Incertae_sedis	0	0	0	0	0	0	0	0	0	0	0	0	0	0	0	0	0	0	0	0	0	0	0	0	0	k__Fungi;p__Ascomycota;c__Dothideomycetes;o__Pleosporales;f__Nigrogranaceae;g__Nigrogranaceae_gen_Incertae_sedis;
Radulidium	0	0	0	0	0	0	0	0	0	0	0	0	0	0	0	0	0	0	0	0	0	0	0	0	0	k__Fungi;p__Ascomycota;c__Dothideomycetes;o__Dothideomycetes_ord_Incertae_sedis;f__Dothideomycetes_fam_Incertae_sedis;g__Radulidium;
Wettsteinina	0	0	0	0	0	0	0	0	0	0	0	0	0	0	0	0	0	0	0	0	0	0	0	0	0	k__Fungi;p__Ascomycota;c__Dothideomycetes;o__Pleosporales;f__Pleosporales_fam_Incertae_sedis;g__Wettsteinina;
Sporidesmium	0	0	0	0	0	0	0	0	0	0	0	0	0	0	0	0	0	0	0	0	0	0	0	0	0	k__Fungi;p__Ascomycota;c__Sordariomycetes;o__Hypocreales;f__Hypocreales_fam_Incertae_sedis;g__Sporidesmium;
Neophysalospora	0	0	0	0	0	0	0	0	0	0	0	0	0	0	0	0	0	0	0	0	0	0	0	0	0	k__Fungi;p__Ascomycota;c__Sordariomycetes;o__Xylariales;f__Xylariales_fam_Incertae_sedis;g__Neophysalospora;
Gloniaceae_gen_Incertae_sedis	0	0	0	0	0	0	0	0	0	0	0	0	0	0	0	0	0	0	0	0	0	0	0	0	0	k__Fungi;p__Ascomycota;c__Dothideomycetes;o__Mytilinidales;f__Gloniaceae;g__Gloniaceae_gen_Incertae_sedis;
Scutellinia	0	0	0	0	0	0	0	0	0	0	0	0	0	0	0	0	0	0	0	0	0	0	0	0	0	k__Fungi;p__Ascomycota;c__Pezizomycetes;o__Pezizales;f__Pyronemataceae;g__Scutellinia;
Resinicium	0	0	0	0	0	0	0	0	0	0	0	0	0	0	0	0	0	0	0	0	0	0	0	0	0	k__Fungi;p__Basidiomycota;c__Agaricomycetes;o__Hymenochaetales;f__Rickenellaceae;g__Resinicium;
Stenocarpella	0	0	0	0	0	0	0	0	0	0	0	0	0	0	0	0	0	0	0	0	0	0	0	0	0	k__Fungi;p__Ascomycota;c__Sordariomycetes;o__Diaporthales;f__Diaporthaceae;g__Stenocarpella;
Menisporopsis	0	0	0	0	0	0	0	0	0	0	0	0	0	0	0	0	0	0	0	0	0	0	0	0	0	k__Fungi;p__Ascomycota;c__Sordariomycetes;o__Chaetosphaeriales;f__Chaetosphaeriaceae;g__Menisporopsis;
Halosarpheia	0	0	0	0	0	0	0	0	0	0	0	0	0	0	0	0	0	0	0	0	0	0	0	0	0	k__Fungi;p__Ascomycota;c__Sordariomycetes;o__Microascales;f__Halosphaeriaceae;g__Halosarpheia;
Jattaea	0	0	0	0	0	0	0	0	0	0	0	0	0	0	0	0	0	0	0	0	0	0	0	0	0	k__Fungi;p__Ascomycota;c__Sordariomycetes;o__Calosphaeriales;f__Calosphaeriaceae;g__Jattaea;
Radulomyces	0	0	0	0	0	0	0	0	0	0	0	0	0	0	0	0	0	0	0	0	0	0	0	0	0	k__Fungi;p__Basidiomycota;c__Agaricomycetes;o__Agaricales;f__Radulomycetaceae;g__Radulomyces;
Dactylaria	0	0	0	0	0	0	0	0	0	0	0	0	0	0	0	0	0	0	0	0	0	0	0	0	0	k__Fungi;p__Ascomycota;c__Orbiliomycetes;o__Orbiliales;f__Orbiliaceae;g__Dactylaria;
Meripilaceae_gen_Incertae_sedis	0	0	0	0	0	0	0	0	0	0	0	0	0	0	0	0	0	0	0	0	0	0	0	0	0	k__Fungi;p__Basidiomycota;c__Agaricomycetes;o__Polyporales;f__Meripilaceae;g__Meripilaceae_gen_Incertae_sedis;
Atractidochium	0	0	0	0	0	0	0	0	0	0	0	0	0	0	0	0	0	0	0	0	0	0	0	0	0	k__Fungi;p__Basidiomycota;c__Atractiellomycetes;o__Atractiellales;f__Phleogenaceae;g__Atractidochium;
Sirococcus	0	0	0	0	0	0	0	0	0	0	0	0	0	0	0	0	0	0	0	0	0	0	0	0	0	k__Fungi;p__Ascomycota;c__Sordariomycetes;o__Diaporthales;f__Diaporthales_fam_Incertae_sedis;g__Sirococcus;
Paraleptospora	0	0	0	0	0	0	0	0	0	0	0	0	0	0	0	0	0	0	0	0	0	0	0	0	0	k__Fungi;p__Ascomycota;c__Dothideomycetes;o__Pleosporales;f__Phaeosphaeriaceae;g__Paraleptospora;
Magnaporthaceae_gen_Incertae_sedis	0	0	0	0	0	0	0	0	0	0	0	0	0	0	0	0	0	0	0	0	0	0	0	0	0	k__Fungi;p__Ascomycota;c__Sordariomycetes;o__Magnaporthales;f__Magnaporthaceae;g__Magnaporthaceae_gen_Incertae_sedis;
Microdominikia	0	0	0	0	0	0	0	0	0	0	0	0	0	0	0	0	0	0	0	0	0	0	0	0	0	k__Fungi;p__Glomeromycota;c__Glomeromycetes;o__Glomerales;f__Glomeraceae;g__Microdominikia;
Dwayaangam	0	0	0	0	0	0	0	0	0	0	0	0	0	0	0	0	0	0	0	0	0	0	0	0	0	k__Fungi;p__Ascomycota;c__Leotiomycetes;o__Helotiales;f__Hyaloscyphaceae;g__Dwayaangam;
Athelia	0	0	0	0	0	0	0	0	0	0	0	0	0	0	0	0	0	0	0	0	0	0	0	0	0	k__Fungi;p__Basidiomycota;c__Agaricomycetes;o__Atheliales;f__Atheliaceae;g__Athelia;
Auriculariaceae_gen_Incertae_sedis	0	0	0	0	0	0	0	0	0	0	0	0	0	0	0	0	0	0	0	0	0	0	0	0	0	k__Fungi;p__Basidiomycota;c__Agaricomycetes;o__Auriculariales;f__Auriculariaceae;g__Auriculariaceae_gen_Incertae_sedis;
Reticulascaceae_gen_Incertae_sedis	0	0	0	0	0	0	0	0	0	0	0	0	0	0	0	0	0	0	0	0	0	0	0	0	0	k__Fungi;p__Ascomycota;c__Sordariomycetes;o__Glomerellales;f__Reticulascaceae;g__Reticulascaceae_gen_Incertae_sedis;
Lichenozyma	0	0	0	0	0	0	0	0	0	0	0	0	0	0	0	0	0	0	0	0	0	0	0	0	0	k__Fungi;p__Basidiomycota;c__Cystobasidiomycetes;o__Cystobasidiomycetes_ord_Incertae_sedis;f__Microsporomycetaceae;g__Lichenozyma;
Hydropunctaria	0	0	0	0	0	0	0	0	0	0	0	0	0	0	0	0	0	0	0	0	0	0	0	0	0	k__Fungi;p__Ascomycota;c__Eurotiomycetes;o__Verrucariales;f__Verrucariaceae;g__Hydropunctaria;
Leucogyrophana	0	0	0	0	0	0	0	0	0	0	0	0	0	0	0	0	0	0	0	0	0	0	0	0	0	k__Fungi;p__Basidiomycota;c__Agaricomycetes;o__Boletales;f__Boletales_fam_Incertae_sedis;g__Leucogyrophana;
Symmetrosporaceae_gen_Incertae_sedis	0	0	0	0	0	0	0	0	0	0	0	0	0	0	0	0	0	0	0	0	0	0	0	0	0	k__Fungi;p__Basidiomycota;c__Cystobasidiomycetes;o__Cystobasidiomycetes_ord_Incertae_sedis;f__Symmetrosporaceae;g__Symmetrosporaceae_gen_Incertae_sedis;
Quadricrura	0	0	0	0	0	0	0	0	0	0	0	0	0	0	0	0	0	0	0	0	0	0	0	0	0	k__Fungi;p__Ascomycota;c__Dothideomycetes;o__Pleosporales;f__Tetraplosphaeriaceae;g__Quadricrura;
Fantasmomyces	0	0	0	0	0	0	0	0	0	0	0	0	0	0	0	0	0	0	0	0	0	0	0	0	0	k__Fungi;p__Ascomycota;c__Sordariomycetes;o__Xylariales;f__Xylariales_fam_Incertae_sedis;g__Fantasmomyces;
Verrucostoma	0	0	0	0	0	0	0	0	0	0	0	0	0	0	0	0	0	0	0	0	0	0	0	0	0	k__Fungi;p__Ascomycota;c__Sordariomycetes;o__Hypocreales;f__Bionectriaceae;g__Verrucostoma;
Valsa	0	0	0	0	0	0	0	0	0	0	0	0	0	0	0	0	0	0	0	0	0	0	0	0	0	k__Fungi;p__Ascomycota;c__Sordariomycetes;o__Diaporthales;f__Valsaceae;g__Valsa;
Penidiellopsis	0	0	0	0	0	0	0	0	0	0	0	0	0	0	0	0	0	0	0	0	0	0	0	0	0	k__Fungi;p__Ascomycota;c__Dothideomycetes;o__Mycosphaerellales;f__Teratosphaeriaceae;g__Penidiellopsis;
Dendryphiella	0	0	0	0	0	0	0	0	0	0	0	0	0	0	0	0	0	0	0	0	0	0	0	0	0	k__Fungi;p__Ascomycota;c__Dothideomycetes;o__Pleosporales;f__Pleosporaceae;g__Dendryphiella;
Pseudobaeospora	0	0	0	0	0	0	0	0	0	0	0	0	0	0	0	0	0	0	0	0	0	0	0	0	0	k__Fungi;p__Basidiomycota;c__Agaricomycetes;o__Agaricales;f__Tricholomataceae;g__Pseudobaeospora;
Xenomeris	0	0	0	0	0	0	0	0	0	0	0	0	0	0	0	0	0	0	0	0	0	0	0	0	0	k__Fungi;p__Ascomycota;c__Dothideomycetes;o__Mycosphaerellales;f__Teratosphaeriaceae;g__Xenomeris;
Pseudophialocephala	0	0	0	0	0	0	0	0	0	0	0	0	0	0	0	0	0	0	0	0	0	0	0	0	0	k__Fungi;p__Ascomycota;c__Sordariomycetes;o__Chaetosphaeriales;f__Chaetosphaeriaceae;g__Pseudophialocephala;
Pseudosydowia	0	0	0	0	0	0	0	0	0	0	0	0	0	0	0	0	0	0	0	0	0	0	0	0	0	k__Fungi;p__Ascomycota;c__Dothideomycetes;o__Dothideales;f__Saccotheciaceae;g__Pseudosydowia;
Ceratostomella	0	0	0	0	0	0	0	0	0	0	0	0	0	0	0	0	0	0	0	0	0	0	0	0	0	k__Fungi;p__Ascomycota;c__Sordariomycetes;o__Xylariales;f__Xylariales_fam_Incertae_sedis;g__Ceratostomella;
Pervetustaceae_gen_Incertae_sedis	0	0	0	0	0	0	0	0	0	0	0	0	0	0	0	0	0	0	0	0	0	0	0	0	0	k__Fungi;p__Glomeromycota;c__Paraglomeromycetes;o__Paraglomerales;f__Pervetustaceae;g__Pervetustaceae_gen_Incertae_sedis;
Leptosphaeriaceae_gen_Incertae_sedis	0	0	0	0	0	0	0	0	0	0	0	0	0	0	0	0	0	0	0	0	0	0	0	0	0	k__Fungi;p__Ascomycota;c__Dothideomycetes;o__Pleosporales;f__Leptosphaeriaceae;g__Leptosphaeriaceae_gen_Incertae_sedis;
Campanella	0	0	0	0	0	0	0	0	0	0	0	0	0	0	0	0	0	0	0	0	0	0	0	0	0	k__Fungi;p__Basidiomycota;c__Agaricomycetes;o__Agaricales;f__Marasmiaceae;g__Campanella;
Xylomelasma	0	0	0	0	0	0	0	0	0	0	0	0	0	0	0	0	0	0	0	0	0	0	0	0	0	k__Fungi;p__Ascomycota;c__Sordariomycetes;o__Sordariomycetes_ord_Incertae_sedis;f__Sordariomycetes_fam_Incertae_sedis;g__Xylomelasma;
Aphanoascus	0	0	0	0	0	0	0	0	0	0	0	0	0	0	0	0	0	0	0	0	0	0	0	0	0	k__Fungi;p__Ascomycota;c__Eurotiomycetes;o__Onygenales;f__Onygenaceae;g__Aphanoascus;
Capnocheirides	0	0	0	0	0	0	0	0	0	0	0	0	0	0	0	0	0	0	0	0	0	0	0	0	0	k__Fungi;p__Ascomycota;c__Dothideomycetes;o__Mycosphaerellales;f__Teratosphaeriaceae;g__Capnocheirides;
Sarea	0	0	0	0	0	0	0	0	0	0	0	0	0	0	0	0	0	0	0	0	0	0	0	0	0	k__Fungi;p__Ascomycota;c__Sareomycetes;o__Sareales;f__Sareaceae;g__Sarea;
Tubeufiales_gen_Incertae_sedis	0	0	0	0	0	0	0	0	0	0	0	0	0	0	0	0	0	0	0	0	0	0	0	0	0	k__Fungi;p__Ascomycota;c__Dothideomycetes;o__Tubeufiales;f__Tubeufiales_fam_Incertae_sedis;g__Tubeufiales_gen_Incertae_sedis;
Ostropales_gen_Incertae_sedis	0	0	0	0	0	0	0	0	0	0	0	0	0	0	0	0	0	0	0	0	0	0	0	0	0	k__Fungi;p__Ascomycota;c__Lecanoromycetes;o__Ostropales;f__Ostropales_fam_Incertae_sedis;g__Ostropales_gen_Incertae_sedis;
Arthrobotrys	0	0	0	0	0	0	0	0	0	0	0	0	0	0	0	0	0	0	0	0	0	0	0	0	0	k__Fungi;p__Ascomycota;c__Orbiliomycetes;o__Orbiliales;f__Orbiliaceae;g__Arthrobotrys;
Neomyrmecridium	0	0	0	0	0	0	0	0	0	0	0	0	0	0	0	0	0	0	0	0	0	0	0	0	0	k__Fungi;p__Ascomycota;c__Sordariomycetes;o__Myrmecridiales;f__Myrmecridiaceae;g__Neomyrmecridium;
Pallidocercospora	0	0	0	0	0	0	0	0	0	0	0	0	0	0	0	0	0	0	0	0	0	0	0	0	0	k__Fungi;p__Ascomycota;c__Dothideomycetes;o__Mycosphaerellales;f__Mycosphaerellaceae;g__Pallidocercospora;
Nannizzia	0	0	0	0	0	0	0	0	0	0	0	0	0	0	0	0	0	0	0	0	0	0	0	0	0	k__Fungi;p__Ascomycota;c__Eurotiomycetes;o__Onygenales;f__Arthrodermataceae;g__Nannizzia;
Septochytriaceae_gen_Incertae_sedis	0	0	0	0	0	0	0	0	0	0	0	0	0	0	0	0	0	0	0	0	0	0	0	0	0	k__Fungi;p__Chytridiomycota;c__Cladochytriomycetes;o__Cladochytriales;f__Septochytriaceae;g__Septochytriaceae_gen_Incertae_sedis;
Pervetustus	0	0	0	0	0	0	0	0	0	0	0	0	0	0	0	0	0	0	0	0	0	0	0	0	0	k__Fungi;p__Glomeromycota;c__Paraglomeromycetes;o__Paraglomerales;f__Pervetustaceae;g__Pervetustus;
Xenosonderhenia	0	0	0	0	0	0	0	0	0	0	0	0	0	0	0	0	0	0	0	0	0	0	0	0	0	k__Fungi;p__Ascomycota;c__Dothideomycetes;o__Mycosphaerellales;f__Mycosphaerellaceae;g__Xenosonderhenia;
Occultibambusa	0	0	0	0	0	0	0	0	0	0	0	0	0	0	0	0	0	0	0	0	0	0	0	0	0	k__Fungi;p__Ascomycota;c__Dothideomycetes;o__Pleosporales;f__Occultibambusaceae;g__Occultibambusa;
Paragaeumannomyces	0	0	0	0	0	0	0	0	0	0	0	0	0	0	0	0	0	0	0	0	0	0	0	0	0	k__Fungi;p__Ascomycota;c__Sordariomycetes;o__Chaetosphaeriales;f__Chaetosphaeriaceae;g__Paragaeumannomyces;
Elsinoe	0	0	0	0	0	0	0	0	0	0	0	0	0	0	0	0	0	0	0	0	0	0	0	0	0	k__Fungi;p__Ascomycota;c__Dothideomycetes;o__Myriangiales;f__Elsinoaceae;g__Elsinoe;
Stomiopeltis	0	0	0	0	0	0	0	0	0	0	0	0	0	0	0	0	0	0	0	0	0	0	0	0	0	k__Fungi;p__Ascomycota;c__Dothideomycetes;o__Mycosphaerellales;f__Mycosphaerellaceae;g__Stomiopeltis;
Spiromastix	0	0	0	0	0	0	0	0	0	0	0	0	0	0	0	0	0	0	0	0	0	0	0	0	0	k__Fungi;p__Ascomycota;c__Eurotiomycetes;o__Onygenales;f__Onygenales_fam_Incertae_sedis;g__Spiromastix;
Varicosporellopsis	0	0	0	0	0	0	0	0	0	0	0	0	0	0	0	0	0	0	0	0	0	0	0	0	0	k__Fungi;p__Ascomycota;c__Sordariomycetes;o__Hypocreales;f__Nectriaceae;g__Varicosporellopsis;
Scolecohyalosporium	0	0	0	0	0	0	0	0	0	0	0	0	0	0	0	0	0	0	0	0	0	0	0	0	0	k__Fungi;p__Ascomycota;c__Dothideomycetes;o__Pleosporales;f__Parabambusicolaceae;g__Scolecohyalosporium;
Aphelidiales_gen_Incertae_sedis	0	0	0	0	0	0	0	0	0	0	0	0	0	0	0	0	0	0	0	0	0	0	0	0	0	k__Fungi;p__Aphelidiomycota;c__Aphelidiomycetes;o__Aphelidiales;f__Aphelidiales_fam_Incertae_sedis;g__Aphelidiales_gen_Incertae_sedis;
Bandoniozyma	0	0	0	0	0	0	0	0	0	0	0	0	0	0	0	0	0	0	0	0	0	0	0	0	0	k__Fungi;p__Basidiomycota;c__Tremellomycetes;o__Tremellales;f__Rhynchogastremataceae;g__Bandoniozyma;
Fistulina	0	0	0	0	0	0	0	0	0	0	0	0	0	0	0	0	0	0	0	0	0	0	0	0	0	k__Fungi;p__Basidiomycota;c__Agaricomycetes;o__Agaricales;f__Fistulinaceae;g__Fistulina;
Leucaenicola	0	0	0	0	0	0	0	0	0	0	0	0	0	0	0	0	0	0	0	0	0	0	0	0	0	k__Fungi;p__Ascomycota;c__Dothideomycetes;o__Pleosporales;f__Bambusicolaceae;g__Leucaenicola;
Gloeoporus	0	0	0	0	0	0	0	0	0	0	0	0	0	0	0	0	0	0	0	0	0	0	0	0	0	k__Fungi;p__Basidiomycota;c__Agaricomycetes;o__Polyporales;f__Irpicaceae;g__Gloeoporus;
Celotheliaceae_gen_Incertae_sedis	0	0	0	0	0	0	0	0	0	0	0	0	0	0	0	0	0	0	0	0	0	0	0	0	0	k__Fungi;p__Ascomycota;c__Eurotiomycetes;o__Phaeomoniellales;f__Celotheliaceae;g__Celotheliaceae_gen_Incertae_sedis;
Thermoascus	0	0	0	0	0	0	0	0	0	0	0	0	0	0	0	0	0	0	0	0	0	0	0	0	0	k__Fungi;p__Ascomycota;c__Eurotiomycetes;o__Eurotiales;f__Thermoascaceae;g__Thermoascus;
Hygrocybe	0	0	0	0	0	0	0	0	0	0	0	0	0	0	0	0	0	0	0	0	0	0	0	0	0	k__Fungi;p__Basidiomycota;c__Agaricomycetes;o__Agaricales;f__Hygrophoraceae;g__Hygrocybe;
Agaricaceae_gen_Incertae_sedis	0	0	0	0	0	0	0	0	0	0	0	0	0	0	0	0	0	0	0	0	0	0	0	0	0	k__Fungi;p__Basidiomycota;c__Agaricomycetes;o__Agaricales;f__Agaricaceae;g__Agaricaceae_gen_Incertae_sedis;
Neoscytalidium	0	0	0	0	0	0	0	0	0	0	0	0	0	0	0	0	0	0	0	0	0	0	0	0	0	k__Fungi;p__Ascomycota;c__Dothideomycetes;o__Botryosphaeriales;f__Botryosphaeriaceae;g__Neoscytalidium;
Ophiostomataceae_gen_Incertae_sedis	0	0	0	0	0	0	0	0	0	0	0	0	0	0	0	0	0	0	0	0	0	0	0	0	0	k__Fungi;p__Ascomycota;c__Sordariomycetes;o__Ophiostomatales;f__Ophiostomataceae;g__Ophiostomataceae_gen_Incertae_sedis;
Operculomyces	0	0	0	0	0	0	0	0	0	0	0	0	0	0	0	0	0	0	0	0	0	0	0	0	0	k__Fungi;p__Chytridiomycota;c__Rhizophydiomycetes;o__Rhizophydiales;f__Rhizophydiales_fam_Incertae_sedis;g__Operculomyces;
Pyrenophora	0	0	0	0	0	0	0	0	0	0	0	0	0	0	0	0	0	0	0	0	0	0	0	0	0	k__Fungi;p__Ascomycota;c__Dothideomycetes;o__Pleosporales;f__Pleosporaceae;g__Pyrenophora;
Dothidotthiaceae_gen_Incertae_sedis	0	0	0	0	0	0	0	0	0	0	0	0	0	0	0	0	0	0	0	0	0	0	0	0	0	k__Fungi;p__Ascomycota;c__Dothideomycetes;o__Pleosporales;f__Dothidotthiaceae;g__Dothidotthiaceae_gen_Incertae_sedis;
Thelephorales_gen_Incertae_sedis	0	0	0	0	0	0	0	0	0	0	0	0	0	0	0	0	0	0	0	0	0	0	0	0	0	k__Fungi;p__Basidiomycota;c__Agaricomycetes;o__Thelephorales;f__Thelephorales_fam_Incertae_sedis;g__Thelephorales_gen_Incertae_sedis;
Xenogliocladiopsis	0	0	0	0	0	0	0	0	0	0	0	0	0	0	0	0	0	0	0	0	0	0	0	0	0	k__Fungi;p__Ascomycota;c__Sordariomycetes;o__Hypocreales;f__Nectriaceae;g__Xenogliocladiopsis;
Delicatula	0	0	0	0	0	0	0	0	0	0	0	0	0	0	0	0	0	0	0	0	0	0	0	0	0	k__Fungi;p__Basidiomycota;c__Agaricomycetes;o__Agaricales;f__Tricholomataceae;g__Delicatula;
Colacogloeaceae_gen_Incertae_sedis	0	0	0	0	0	0	0	0	0	0	0	0	0	0	0	0	0	0	0	0	0	0	0	0	0	k__Fungi;p__Basidiomycota;c__Microbotryomycetes;o__Microbotryomycetes_ord_Incertae_sedis;f__Colacogloeaceae;g__Colacogloeaceae_gen_Incertae_sedis;
Protostropharia	0	0	0	0	0	0	0	0	0	0	0	0	0	0	0	0	0	0	0	0	0	0	0	0	0	k__Fungi;p__Basidiomycota;c__Agaricomycetes;o__Agaricales;f__Strophariaceae;g__Protostropharia;
Meruliopsis	0	0	0	0	0	0	0	0	0	0	0	0	0	0	0	0	0	0	0	0	0	0	0	0	0	k__Fungi;p__Basidiomycota;c__Agaricomycetes;o__Polyporales;f__Irpicaceae;g__Meruliopsis;
Papulaspora	0	0	0	0	0	0	0	0	0	0	0	0	0	0	0	0	0	0	0	0	0	0	0	0	0	k__Fungi;p__Ascomycota;c__Sordariomycetes;o__Sordariales;f__Sordariales_fam_Incertae_sedis;g__Papulaspora;
Spadicoides	0	0	0	0	0	0	0	0	0	0	0	0	0	0	0	0	0	0	0	0	0	0	0	0	0	k__Fungi;p__Ascomycota;c__Sordariomycetes;o__Sordariales;f__Helminthosphaeriaceae;g__Spadicoides;
Amyloxenasma	0	0	0	0	0	0	0	0	0	0	0	0	0	0	0	0	0	0	0	0	0	0	0	0	0	k__Fungi;p__Basidiomycota;c__Agaricomycetes;o__Amylocorticiales;f__Amylocorticiaceae;g__Amyloxenasma;
Ephelis	0	0	0	0	0	0	0	0	0	0	0	0	0	0	0	0	0	0	0	0	0	0	0	0	0	k__Fungi;p__Ascomycota;c__Sordariomycetes;o__Hypocreales;f__Clavicipitaceae;g__Ephelis;
Pruniphilomyces	0	0	0	0	0	0	0	0	0	0	0	0	0	0	0	0	0	0	0	0	0	0	0	0	0	k__Fungi;p__Ascomycota;c__Dothideomycetes;o__Mycosphaerellales;f__Mycosphaerellaceae;g__Pruniphilomyces;
Octospora	0	0	0	0	0	0	0	0	0	0	0	0	0	0	0	0	0	0	0	0	0	0	0	0	0	k__Fungi;p__Ascomycota;c__Pezizomycetes;o__Pezizales;f__Pyronemataceae;g__Octospora;
Acanthostigma	0	0	0	0	0	0	0	0	0	0	0	0	0	0	0	0	0	0	0	0	0	0	0	0	0	k__Fungi;p__Ascomycota;c__Dothideomycetes;o__Tubeufiales;f__Tubeufiaceae;g__Acanthostigma;
Ustilago	0	0	0	0	0	0	0	0	0	0	0	0	0	0	0	0	0	0	0	0	0	0	0	0	0	k__Fungi;p__Basidiomycota;c__Ustilaginomycetes;o__Ustilaginales;f__Ustilaginaceae;g__Ustilago;
Heleococcum	0	0	0	0	0	0	0	0	0	0	0	0	0	0	0	0	0	0	0	0	0	0	0	0	0	k__Fungi;p__Ascomycota;c__Sordariomycetes;o__Hypocreales;f__Bionectriaceae;g__Heleococcum;
Enterocarpus	0	0	0	0	0	0	0	0	0	0	0	0	0	0	0	0	0	0	0	0	0	0	0	0	0	k__Fungi;p__Ascomycota;c__Sordariomycetes;o__Microascales;f__Microascaceae;g__Enterocarpus;
Xeromyces	0	0	0	0	0	0	0	0	0	0	0	0	0	0	0	0	0	0	0	0	0	0	0	0	0	k__Fungi;p__Ascomycota;c__Eurotiomycetes;o__Eurotiales;f__Aspergillaceae;g__Xeromyces;
Ophioceraceae_gen_Incertae_sedis	0	0	0	0	0	0	0	0	0	0	0	0	0	0	0	0	0	0	0	0	0	0	0	0	0	k__Fungi;p__Ascomycota;c__Sordariomycetes;o__Magnaporthales;f__Ophioceraceae;g__Ophioceraceae_gen_Incertae_sedis;
Leucoagaricus	0	0	0	0	0	0	0	0	0	0	0	0	0	0	0	0	0	0	0	0	0	0	0	0	0	k__Fungi;p__Basidiomycota;c__Agaricomycetes;o__Agaricales;f__Agaricaceae;g__Leucoagaricus;
Bisporostilbella	0	0	0	0	0	0	0	0	0	0	0	0	0	0	0	0	0	0	0	0	0	0	0	0	0	k__Fungi;p__Ascomycota;c__Sordariomycetes;o__Microascales;f__Microascales_fam_Incertae_sedis;g__Bisporostilbella;
Porotheleaceae_gen_Incertae_sedis	0	0	0	0	0	0	0	0	0	0	0	0	0	0	0	0	0	0	0	0	0	0	0	0	0	k__Fungi;p__Basidiomycota;c__Agaricomycetes;o__Agaricales;f__Porotheleaceae;g__Porotheleaceae_gen_Incertae_sedis;
Dirinaria	0	0	0	0	0	0	0	0	0	0	0	0	0	0	0	0	0	0	0	0	0	0	0	0	0	k__Fungi;p__Ascomycota;c__Lecanoromycetes;o__Caliciales;f__Caliciaceae;g__Dirinaria;
Mycodiella	0	0	0	0	0	0	0	0	0	0	0	0	0	0	0	0	0	0	0	0	0	0	0	0	0	k__Fungi;p__Ascomycota;c__Dothideomycetes;o__Mycosphaerellales;f__Mycosphaerellaceae;g__Mycodiella;
Coniothyriaceae_gen_Incertae_sedis	0	0	0	0	0	0	0	0	0	0	0	0	0	0	0	0	0	0	0	0	0	0	0	0	0	k__Fungi;p__Ascomycota;c__Dothideomycetes;o__Pleosporales;f__Coniothyriaceae;g__Coniothyriaceae_gen_Incertae_sedis;
Rhamphoria	0	0	0	0	0	0	0	0	0	0	0	0	0	0	0	0	0	0	0	0	0	0	0	0	0	k__Fungi;p__Ascomycota;c__Sordariomycetes;o__Sordariomycetes_ord_Incertae_sedis;f__Sordariomycetes_fam_Incertae_sedis;g__Rhamphoria;
Pseudohelotium	0	0	0	0	0	0	0	0	0	0	0	0	0	0	0	0	0	0	0	0	0	0	0	0	0	k__Fungi;p__Ascomycota;c__Leotiomycetes;o__Helotiales;f__Helotiaceae;g__Pseudohelotium;
Kabatina	0	0	0	0	0	0	0	0	0	0	0	0	0	0	0	0	0	0	0	0	0	0	0	0	0	k__Fungi;p__Ascomycota;c__Dothideomycetes;o__Dothideales;f__Dothioraceae;g__Kabatina;
GS35_gen_Incertae_sedis	0	0	0	0	0	0	0	0	0	0	0	0	0	0	0	0	0	0	0	0	0	0	0	0	0	k__Fungi;p__Ascomycota;c__GS35;o__GS35_ord_Incertae_sedis;f__GS35_fam_Incertae_sedis;g__GS35_gen_Incertae_sedis;
Shrungabeeja	0	0	0	0	0	0	0	0	0	0	0	0	0	0	0	0	0	0	0	0	0	0	0	0	0	k__Fungi;p__Ascomycota;c__Dothideomycetes;o__Pleosporales;f__Tetraplosphaeriaceae;g__Shrungabeeja;
Mariannaea	0	0	0	0	0	0	0	0	0	0	0	0	0	0	0	0	0	0	0	0	0	0	0	0	0	k__Fungi;p__Ascomycota;c__Sordariomycetes;o__Hypocreales;f__Nectriaceae;g__Mariannaea;
Cocoonihabitus	0	0	0	0	0	0	0	0	0	0	0	0	0	0	0	0	0	0	0	0	0	0	0	0	0	k__Fungi;p__Ascomycota;c__Sordariomycetes;o__Hypocreales;f__Cocoonihabitaceae;g__Cocoonihabitus;
Aquastroma	0	0	0	0	0	0	0	0	0	0	0	0	0	0	0	0	0	0	0	0	0	0	0	0	0	k__Fungi;p__Ascomycota;c__Dothideomycetes;o__Pleosporales;f__Parabambusicolaceae;g__Aquastroma;
Pseudoechria	0	0	0	0	0	0	0	0	0	0	0	0	0	0	0	0	0	0	0	0	0	0	0	0	0	k__Fungi;p__Ascomycota;c__Sordariomycetes;o__Sordariales;f__Schizotheciaceae;g__Pseudoechria;
Anthracina	0	0	0	0	0	0	0	0	0	0	0	0	0	0	0	0	0	0	0	0	0	0	0	0	0	k__Fungi;p__Ascomycota;c__Eurotiomycetes;o__Chaetothyriales;f__Chaetothyriales_fam_Incertae_sedis;g__Anthracina;
Pterula	0	0	0	0	0	0	0	0	0	0	0	0	0	0	0	0	0	0	0	0	0	0	0	0	0	k__Fungi;p__Basidiomycota;c__Agaricomycetes;o__Agaricales;f__Pterulaceae;g__Pterula;
Clavispora	0	0	0	0	0	0	0	0	0	0	0	0	0	0	0	0	0	0	0	0	0	0	0	0	0	k__Fungi;p__Ascomycota;c__Saccharomycetes;o__Saccharomycetales;f__Metschnikowiaceae;g__Clavispora;
Zanclospora	0	0	0	0	0	0	0	0	0	0	0	0	0	0	0	0	0	0	0	0	0	0	0	0	0	k__Fungi;p__Ascomycota;c__Sordariomycetes;o__Chaetosphaeriales;f__Chaetosphaeriaceae;g__Zanclospora;
Amphirosellinia	0	0	0	0	0	0	0	0	0	0	0	0	0	0	0	0	0	0	0	0	0	0	0	0	0	k__Fungi;p__Ascomycota;c__Sordariomycetes;o__Xylariales;f__Xylariaceae;g__Amphirosellinia;
Murispora	0	0	0	0	0	0	0	0	0	0	0	0	0	0	0	0	0	0	0	0	0	0	0	0	0	k__Fungi;p__Ascomycota;c__Dothideomycetes;o__Pleosporales;f__Amniculicolaceae;g__Murispora;
Trichomonascaceae_gen_Incertae_sedis	0	0	0	0	0	0	0	0	0	0	0	0	0	0	0	0	0	0	0	0	0	0	0	0	0	k__Fungi;p__Ascomycota;c__Saccharomycetes;o__Saccharomycetales;f__Trichomonascaceae;g__Trichomonascaceae_gen_Incertae_sedis;
Spiromastigaceae_gen_Incertae_sedis	0	0	0	0	0	0	0	0	0	0	0	0	0	0	0	0	0	0	0	0	0	0	0	0	0	k__Fungi;p__Ascomycota;c__Eurotiomycetes;o__Onygenales;f__Spiromastigaceae;g__Spiromastigaceae_gen_Incertae_sedis;
Constantinomyces	0	0	0	0	0	0	0	0	0	0	0	0	0	0	0	0	0	0	0	0	0	0	0	0	0	k__Fungi;p__Ascomycota;c__Dothideomycetes;o__Mycosphaerellales;f__Teratosphaeriaceae;g__Constantinomyces;
Leucocoprinus	0	0	0	0	0	0	0	0	0	0	0	0	0	0	0	0	0	0	0	0	0	0	0	0	0	k__Fungi;p__Basidiomycota;c__Agaricomycetes;o__Agaricales;f__Agaricaceae;g__Leucocoprinus;
Achaetomium	0	0	0	0	0	0	0	0	0	0	0	0	0	0	0	0	0	0	0	0	0	0	0	0	0	k__Fungi;p__Ascomycota;c__Sordariomycetes;o__Sordariales;f__Chaetomiaceae;g__Achaetomium;
Dermateaceae_gen_Incertae_sedis	0	0	0	0	0	0	0	0	0	0	0	0	0	0	0	0	0	0	0	0	0	0	0	0	0	k__Fungi;p__Ascomycota;c__Leotiomycetes;o__Helotiales;f__Dermateaceae;g__Dermateaceae_gen_Incertae_sedis;
Penidiella	0	0	0	0	0	0	0	0	0	0	0	0	0	0	0	0	0	0	0	0	0	0	0	0	0	k__Fungi;p__Ascomycota;c__Dothideomycetes;o__Mycosphaerellales;f__Teratosphaeriaceae;g__Penidiella;
Dacrymycetales_gen_Incertae_sedis	0	0	0	0	0	0	0	0	0	0	0	0	0	0	0	0	0	0	0	0	0	0	0	0	0	k__Fungi;p__Basidiomycota;c__Dacrymycetes;o__Dacrymycetales;f__Dacrymycetales_fam_Incertae_sedis;g__Dacrymycetales_gen_Incertae_sedis;
Cyptotrama	0	0	0	0	0	0	0	0	0	0	0	0	0	0	0	0	0	0	0	0	0	0	0	0	0	k__Fungi;p__Basidiomycota;c__Agaricomycetes;o__Agaricales;f__Physalacriaceae;g__Cyptotrama;
Camarophyllopsis	0	0	0	0	0	0	0	0	0	0	0	0	0	0	0	0	0	0	0	0	0	0	0	0	0	k__Fungi;p__Basidiomycota;c__Agaricomycetes;o__Agaricales;f__Clavariaceae;g__Camarophyllopsis;
Tzeanania	0	0	0	0	0	0	0	0	0	0	0	0	0	0	0	0	0	0	0	0	0	0	0	0	0	k__Fungi;p__Ascomycota;c__Dothideomycetes;o__Pleosporales;f__Tzeananiaceae;g__Tzeanania;
Zygoascus	0	0	0	0	0	0	0	0	0	0	0	0	0	0	0	0	0	0	0	0	0	0	0	0	0	k__Fungi;p__Ascomycota;c__Saccharomycetes;o__Saccharomycetales;f__Trichomonascaceae;g__Zygoascus;
Libkindia	0	0	0	0	0	0	0	0	0	0	0	0	0	0	0	0	0	0	0	0	0	0	0	0	0	k__Fungi;p__Basidiomycota;c__Microbotryomycetes;o__Kriegeriales;f__Kriegeriaceae;g__Libkindia;
Thermothielavioides	0	0	0	0	0	0	0	0	0	0	0	0	0	0	0	0	0	0	0	0	0	0	0	0	0	k__Fungi;p__Ascomycota;c__Sordariomycetes;o__Sordariales;f__Chaetomiaceae;g__Thermothielavioides;
Pseudovalsaria	0	0	0	0	0	0	0	0	0	0	0	0	0	0	0	0	0	0	0	0	0	0	0	0	0	k__Fungi;p__Ascomycota;c__Sordariomycetes;o__Boliniales;f__Boliniaceae;g__Pseudovalsaria;
Houjia	0	0	0	0	0	0	0	0	0	0	0	0	0	0	0	0	0	0	0	0	0	0	0	0	0	k__Fungi;p__Ascomycota;c__Dothideomycetes;o__Mycosphaerellales;f__Mycosphaerellaceae;g__Houjia;
Cladorrhinum	0	0	0	0	0	0	0	0	0	0	0	0	0	0	0	0	0	0	0	0	0	0	0	0	0	k__Fungi;p__Ascomycota;c__Sordariomycetes;o__Sordariales;f__Podosporaceae;g__Cladorrhinum;
Lecanosticta	0	0	0	0	0	0	0	0	0	0	0	0	0	0	0	0	0	0	0	0	0	0	0	0	0	k__Fungi;p__Ascomycota;c__Dothideomycetes;o__Mycosphaerellales;f__Mycosphaerellaceae;g__Lecanosticta;
Neopyricularia	0	0	0	0	0	0	0	0	0	0	0	0	0	0	0	0	0	0	0	0	0	0	0	0	0	k__Fungi;p__Ascomycota;c__Sordariomycetes;o__Magnaporthales;f__Pyriculariaceae;g__Neopyricularia;
Podosordaria	0	0	0	0	0	0	0	0	0	0	0	0	0	0	0	0	0	0	0	0	0	0	0	0	0	k__Fungi;p__Ascomycota;c__Sordariomycetes;o__Xylariales;f__Xylariaceae;g__Podosordaria;
Kazulia	0	0	0	0	0	0	0	0	0	0	0	0	0	0	0	0	0	0	0	0	0	0	0	0	0	k__Fungi;p__Ascomycota;c__Eurotiomycetes;o__Chaetothyriales;f__Chaetothyriaceae;g__Kazulia;
Vexillomyces	0	0	0	0	0	0	0	0	0	0	0	0	0	0	0	0	0	0	0	0	0	0	0	0	0	k__Fungi;p__Ascomycota;c__Leotiomycetes;o__Helotiales;f__Tympanidaceae;g__Vexillomyces;
Synchytrium	0	0	0	0	0	0	0	0	0	0	0	0	0	0	0	0	0	0	0	0	0	0	0	0	0	k__Fungi;p__Chytridiomycota;c__Synchytriomycetes;o__Synchytriales;f__Synchytriaceae;g__Synchytrium;
Ochroconis	0	0	0	0	0	0	0	0	0	0	0	0	0	0	0	0	0	0	0	0	0	0	0	0	0	k__Fungi;p__Ascomycota;c__Dothideomycetes;o__Venturiales;f__Sympoventuriaceae;g__Ochroconis;
Uredinophila	0	0	0	0	0	0	0	0	0	0	0	0	0	0	0	0	0	0	0	0	0	0	0	0	0	k__Fungi;p__Ascomycota;c__Dothideomycetes;o__Tubeufiales;f__Tubeufiaceae;g__Uredinophila;
Multiguttulispora	0	0	0	0	0	0	0	0	0	0	0	0	0	0	0	0	0	0	0	0	0	0	0	0	0	k__Fungi;p__Ascomycota;c__Sordariomycetes;o__Chaetosphaeriales;f__Chaetosphaeriaceae;g__Multiguttulispora;
Collybiopsis	0	0	0	0	0	0	0	0	0	0	0	0	0	0	0	0	0	0	0	0	0	0	0	0	0	k__Fungi;p__Basidiomycota;c__Agaricomycetes;o__Agaricales;f__Omphalotaceae;g__Collybiopsis;
Hawksworthiomyces	0	0	0	0	0	0	0	0	0	0	0	0	0	0	0	0	0	0	0	0	0	0	0	0	0	k__Fungi;p__Ascomycota;c__Sordariomycetes;o__Ophiostomatales;f__Ophiostomataceae;g__Hawksworthiomyces;
Niaceae_gen_Incertae_sedis	0	0	0	0	0	0	0	0	0	0	0	0	0	0	0	0	0	0	0	0	0	0	0	0	0	k__Fungi;p__Basidiomycota;c__Agaricomycetes;o__Agaricales;f__Niaceae;g__Niaceae_gen_Incertae_sedis;
Eucasphaeria	0	0	0	0	0	0	0	0	0	0	0	0	0	0	0	0	0	0	0	0	0	0	0	0	0	k__Fungi;p__Ascomycota;c__Sordariomycetes;o__Hypocreales;f__Niessliaceae;g__Eucasphaeria;
Valsonectria	0	0	0	0	0	0	0	0	0	0	0	0	0	0	0	0	0	0	0	0	0	0	0	0	0	k__Fungi;p__Ascomycota;c__Sordariomycetes;o__Hypocreales;f__Bionectriaceae;g__Valsonectria;
Gonytrichum	0	0	0	0	0	0	0	0	0	0	0	0	0	0	0	0	0	0	0	0	0	0	0	0	0	k__Fungi;p__Ascomycota;c__Sordariomycetes;o__Chaetosphaeriales;f__Chaetosphaeriaceae;g__Gonytrichum;
Vibrissea	0	0	0	0	0	0	0	0	0	0	0	0	0	0	0	0	0	0	0	0	0	0	0	0	0	k__Fungi;p__Ascomycota;c__Leotiomycetes;o__Helotiales;f__Vibrisseaceae;g__Vibrissea;
Galerina	0	0	0	0	0	0	0	0	0	0	0	0	0	0	0	0	0	0	0	0	0	0	0	0	0	k__Fungi;p__Basidiomycota;c__Agaricomycetes;o__Agaricales;f__Strophariaceae;g__Galerina;
Polyscytalum	0	0	0	0	0	0	0	0	0	0	0	0	0	0	0	0	0	0	0	0	0	0	0	0	0	k__Fungi;p__Ascomycota;c__Sordariomycetes;o__Xylariales;f__Amphisphaeriaceae;g__Polyscytalum;
Hymenella	0	0	0	0	0	0	0	0	0	0	0	0	0	0	0	0	0	0	0	0	0	0	0	0	0	k__Fungi;p__Ascomycota;c__Pezizomycotina_cls_Incertae_sedis;o__Pezizomycotina_ord_Incertae_sedis;f__Pezizomycotina_fam_Incertae_sedis;g__Hymenella;
Xylochrysis	0	0	0	0	0	0	0	0	0	0	0	0	0	0	0	0	0	0	0	0	0	0	0	0	0	k__Fungi;p__Ascomycota;c__Sordariomycetes;o__Hypocreales;f__Hypocreales_fam_Incertae_sedis;g__Xylochrysis;
Simocybe	0	0	0	0	0	0	0	0	0	0	0	0	0	0	0	0	0	0	0	0	0	0	0	0	0	k__Fungi;p__Basidiomycota;c__Agaricomycetes;o__Agaricales;f__Crepidotaceae;g__Simocybe;
Caryophylloseptoria	0	0	0	0	0	0	0	0	0	0	0	0	0	0	0	0	0	0	0	0	0	0	0	0	0	k__Fungi;p__Ascomycota;c__Dothideomycetes;o__Mycosphaerellales;f__Mycosphaerellaceae;g__Caryophylloseptoria;
Sphaerographium	0	0	0	0	0	0	0	0	0	0	0	0	0	0	0	0	0	0	0	0	0	0	0	0	0	k__Fungi;p__Ascomycota;c__Leotiomycetes;o__Helotiales;f__Chaetomellaceae;g__Sphaerographium;
Umbelopsidomycetes_gen_Incertae_sedis	0	0	0	0	0	0	0	0	0	0	0	0	0	0	0	0	0	0	0	0	0	0	0	0	0	k__Fungi;p__Mucoromycota;c__Umbelopsidomycetes;o__Umbelopsidomycetes_ord_Incertae_sedis;f__Umbelopsidomycetes_fam_Incertae_sedis;g__Umbelopsidomycetes_gen_Incertae_sedis;
Aequabiliella	0	0	0	0	0	0	0	0	0	0	0	0	0	0	0	0	0	0	0	0	0	0	0	0	0	k__Fungi;p__Ascomycota;c__Eurotiomycetes;o__Phaeomoniellales;f__Phaeomoniellaceae;g__Aequabiliella;
Amylocorticiellum	0	0	0	0	0	0	0	0	0	0	0	0	0	0	0	0	0	0	0	0	0	0	0	0	0	k__Fungi;p__Basidiomycota;c__Agaricomycetes;o__Amylocorticiales;f__Amylocorticiaceae;g__Amylocorticiellum;
Rhizodermea	0	0	0	0	0	0	0	0	0	0	0	0	0	0	0	0	0	0	0	0	0	0	0	0	0	k__Fungi;p__Ascomycota;c__Leotiomycetes;o__Helotiales;f__Dermateaceae;g__Rhizodermea;
Leucothecium	0	0	0	0	0	0	0	0	0	0	0	0	0	0	0	0	0	0	0	0	0	0	0	0	0	k__Fungi;p__Ascomycota;c__Eurotiomycetes;o__Onygenales;f__Gymnoascaceae;g__Leucothecium;
Capnodium	0	0	0	0	0	0	0	0	0	0	0	0	0	0	0	0	0	0	0	0	0	0	0	0	0	k__Fungi;p__Ascomycota;c__Dothideomycetes;o__Capnodiales;f__Capnodiaceae;g__Capnodium;
Microcyclospora	0	0	0	0	0	0	0	0	0	0	0	0	0	0	0	0	0	0	0	0	0	0	0	0	0	k__Fungi;p__Ascomycota;c__Dothideomycetes;o__Capnodiales;f__Capnodiales_fam_Incertae_sedis;g__Microcyclospora;
Elaphomyces	0	0	0	0	0	0	0	0	0	0	0	0	0	0	0	0	0	0	0	0	0	0	0	0	0	k__Fungi;p__Ascomycota;c__Eurotiomycetes;o__Eurotiales;f__Elaphomycetaceae;g__Elaphomyces;
Harzia	0	0	0	0	0	0	0	0	0	0	0	0	0	0	0	0	0	0	0	0	0	0	0	0	0	k__Fungi;p__Ascomycota;c__Sordariomycetes;o__Melanosporales;f__Ceratostomataceae;g__Harzia;
Opegrapha	0	0	0	0	0	0	0	0	0	0	0	0	0	0	0	0	0	0	0	0	0	0	0	0	0	k__Fungi;p__Ascomycota;c__Arthoniomycetes;o__Arthoniales;f__Opegraphaceae;g__Opegrapha;
Rhytismataceae_gen_Incertae_sedis	0	0	0	0	0	0	0	0	0	0	0	0	0	0	0	0	0	0	0	0	0	0	0	0	0	k__Fungi;p__Ascomycota;c__Leotiomycetes;o__Rhytismatales;f__Rhytismataceae;g__Rhytismataceae_gen_Incertae_sedis;
Chaetosphaeriales_gen_Incertae_sedis	0	0	0	0	0	0	0	0	0	0	0	0	0	0	0	0	0	0	0	0	0	0	0	0	0	k__Fungi;p__Ascomycota;c__Sordariomycetes;o__Chaetosphaeriales;f__Chaetosphaeriales_fam_Incertae_sedis;g__Chaetosphaeriales_gen_Incertae_sedis;
Triscelophorus	0	0	0	0	0	0	0	0	0	0	0	0	0	0	0	0	0	0	0	0	0	0	0	0	0	k__Fungi;p__Ascomycota;c__Pezizomycotina_cls_Incertae_sedis;o__Pezizomycotina_ord_Incertae_sedis;f__Pezizomycotina_fam_Incertae_sedis;g__Triscelophorus;
Pellidiscus	0	0	0	0	0	0	0	0	0	0	0	0	0	0	0	0	0	0	0	0	0	0	0	0	0	k__Fungi;p__Basidiomycota;c__Agaricomycetes;o__Agaricales;f__Inocybaceae;g__Pellidiscus;
Kretzschmaria	0	0	0	0	0	0	0	0	0	0	0	0	0	0	0	0	0	0	0	0	0	0	0	0	0	k__Fungi;p__Ascomycota;c__Sordariomycetes;o__Xylariales;f__Xylariaceae;g__Kretzschmaria;
Cuniculitremaceae_gen_Incertae_sedis	0	0	0	0	0	0	0	0	0	0	0	0	0	0	0	0	0	0	0	0	0	0	0	0	0	k__Fungi;p__Basidiomycota;c__Tremellomycetes;o__Tremellales;f__Cuniculitremaceae;g__Cuniculitremaceae_gen_Incertae_sedis;
Galactomyces	0	0	0	0	0	0	0	0	0	0	0	0	0	0	0	0	0	0	0	0	0	0	0	0	0	k__Fungi;p__Ascomycota;c__Saccharomycetes;o__Saccharomycetales;f__Dipodascaceae;g__Galactomyces;
Phaeotremella	0	0	0	0	0	0	0	0	0	0	0	0	0	0	0	0	0	0	0	0	0	0	0	0	0	k__Fungi;p__Basidiomycota;c__Tremellomycetes;o__Tremellales;f__Phaeotremellaceae;g__Phaeotremella;
Boletales_gen_Incertae_sedis	0	0	0	0	0	0	0	0	0	0	0	0	0	0	0	0	0	0	0	0	0	0	0	0	0	k__Fungi;p__Basidiomycota;c__Agaricomycetes;o__Boletales;f__Boletales_fam_Incertae_sedis;g__Boletales_gen_Incertae_sedis;
Queiroziella	0	0	0	0	0	0	0	0	0	0	0	0	0	0	0	0	0	0	0	0	0	0	0	0	0	k__Fungi;p__Basidiomycota;c__Cystobasidiomycetes;o__Cystobasidiomycetes_ord_Incertae_sedis;f__Cystobasidiomycetes_fam_Incertae_sedis;g__Queiroziella;
Biappendiculispora	0	0	0	0	0	0	0	0	0	0	0	0	0	0	0	0	0	0	0	0	0	0	0	0	0	k__Fungi;p__Ascomycota;c__Dothideomycetes;o__Pleosporales;f__Lophiostomataceae;g__Biappendiculispora;
Phaeotremellaceae_gen_Incertae_sedis	0	0	0	0	0	0	0	0	0	0	0	0	0	0	0	0	0	0	0	0	0	0	0	0	0	k__Fungi;p__Basidiomycota;c__Tremellomycetes;o__Tremellales;f__Phaeotremellaceae;g__Phaeotremellaceae_gen_Incertae_sedis;
Heterogastridium	0	0	0	0	0	0	0	0	0	0	0	0	0	0	0	0	0	0	0	0	0	0	0	0	0	k__Fungi;p__Basidiomycota;c__Microbotryomycetes;o__Heterogastridiales;f__Heterogastridiaceae;g__Heterogastridium;
Porodiplodia	0	0	0	0	0	0	0	0	0	0	0	0	0	0	0	0	0	0	0	0	0	0	0	0	0	k__Fungi;p__Ascomycota;c__Leotiomycetes;o__Helotiales;f__Porodiplodiaceae;g__Porodiplodia;
Amesia	0	0	0	0	0	0	0	0	0	0	0	0	0	0	0	0	0	0	0	0	0	0	0	0	0	k__Fungi;p__Ascomycota;c__Sordariomycetes;o__Sordariales;f__Chaetomiaceae;g__Amesia;
Diaporthostoma	0	0	0	0	0	0	0	0	0	0	0	0	0	0	0	0	0	0	0	0	0	0	0	0	0	k__Fungi;p__Ascomycota;c__Sordariomycetes;o__Diaporthales;f__Diaporthostomataceae;g__Diaporthostoma;
Eleutherascus	0	0	0	0	0	0	0	0	0	0	0	0	0	0	0	0	0	0	0	0	0	0	0	0	0	k__Fungi;p__Ascomycota;c__Pezizomycetes;o__Pezizales;f__Ascodesmidaceae;g__Eleutherascus;
Protodontia	0	0	0	0	0	0	0	0	0	0	0	0	0	0	0	0	0	0	0	0	0	0	0	0	0	k__Fungi;p__Basidiomycota;c__Agaricomycetes;o__Auriculariales;f__Hyaloriaceae;g__Protodontia;
Neoboletus	0	0	0	0	0	0	0	0	0	0	0	0	0	0	0	0	0	0	0	0	0	0	0	0	0	k__Fungi;p__Basidiomycota;c__Agaricomycetes;o__Boletales;f__Boletaceae;g__Neoboletus;
Sporoschisma	0	0	0	0	0	0	0	0	0	0	0	0	0	0	0	0	0	0	0	0	0	0	0	0	0	k__Fungi;p__Ascomycota;c__Sordariomycetes;o__Chaetosphaeriales;f__Chaetosphaeriaceae;g__Sporoschisma;
Pseudoarthrographis	0	0	0	0	0	0	0	0	0	0	0	0	0	0	0	0	0	0	0	0	0	0	0	0	0	k__Fungi;p__Ascomycota;c__Dothideomycetes;o__Dothideomycetes_ord_Incertae_sedis;f__Dothideomycetes_fam_Incertae_sedis;g__Pseudoarthrographis;
Fibulobasidium	0	0	0	0	0	0	0	0	0	0	0	0	0	0	0	0	0	0	0	0	0	0	0	0	0	k__Fungi;p__Basidiomycota;c__Tremellomycetes;o__Tremellales;f__Sirobasidiaceae;g__Fibulobasidium;
Pisorisporiales_gen_Incertae_sedis	0	0	0	0	0	0	0	0	0	0	0	0	0	0	0	0	0	0	0	0	0	0	0	0	0	k__Fungi;p__Ascomycota;c__Sordariomycetes;o__Pisorisporiales;f__Pisorisporiales_fam_Incertae_sedis;g__Pisorisporiales_gen_Incertae_sedis;
Minutisphaerales_gen_Incertae_sedis	0	0	0	0	0	0	0	0	0	0	0	0	0	0	0	0	0	0	0	0	0	0	0	0	0	k__Fungi;p__Ascomycota;c__Dothideomycetes;o__Minutisphaerales;f__Minutisphaerales_fam_Incertae_sedis;g__Minutisphaerales_gen_Incertae_sedis;
Glomerellales_gen_Incertae_sedis	0	0	0	0	0	0	0	0	0	0	0	0	0	0	0	0	0	0	0	0	0	0	0	0	0	k__Fungi;p__Ascomycota;c__Sordariomycetes;o__Glomerellales;f__Glomerellales_fam_Incertae_sedis;g__Glomerellales_gen_Incertae_sedis;
Hebeloma	0	0	0	0	0	0	0	0	0	0	0	0	0	0	0	0	0	0	0	0	0	0	0	0	0	k__Fungi;p__Basidiomycota;c__Agaricomycetes;o__Agaricales;f__Hymenogastraceae;g__Hebeloma;
Virosphaerella	0	0	0	0	0	0	0	0	0	0	0	0	0	0	0	0	0	0	0	0	0	0	0	0	0	k__Fungi;p__Ascomycota;c__Dothideomycetes;o__Mycosphaerellales;f__Mycosphaerellaceae;g__Virosphaerella;
Others	0.22125	0.0873562	0.0727969	0.00624	0.00832	0.00624	0.124795	0.796606	0.592774	0.759167	0.205911	0.203831	0.178872	0.101916	0.0811165	0.915161	0.153913	0.268308	0.103996	0.137274	0.0395183	0.128954	0.162233	0.0811165	0.093596	Others

## Sheet: bacterial phyllum level
The relative abundance (RA, %) of bacterial phylla associated with leaves of pomelo as detected with 16S rRNA fragment amplicon high-throughput sequencing
		Dec., 2022						Feb., 2023						May, 2023						Aug., 2023
Taxonomy	average	site1-1	site1-2	site1-3	site2-1	site2-2	site2-3	site1-1	site1-2	site1-3	site2-1	site2-2	site2-3	site1-1	site1-2	site1-3	site2-1	site2-2	site2-3	site1-1	site1-2	site1-3	site2-1	site2-2	site2-3
Proteobacteria	78.5954	79.4326	80.6147	80.6147	74.4681	63.5934	67.8487	78.487	77.0686	76.3593	86.5248	81.5603	83.2151	79.4326	92.6714	57.6832	65.0118	61.7021	98.1087	90.0709	89.1253	85.5792	73.7589	76.1229	87.234	k__Bacteria;p__Proteobacteria;
Bacteroidota	8.02797	17.2577	14.8936	17.2577	7.56501	6.38298	17.2577	15.6028	17.2577	17.0213	4.25532	7.80142	4.49173	4.72813	1.18203	4.96454	2.36407	2.83688	0.472813	1.65485	1.41844	4.01891	9.69267	7.80142	4.49173	k__Bacteria;p__Bacteroidota;
Actinobacteriota	7.22025	2.60047	3.5461	1.65485	9.21986	15.8392	7.56501	4.72813	4.25532	4.49173	6.85579	8.03783	9.45626	10.1655	2.83688	21.513	20.0946	22.4586	0	3.5461	4.72813	4.25532	2.83688	0.945627	1.65485	k__Bacteria;p__Actinobacteriota;
Firmicutes	3.31954	0	0.236407	0	2.12766	0.70922	2.83688	0	0	0.472813	0.472813	0.236407	0.70922	3.30969	2.36407	12.2931	9.21986	9.45626	0.945627	0	0.236407	0.236407	13.4752	14.4208	5.91017	k__Bacteria;p__Firmicutes;
Armatimonadota	0.985027	0	0	0	0	0	0	0	0	0	0	0	0	0	0	0	0	0	0	0	0	23.6407	0	0	0	k__Bacteria;p__Armatimonadota;
Myxococcota	0.886525	0.236407	0	0	1.89125	3.5461	0.945627	0	0.236407	0.236407	0.70922	0	0.70922	0.945627	0	0	0	0	0	3.5461	3.30969	4.49173	0	0	0.472813	k__Bacteria;p__Myxococcota;
Deinococcota	0.492514	0	0.236407	0.236407	0.70922	0.236407	1.89125	0.70922	0.70922	0.70922	0.472813	0.70922	0.472813	0.945627	0	1.41844	0.945627	0.236407	0	0.472813	0.236407	0.472813	0	0	0	k__Bacteria;p__Deinococcota;
Verrucomicrobiota	0.167455	0	0.472813	0.236407	1.41844	0.236407	0.472813	0.236407	0	0	0.236407	0.236407	0.236407	0	0	0	0	0.236407	0	0	0	0	0	0	0	k__Bacteria;p__Verrucomicrobiota;
Bdellovibrionota	0.147754	0	0	0	0.236407	0.236407	0.236407	0	0	0.236407	0.236407	0.472813	0.236407	0	0	0	0	0	0	0	0.472813	0	0.236407	0.70922	0.236407	k__Bacteria;p__Bdellovibrionota;
Acidobacteriota	0.137904	0	0	0	0	0	0	0.236407	0	0.236407	0.236407	0.236407	0	0	0	0.472813	0	1.41844	0	0	0.236407	0.236407	0	0	0	k__Bacteria;p__Acidobacteriota;
Chloroflexi	0.0886525	0	0	0	0	0	0	0	0	0	0	0	0	0	0.236407	0.472813	0.472813	0.70922	0	0.236407	0	0	0	0	0	k__Bacteria;p__Chloroflexi;
Patescibacteria	0.0788022	0	0	0	0	0	0	0	0	0	0	0	0	0	0	0.236407	0.472813	0.70922	0.472813	0	0	0	0	0	0	k__Bacteria;p__Patescibacteria;
Gemmatimonadota	0.0591016	0	0	0	0.472813	0	0	0	0	0	0	0	0	0.236407	0	0.472813	0.236407	0	0	0	0	0	0	0	0	k__Bacteria;p__Gemmatimonadota;
Abditibacteriota	0.0492514	0	0	0	0	0	0.236407	0	0.236407	0.236407	0	0.236407	0	0	0	0	0	0	0	0	0	0.236407	0	0	0	k__Bacteria;p__Abditibacteriota;
Fusobacteriota	0.0197006	0	0	0	0.236407	0	0	0	0	0	0	0	0	0	0.236407	0	0	0	0	0	0	0	0	0	0	k__Bacteria;p__Fusobacteriota;
Planctomycetota	0.0197006	0	0	0	0	0	0	0	0	0	0	0	0	0	0	0	0.236407	0.236407	0	0	0	0	0	0	0	k__Bacteria;p__Planctomycetota;
Fibrobacterota	0.0197006	0	0	0	0	0	0	0	0.236407	0	0	0	0	0	0	0	0.236407	0	0	0	0	0	0	0	0	k__Bacteria;p__Fibrobacterota;
Nitrospirota	0.00985028	0	0	0	0.236407	0	0	0	0	0	0	0	0	0	0	0	0	0	0	0	0	0	0	0	0	k__Bacteria;p__Nitrospirota;
RCP2-54	0.00985028	0	0	0	0	0	0	0	0	0	0	0	0	0.236407	0	0	0	0	0	0	0	0	0	0	0	k__Bacteria;p__RCP2-54;
Desulfobacterota	0.00985028	0	0	0	0	0	0	0	0	0	0	0	0	0	0	0	0.236407	0	0	0	0	0	0	0	0	k__Bacteria;p__Desulfobacterota;
Others	0.630418	0.472813	0	0	1.41844	9.21986	0.70922	0	0	0	0	0.472813	0.472813	0	0.472813	0.472813	0.472813	0	0	0.472813	0.236407	0.236407	0	0	0	Others

## Sheet: fungal phyllum level
The relative abundance (RA, %) of fungal phylla associated with leaves of pomelo as detected with ITS fragment amplicon high-throughput sequencing
		Dec., 2022						Feb., 2023						May, 2023						Aug., 2023
Taxonomy	average	site1-1	site1-2	site1-3	site2-1	site2-2	site2-3	site1-1	site1-2	site1-3	site2-1	site2-2	site2-3	site1-1	site1-2	site1-3	site2-1	site2-2	site2-3	site1-1	site1-2	site1-3	site2-1	site2-2	site2-3
Ascomycota	43.5798	52.083	50.8288	49.9386	66.3304	64.6103	29.152	36.8851	36.2799	33.7237	30.6724	32.9707	29.1104	39.4913	38.834	37.4717	25.8325	29.1416	29.3413	55.4005	55.8913	55.7104	53.8967	57.314	55.0053	k__Fungi;p__Ascomycota;
Fungi_phy_Incertae_sedis	38.4823	24.2601	25.429	27.3467	26.4939	27.1636	62.3827	32.0431	38.1185	38.4243	58.0857	52.4449	48.7032	47.1744	47.0892	47.4074	61.426	59.7621	59.9804	14.3139	12.4191	15.0752	34.1646	31.6562	32.2116	k__Fungi;p__Fungi_phy_Incertae_sedis;
Basidiomycota	16.3698	23.2659	23.4447	22.4755	7.06337	8.09293	8.09293	29.6179	24.2122	26.991	6.06918	14.3431	4.83787	12.7894	13.6026	9.94821	12.3963	9.74854	9.86293	30.0755	31.5398	29.021	11.7723	10.9278	12.6833	k__Fungi;p__Basidiomycota;
Chytridiomycota	0.981371	0.00416	0.00416	0.022879	0	0.0187192	0.0145594	0.45758	0.567815	0.022879	4.53212	0.00832	16.9762	0.106075	0.0707169	0.0623973	0.0291187	0.091516	0.551176	0	0	0.0103996	0	0	0.00208	k__Fungi;p__Chytridiomycota;
Glomeromycota	0.161886	0.00208	0.00208	0.00416	0.00208	0	0.0249589	0.00208	0.0103996	0	0	0	0.0436781	0.00832	0.0332786	3.58369	0.120635	0.045758	0.00208	0	0	0	0	0	0	k__Fungi;p__Glomeromycota;
Mortierellomycota	0.0877029	0.124795	0.0852763	0.0623973	0.0977558	0.106075	0.0415982	0.0811165	0.101916	0.0623973	0.0311987	0.0291187	0.0103996	0.0519978	0.201751	0.0852763	0.0187192	0.69677	0.103996	0.0353585	0.0166393	0.0374384	0.00416	0.0166393	0.00208	k__Fungi;p__Mortierellomycota;
Rozellomycota	0.0713236	0.00416	0.00832	0	0	0	0.0207991	0.103996	0.093596	0	0.328626	0	0.0998357	0.262069	0.0811165	0.490859	0.00416	0.189272	0.0249589	0	0	0	0	0	0	k__Fungi;p__Rozellomycota;
Mucoromycota	0.0370051	0.164313	0.124795	0.143514	0.00416	0.00208	0.145594	0.0124795	0.022879	0.0166393	0.0103996	0	0.0395183	0.00416	0.00208	0.0103996	0.00208	0.00416	0.0249589	0.0374384	0.093596	0.0166393	0	0.00416	0.00208	k__Fungi;p__Mucoromycota;
Olpidiomycota	0.00259989	0	0	0	0	0	0	0	0	0	0.0582375	0	0	0.00208	0	0.00208	0	0	0	0	0	0	0	0	0	k__Fungi;p__Olpidiomycota;
Zoopagomycota	0.00199325	0	0	0	0	0	0	0	0	0	0	0	0	0.00208	0	0	0	0.0415982	0.00416	0	0	0	0	0	0	k__Fungi;p__Zoopagomycota;
Basidiobolomycota	0.00155993	0	0	0	0	0	0	0	0	0	0.00624	0	0	0.00208	0.00208	0.0124795	0.0145594	0	0	0	0	0	0	0	0	k__Fungi;p__Basidiobolomycota;
Neocallimastigomycota	0.000779966	0	0	0	0	0	0	0	0	0	0	0	0	0.00416	0	0.00208	0.00208	0.0103996	0	0	0	0	0	0	0	k__Fungi;p__Neocallimastigomycota;
Monoblepharomycota	0.000433315	0	0	0	0	0	0	0	0	0	0	0	0	0	0.00208	0.00832	0	0	0	0	0	0	0	0	0	k__Fungi;p__Monoblepharomycota;
Kickxellomycota	0.000173326	0.00416	0	0	0	0	0	0	0	0	0	0	0	0	0	0	0	0	0	0	0	0	0	0	0	k__Fungi;p__Kickxellomycota;
Others	0.22125	0.0873562	0.0727969	0.00624	0.00832	0.00624	0.124795	0.796606	0.592774	0.759167	0.205911	0.203831	0.178872	0.101916	0.0811165	0.91516	0.153913	0.268308	0.103996	0.137274	0.0395183	0.128954	0.162233	0.0811165	0.093596	Others
