# Supplementary material for: Weather parameters and biotic factors synergistically shape the phyllosphere microbiome of pomelo (Citrus maxima (Burm.) Merr.) across annual cycle
Source: Front Plant Sci. 2025 Apr 3;16:1532188. doi: 10.3389/fpls.2025.1532188 (PMC12003388; doi:10.3389/fpls.2025.1532188)
Supplement: Supplementary file 3 [file DataSheet2.xlsx]

## Sheet: Table S2
The nutrition constituents in leaves of pomelo across annual cycle
		Dec., 2022						Feb., 2023						May, 2023						Aug., 2023
		site1-1	site1-2	site1-3	site2-1	site2-2	site2-3	site1-1	site1-2	site1-3	site2-1	site2-2	site2-3	site1-1	site1-2	site1-3	site2-1	site2-2	site2-3	site1-1	site1-2	site1-3	site2-1	site2-2	site2-3
Amino acids	Ala (mg/kg)	179.9	179.4	216.5	208.4	276.6	214.4	276.9	277.8	267.3	267.1	273.4	302.5	198.3	274.5	336	210.1	214.2	233.2	78.58	72.319	57.563	58.783	58.021	45.642
	Arg (mg/kg)	233.8	279.9	99.9	152.3	180	391.3	89.9	87.7	64.1	159.4	56.9	182.7	47.9	56.6	90.9	50.3	55	110	33.669	31.481	33.856	55.367	60.283	14
	Asp (mg/kg)	153.3	173.2	140.2	141.6	174.9	153.4	148.9	147.6	138.4	132.6	142.3	175.1	90.4	121.3	168.4	128.8	131.5	129.5	23.986	22.088	24.354	27.463	28.704	21.511
	Cys (mg/kg)	36.3	36.3	45.3	45.8	45.4	41.5	0	0	0	0	0	30.3	0	0	0	0	0	0	11.483	10.852	5.699	6.169	5.452	5.343
	Glu (mg/kg)	225.1	236.1	276.2	274.1	357.9	319	219	226.5	197.3	254.9	192.7	291.3	145.9	181.1	359.8	340.8	341.2	299.3	67.803	61.906	50.917	59.408	62.959	47.609
	Gly (mg/kg)	16.6	15.1	31.6	31.6	43.3	37.3	33.8	33.4	28.8	35.1	29.4	42.6	21.8	31.3	36.5	20	21.2	27.7	6.365	6.025	4.205	4.542	4.599	2.843
	His (mg/kg)	10	12.1	21.6	23.1	29.6	26.4	25.3	25.3	20.6	20.5	18.9	41.8	10.4	12.9	17.1	10.4	9.2	15.5	10.445	9.578	5.467	5.952	5.612	3.614
	Ile (mg/kg)	15.6	14.1	35.2	36.2	54.8	49.4	33.2	32.6	26.4	30.3	24.2	45.8	18.4	27.2	36.6	17.5	17.5	30.7	14.673	13.779	6.536	6.722	6.252	3.316
	Leu (mg/kg)	94	88.3	138.8	138.9	207.6	187.8	178.5	179.8	137.5	140.8	125.4	159	89.1	121.8	161.8	89.3	95.5	134.2	37.533	35.774	20.571	19.336	19.598	15.139
	Lys (mg/kg)	96.1	92.1	122	122.2	188.2	173.4	163.8	163.5	133.8	146.5	127.3	177.2	82.2	111.2	147.2	78.8	81.8	126.5	44.569	41.829	25.422	25.86	26.045	17.215
	Met (mg/kg)	2.5	0	0	5.8	15.6	15.3	0	0	3.8	5.3	3.3	4.9	6.8	14.9	20	6.4	6.5	12.5	2.333	2.518	1.605	1.949	1.657	1.885
	Phe (mg/kg)	175.9	191.6	207	212.5	304.3	276.7	225.3	221.2	186.6	234.7	218.9	272.6	138.5	182.2	253.5	170.1	183.9	229.1	66.763	63.708	35.838	41.537	41.385	31.575
	Ser (mg/kg)	403.6	372.5	335.5	343.4	422	397.4	488	485.8	412.1	446.4	398.4	498.9	344.9	445.1	597.8	402.8	417.3	454.7	130.084	116.252	94.642	113.178	114.776	74.618
	Thr (mg/kg)	88.1	84.2	68.2	82	315.1	136.8	136.8	132.9	174.1	215.2	166.1	315.7	71	96.7	119.9	210.6	216.9	221.6	65.41	62.212	16.367	63.406	65.395	29.947
	Tyr (mg/kg)	74.8	53.4	76.2	79.7	118.1	144.2	150.1	136.2	111.7	117.9	99.4	139.8	67.2	96.4	124.6	68.5	69.3	102.7	32.611	30.139	17.228	19.531	19.465	16.9
	Val (mg/kg)	56.5	53.7	87.6	90	122.9	111.9	83	82.7	67.3	72.6	64	113.3	45.9	63.1	82.7	42.6	44.2	67	32.278	31.208	17.237	17.413	16.498	9.08
Non-amino acids	TN (g/kg)	21.4787	20.0559	21.7646	24.6256	24.0116	23.9117	20.4257	17.8145	21.3548	17.1139	18.554	21.4428	20.6579	20.5319	25.8898	23.1196	22.2797	19.2039	26.2792	26.1699	25.8727	23.0474	22.6213	23.5513
	TP (g/kg)	1.90958	1.11873	1.12922	1.30019	1.21995	1.20036	1.11836	0.941383	1.07055	1.28015	1.07693	1.07006	1.23904	0.895044	1.1959	1.0154	0.970307	0.913766	1.21579	1.18468	1.09322	1.13124	1.05105	1.00793
	TK (g/kg)	11.2508	14.0677	11.6123	25.6792	24.8305	24.8643	15.6772	12.0405	11.7116	10.8324	10.8002	11.1161	23.0937	20.0021	23.7133	13.5125	15.7719	11.5684	15.4992	18.6777	19.7173	18.7178	18.921	20.4846
	Fe (mg/kg)	80.6417	91.2563	85.9006	120.231	110.382	102.805	106.942	113.003	104.176	120.93	123.409	113.589	56.6207	88.8621	163.596	145.195	167.336	120.877	135.144	95.1304	133.654	120.923	123.661	135.559
	NO3- (mg/kg)	51.2394	54.1868	53.416	48.9722	40.0846	19.9516	45.0726	34.1445	40.4927	42.4879	47.3851	47.2944	19.997	48.8362	69.1052	42.9867	43.0774	42.6693	50.8767	45.2539	38.3162	51.1487	51.3755	31.5145
	NH4+ (mg/kg)	246.728	208.77	202.216	173.679	185.558	159.001	178.185	154.29	144.869	145.756	135.311	151.628	187.879	154.085	132.58	118.312	134.219	128.689	222.97	177.707	188.562	157.635	199.758	172.382
	Suc (g/kg)	2.36228	2.36253	2.24297	3.54254	3.55978	0.532372	3.96887	3.34997	3.50154	0.328605	2.02985	3.51173	0.696656	0.700427	2.51777	2.38676	2.45789	2.45201	1.19528	0.125694	0.879763	0.71979	0.869653	1.41332
	Fru (g/kg)	1.03411	1.0311	1.03734	1.56036	1.59443	1.77313	0.713073	1.32805	1.07612	1.56552	1.40018	1.23706	0.436	0.499816	1.11955	1.01476	1.0392	0.972655	1.88766	1.71824	1.82472	1.46193	1.58524	1.58771
